# Supplementary material for: Alterations of the gut microbiota in patients with postherpetic neuralgia
Source: AMB Express. 2023 Oct 6;13:108. doi: 10.1186/s13568-023-01614-y (PMC10558420; doi:10.1186/s13568-023-01614-y)
Supplement: Supplementary file 2 — Additional file 2: Table S1. Dietary data of all participants. [file 13568_2023_1614_MOESM2_ESM.xls]

## Sheet: PHN
Table S1 Dietary data of all participants.
No.	Red meat	Vegetables	Fruits	Fish	Egg	Refined carbohydrates	Milk	Nuts	Sweetmeats
PHN01	Sometimes	Usually	Sometimes	Usually	Sometimes	Always	Never	Never	Never
PHN02	Sometimes	Usually	Usually	Usually	Usually	Usually	Sometimes	Never	Sometimes
PHN04	Usually	Usually	Always	Sometimes	Usually	Usually	Usually	Usually	Usually
PHN05	Sometimes	Sometimes	Sometimes	Sometimes	Sometimes	Always	Never	Sometimes	Never
PHN06	Sometimes	Always	Usually	Sometimes	Never	Usually	Never	Sometimes	Sometimes
PHN07	Sometimes	Usually	Always	Never	Sometimes	Always	Sometimes	Usually	Sometimes
PHN08	Sometimes	Always	Sometimes	Sometimes	Usually	Always	Never	Sometimes	Never
PHN09	Sometimes	Usually	Usually	Sometimes	Sometimes	Usually	Sometimes	Sometimes	Sometimes
PHN10	Sometimes	Usually	Usually	Sometimes	Usually	Sometimes	Sometimes	Usually	Never
PHN11	Sometimes	Usually	Never	Sometimes	Never	Usually	Usually	Sometimes	Sometimes
PHN12	Sometimes	Usually	Always	Sometimes	Sometimes	Usually	Never	Sometimes	Never
PHN13	Usually	Usually	Always	Sometimes	Usually	Always	Usually	Sometimes	Sometimes
PHN14	Sometimes	Always	Always	Never	Usually	Usually	Usually	Sometimes	Never
PHN15	Sometimes	Usually	Usually	Usually	Usually	Always	Sometimes	Sometimes	Usually
PHN16	Sometimes	Usually	Usually	Always	Sometimes	Sometimes	Usually	Never	Never
PHN18	Never	Sometimes	Never	Never	Sometimes	Sometimes	Never	Never	Usually
PHN19	Sometimes	Sometimes	Never	Sometimes	Sometimes	Sometimes	Never	Never	Sometimes
PHN20	Always	Sometimes	Sometimes	Usually	Sometimes	Usually	Never	Never	Usually
PHN21	Sometimes	Sometimes	Never	Never	Sometimes	Sometimes	Never	Never	Sometimes
PHN22	Usually	Sometimes	Usually	Sometimes	Sometimes	Sometimes	Usually	Sometimes	Sometimes
PHN23	Sometimes	Sometimes	Always	Usually	Sometimes	Usually	Usually	Sometimes	Never
PHN25	Usually	Sometimes	Usually	Always	Usually	Always	Usually	Never	Sometimes
PHN26	Sometimes	Sometimes	Sometimes	Never	Usually	Usually	Usually	Never	Sometimes
PHN27	Always	Sometimes	Sometimes	Sometimes	Sometimes	Usually	Usually	Sometimes	Usually
PHN28	Usually	Sometimes	Always	Never	Usually	Usually	Usually	Sometimes	Sometimes
PHN29	Sometimes	Sometimes	Never	Sometimes	Usually	Always	Never	Sometimes	Sometimes
PHN30	Always	Sometimes	Never	Usually	Never	Usually	Never	Never	Usually
HC01	Sometimes	Sometimes	Always	Sometimes	Sometimes	Sometimes	Usually	Sometimes	Sometimes
HC02	Sometimes	Usually	Always	Sometimes	Sometimes	Usually	Usually	Sometimes	Sometimes
HC03	Sometimes	Sometimes	Always	Sometimes	Never	Sometimes	Never	Sometimes	Sometimes
HC04	Sometimes	Sometimes	Always	Sometimes	Never	Always	Never	Never	Never
HC05	Sometimes	Sometimes	Usually	Sometimes	Usually	Sometimes	Always	Never	Sometimes
HC06	Usually	Sometimes	Always	Sometimes	Always	Sometimes	Always	Sometimes	Sometimes
HC07	Usually	Sometimes	Sometimes	Sometimes	Sometimes	Sometimes	Sometimes	Sometimes	Sometimes
HC08	Sometimes	Usually	Sometimes	Usually	Usually	Always	Never	Sometimes	Never
HC09	Sometimes	Usually	Sometimes	Sometimes	Sometimes	Usually	Never	Sometimes	Sometimes
HC10	Sometimes	Usually	Sometimes	Sometimes	Sometimes	Usually	Never	Never	Never
HC11	Usually	Usually	Sometimes	Usually	Sometimes	Always	Never	Sometimes	Never
HC12	Sometimes	Sometimes	Sometimes	Usually	Sometimes	Usually	Never	Sometimes	Never
HC13	Usually	Usually	Never	Sometimes	Sometimes	Usually	Never	Never	Never
HC14	Always	Sometimes	Sometimes	Never	Never	Usually	Never	Never	Sometimes
HC15	Usually	Sometimes	Never	Never	Never	Usually	Never	Never	Sometimes
HC16	Sometimes	Sometimes	Never	Never	Never	Sometimes	Never	Never	Usually
HC17	Sometimes	Sometimes	Sometimes	Sometimes	Sometimes	Always	Sometimes	Sometimes	Sometimes
HC18	Sometimes	Sometimes	Sometimes	Sometimes	Sometimes	Usually	Usually	Sometimes	Sometimes
HC19	Sometimes	Sometimes	Never	Sometimes	Never	Always	Never	Never	Sometimes
HC20	Sometimes	Sometimes	Usually	Sometimes	Usually	Sometimes	Always	Usually	Sometimes
HC21	Sometimes	Sometimes	Always	Sometimes	Usually	Usually	Always	Sometimes	Sometimes
HC22	Sometimes	Always	Always	Never	Always	Sometimes	Sometimes	Never	Never
HC23	Usually	Usually	Sometimes	Usually	Sometimes	Usually	Sometimes	Sometimes	Sometimes
HC24	Always	Sometimes	Sometimes	Always	Never	Always	Never	Always	Usually
HC25	Sometimes	Always	Sometimes	Never	Usually	Usually	Never	Never	Usually
HC26	Sometimes	Usually	Usually	Usually	Sometimes	Always	Sometimes	Sometimes	Sometimes
HC27	Sometimes	Usually	Always	Usually	Sometimes	Usually	Usually	Sometimes	Sometimes

## Sheet: HC
No.	Red meat	Vegetables	Fruits	Fish	Egg	Refined carbohydrates	Milk	Nuts	Sweetmeats
