# Supplementary material for: Alterations of the gut microbiota in patients with postherpetic neuralgia
Source: AMB Express. 2023 Oct 6;13:108. doi: 10.1186/s13568-023-01614-y (PMC10558420; doi:10.1186/s13568-023-01614-y)
Supplement: Supplementary file 3 — Additional file 3: Table S2. Clinical information for all samples. [file 13568_2023_1614_MOESM3_ESM.xls]

## Sheet: Sheet1
Table S2 Clinical information for all samples.
Sample ID	Age (years)	Gender	BMI (kg/m2)	Education (years)	PHQ-9	GAD-7	ISI	Disease course (months)	Location of lesion	Preherpetic pain	Spontaneous pain	Dynamic mechanical allodynia	Itching	Numbness	Cold pain	Heat pain	Pain intensity	Itching intensity
PHN01	47	Male	20.7031	10	No depression	No anxiety	Subclinical insomnia	5.86667	Trunk (Thoracic nerve region)	No	Yes	Yes	Yes	No	Normal	Normal	Mild	Mild
PHN02	55	Male	15.9439	10	moderate	No anxiety	Subclinical insomnia	10.6667	Neck and upper limbs (Cervical nerve region)	Yes	Yes	Yes	No	No	Normal	Normal	Severe	No itching
PHN04	66	Female	23.4375	5	mild	mild	Subclinical insomnia	7.61877	Neck and upper limbs (Cervical nerve region)	Yes	Yes	Yes	No	No	Normal	Normal	Moderate	No itching
PHN05	55	Female	22.8928	5	No depression	No anxiety	Insomnia without clinical significance	8.32238	Trunk (Thoracic nerve region)	Yes	Yes	Yes	Yes	Yes	Normal	Hypalgesia	Mild	Mild
PHN06	64	Female	21.4844	10	mild	No anxiety	Subclinical insomnia	14.4667	Buttocks and lower limbs (Lumbar and Sacral nerves region)	Yes	Yes	No	No	No	Hypalgesia	Normal	Mild	Mild
PHN07	59	Male	21.1463	12	Severe	Severe	Clinical insomnia (moderate)	19.2333	Trunk (Thoracic nerve region)	Yes	Yes	No	Yes	No	Hyperpathia	Normal	Moderate	Moderate
PHN08	61	Male	24.977	12	No depression	mild	Insomnia without clinical significance	11.6	Trunk (Thoracic nerve region)	Yes	Yes	Yes	Yes	Yes	Hypalgesia	Normal	Mild	Mild
PHN09	52	Male	23.1206	12	No depression	No anxiety	Insomnia without clinical significance	14.3	Trunk (Thoracic nerve region)	No	Yes	Yes	Yes	Yes	Normal	Normal	Mild	Mild
PHN10	67	Male	19.0311	12	No depression	No anxiety	Insomnia without clinical significance	1.96667	Trunk (Thoracic nerve region)	No	Yes	No	No	No	Hyperpathia	Hyperpathia	Severe	Mild
PHN11	54	Female	16.2278	10	moderate	mild	Subclinical insomnia	1.16667	Neck and upper limbs (Cervical nerve region)	No	Yes	Yes	No	Yes	Hypalgesia	Normal	Severe	Moderate
PHN12	56	Female	21.0772	10	No depression	No anxiety	Subclinical insomnia	6.73333	Neck and upper limbs (Cervical nerve region)	Yes	Yes	Yes	Yes	Yes	Normal	Normal	Mild	Mild
PHN13	73	Female	23.1473	10	No depression	No anxiety	Subclinical insomnia	6.66667	Buttocks and lower limbs (Lumbar and Sacral nerves region)	Yes	Yes	No	Yes	Yes	Hypalgesia	Normal	Moderate	Moderate
PHN14	61	Male	25.9516	15	moderate-severe	mild	Subclinical insomnia	9.16667	Trunk (Thoracic nerve region)	No	Yes	Yes	No	No	Hyperpathia	Hyperpathia	Mild	No itching
PHN15	66	Male	26.1224	12	mild	mild	Subclinical insomnia	0.933333	Trunk (Thoracic nerve region)	Yes	Yes	No	Yes	Yes	Hypalgesia	Hyperpathia	Moderate	Moderate
PHN16	35	Female	19.052	15	moderate-severe	mild	Subclinical insomnia	0.9	Face (Trigeminal nerve region)	Yes	Yes	No	No	Yes	Hypalgesia	Normal	Mild	No itching
PHN18	59	Female	22.1893	10	No depression	No anxiety	Insomnia without clinical significance	1.13333	Trunk (Thoracic nerve region)	No	Yes	No	Yes	Yes	Normal	Normal	Mild	Mild
PHN19	79	Female	17.1468	5	moderate	mild	Subclinical insomnia	3.16667	Trunk (Thoracic nerve region)	No	Yes	Yes	Yes	Yes	Hypalgesia	Hypalgesia	Moderate	Mild
PHN20	32	Male	26.3656	12	mild	mild	Subclinical insomnia	0.966667	Trunk (Thoracic nerve region)	Yes	Yes	Yes	Yes	Yes	Hypalgesia	Hypalgesia	Mild	Severe
PHN21	78	Male	19.4094	5	Severe	Severe	Clinical insomnia (moderate)	8.36667	Trunk (Thoracic nerve region)	No	Yes	Yes	Yes	No	Hypalgesia	Hyperpathia	Severe	Mild
PHN22	63	Male	22.8374	10	moderate-severe	mild	Clinical insomnia (moderate)	1.33333	Neck and upper limbs (Cervical nerve region)	Yes	Yes	Yes	No	No	Hypalgesia	Hypalgesia	Severe	No itching
PHN23	80	Female	18.7305	15	mild	No anxiety	Subclinical insomnia	1.16667	Trunk (Thoracic nerve region)	Yes	Yes	Yes	No	No	Hypalgesia	Normal	Severe	No itching
PHN25	83	Female	21.4844	5	moderate	No anxiety	Subclinical insomnia	1.53333	Trunk (Thoracic nerve region)	No	Yes	Yes	No	Yes	Normal	Normal	Severe	No itching
PHN26	23	Male	21.6263	12	mild	mild	Subclinical insomnia	1.53333	Trunk (Thoracic nerve region)	No	No	No	Yes	No	Hypalgesia	Hypalgesia	Mild	Moderate
PHN27	68	Male	24.8016	10	mild	mild	Clinical insomnia (moderate)	40.4333	Neck and upper limbs (Cervical nerve region)	Yes	Yes	No	No	No	Normal	Normal	Moderate	No itching
PHN28	64	Male	21.6713	15	moderate-severe	mild	Clinical insomnia (severe)	1.66667	Neck and upper limbs (Cervical nerve region)	Yes	Yes	Yes	No	Yes	Normal	Hypalgesia	Severe	No itching
PHN29	49	Male	20.0692	10	No depression	No anxiety	Subclinical insomnia	1.13333	Neck and upper limbs (Cervical nerve region)	Yes	No	No	Yes	No	Hypalgesia	Hypalgesia	No pain	Mild
PHN30	42	Male	23.8751	15	No depression	No anxiety	Insomnia without clinical significance	1.46667	Trunk (Thoracic nerve region)	Yes	Yes	No	Yes	No	Hypalgesia	Hypalgesia	Mild	Mild
HC01	60	Female	21.2306	12	No depression	No anxiety	Insomnia without clinical significance
HC02	67	Female	22.8129	10	No depression	No anxiety	Insomnia without clinical significance
HC03	57	Female	21.5019	5	No depression	No anxiety	Subclinical insomnia
HC04	58	Male	20.202	10	No depression	No anxiety	Insomnia without clinical significance
HC05	31	Female	19.1001	15	No depression	No anxiety	Insomnia without clinical significance
HC06	32	Female	19.5717	15	mild	No anxiety	Insomnia without clinical significance
HC07	46	Male	23.7387	12	No depression	No anxiety	Subclinical insomnia
HC08	72	Male	23.5078	5	No depression	No anxiety	Insomnia without clinical significance
HC09	87	Female	24.974	5	No depression	No anxiety	Insomnia without clinical significance
HC10	75	Female	17.898	5	No depression	No anxiety	Insomnia without clinical significance
HC11	50	Male	26.8136	10	No depression	No anxiety	Insomnia without clinical significance
HC12	50	Male	21.883	10	No depression	No anxiety	Insomnia without clinical significance
HC13	72	Male	20.5289	5	No depression	No anxiety	Insomnia without clinical significance
HC14	32	Male	26.6436	12	mild	moderate	Clinical insomnia (moderate)
HC15	61	Male	23.8754	12	mild	moderate	Insomnia without clinical significance
HC16	25	Male	24.4261	15	No depression	No anxiety	Insomnia without clinical significance
HC17	64	Male	23.8751	10	No depression	No anxiety	Insomnia without clinical significance
HC18	60	Female	20.4444	10	No depression	No anxiety	Insomnia without clinical significance
HC19	77	Female	20.1951	5	mild	No anxiety	Subclinical insomnia
HC20	59	Female	19.9219	12	No depression	No anxiety	Insomnia without clinical significance
HC21	55	Female	20.6297	12	mild	mild	Subclinical insomnia
HC22	34	Male	21.4533	15	moderate	No anxiety	Insomnia without clinical significance
HC23	62	Male	20.2812	12	mild	No anxiety	Insomnia without clinical significance
HC24	59	Male	23.6614	12	moderate	moderate	Subclinical insomnia
HC25	43	Male	23.6614	15	mild	mild	Insomnia without clinical significance
HC26	60	Male	24.0238	10	No depression	No anxiety	Insomnia without clinical significance
HC27	56	Female	24.974	10	No depression	No anxiety	Insomnia without clinical significance
BMI, body mass index; PHQ-9, Patient Health Questionnaire-9; GAD-7, Generalized Anxiety Disorder Screener-7; ISI, Insomnia Severity Index.
