# Supplementary material for: Alterations of the gut microbiota in patients with postherpetic neuralgia
Source: AMB Express. 2023 Oct 6;13:108. doi: 10.1186/s13568-023-01614-y (PMC10558420; doi:10.1186/s13568-023-01614-y)
Supplement: Supplementary file 4 — Additional file 4: Table S3. The difference of gut microbiota abundance between PHN patients and HCs. [file 13568_2023_1614_MOESM4_ESM.xlsx]

## Sheet: 1_Domain
Table S3 The difference of gut microbiota abundance between PHN patients and HCs.
Domain	log2FC	wilcox.test.p_value	q_value	significance	regulation	mean	mean_PHN	mean_HC	PHN14	PHN27	PHN29	PHN06	PHN26	PHN05	PHN13	PHN02	PHN07	PHN09	PHN08	PHN10	PHN23	PHN20	PHN18	PHN11	PHN22	PHN04	PHN21	PHN19	PHN01	PHN30	PHN28	PHN25	PHN12	PHN16	PHN15	HC18	HC15	HC04	HC09	HC17	HC06	HC14	HC24	HC22	HC20	HC07	HC27	HC23	HC26
d__Bacteria	0	0.2687	0.2687	no	down	99.999	99.9987	99.9994	100	100	100	99.9968	100	99.9942	100	100	100	100	100	99.9896	100	99.9925	99.9946	100	100	100	100	100	100	100	100	100	100	100	99.9963	100	100	100	100	100	100	100	100	100	99.9949	100	100	100	100
d__unclassified	1.12	0.2687	0.2687	no	up	0.001	0.0013	0.0006	0	0	0	0.003196	0	0.005833	0	0	0	0	0	0.010411	0	0.007468	0.005366	0	0	0	0	0	0	0	0	0	0	0	0.003741	0	0	0	0	0	0	0	0	0	0.005124	0	0	0	0
[truncated: 13 more columns]

## Sheet: 2_Phylum
Phylum	log2FC	wilcox.test.p_value	q_value	significance	regulation	mean	mean_PHN	mean_HC	PHN14	PHN27	PHN29	PHN06	PHN26	PHN05	PHN13	PHN02	PHN07	PHN09	PHN08	PHN10	PHN23	PHN20	PHN18	PHN11	PHN22	PHN04	PHN21	PHN19	PHN01	PHN30	PHN28	PHN25	PHN12	PHN16	PHN15	HC18	HC15	HC04	HC09	HC17	HC06	HC14	HC24	HC22	HC20	HC07	HC27	HC23	HC26
p__WPS-2	1.68	0.0559	0.6532	no	up	0.001	0.0016	0.0005	0	0	0	0	0.006825	0	0	0	0	0	0	0	0	0	0	0	0.004822	0	0.006266	0	0	0.012165	0	0.007914	0.005907	0	0	0	0	0	0	0	0	0	0	0	0	0	0	0	0
p__Myxococcota	Inf	0.0776	0.6532	no	up	0.0005	0.001	0	0	0	0	0	0	0	0	0	0	0	0	0	0	0.004979	0	0	0.004822	0	0.016709	0	0	0	0	0	0	0	0	0	0	0	0	0	0	0	0	0	0	0	0	0	0
p__Desulfobacterota	1.01	0.113	0.6532	no	up	0.3918	0.5234	0.2601	0.131666	0.003705	0.007331	0.210913	0	0.834079	0.282689	0.316731	0	1.09354	0.087231	0.52575	0.20059	0.495407	0.629651	0.005884	0.033751	0.785262	0.365512	2.87107	0.190533	0.196153	0.533069	2.94403	0.88459	0.123782	0.379744	0	0.401683	0.048524	1.25473	0.01201	0.507137	0.562515	0.017892	0.128023	0.105891	0.058144	0	0.293099	0.098388
p__Planctomycetota	2	0.1134	0.6532	no	up	0.002	0.0032	0.0008	0	0.003705	0	0	0	0	0.003194	0	0	0	0	0.015616	0.006078	0.009958	0	0	0.009643	0	0.006266	0	0	0	0	0.01385	0.017721	0	0	0	0	0	0	0	0	0	0	0	0	0.003323	0	0	0
p__Armatimonadota	Inf	0.1534	0.6532	no	up	0.0001	0.0003	0	0	0	0	0	0	0	0.003194	0	0	0	0	0	0	0	0	0	0	0	0	0	0	0	0	0.003957	0	0	0	0	0	0	0	0	0	0	0	0	0	0	0	0	0
p__Cyanobacteria	-2.84	0.1653	0.6532	no	down	0.0396	0.0097	0.0695	0	0	0	0	0	0.005833	0	0.003481	0	0	0.023143	0.06073	0	0	0	0	0	0.014978	0.006266	0	0	0	0.011172	0	0.067932	0.027329	0.041155	0	0.012752	0.008563	0.050478	0.053187	0.512669	0.906912	0	0.014385	0.088811	0	0	0	0
p__Verrucomicrobiota	-0.36	0.2258	0.6532	no	down	1.0236	0.8956	1.1516	1.76024	0.435282	0.016128	0.020772	0.072802	11.2746	7.76356	0.046988	0	0.013244	0.032044	0.036438	0.045589	0.054769	0.053663	0.025498	0.025715	0.26318	0.073102	0.019109	0.010028	0.021288	0.130873	0.100904	1.80167	0.022506	0.059861	0.049468	0	0.042816	21.2385	0.030883	0.505293	0.00574	0.057803	0	0.177623	0.009968	0.006512	0	0.004341
p__unclassified	1.12	0.2687	0.6532	no	up	0.001	0.0013	0.0006	0	0	0	0.003196	0	0.005833	0	0	0	0	0	0.010411	0	0.007468	0.005366	0	0	0	0	0	0	0	0	0	0	0	0.003741	0	0	0	0	0	0	0	0	0	0.005124	0	0	0	0
p__Spirochaetota	Inf	0.3173	0.6532	no	up	0.0001	0.0002	0	0	0	0	0	0	0	0	0	0	0	0	0.005205	0	0	0	0	0	0	0	0	0	0	0	0	0	0	0	0	0	0	0	0	0	0	0	0	0	0	0	0	0
p__Methylomirabilota	Inf	0.3173	0.6532	no	up	0.0001	0.0001	0	0	0	0	0	0	0	0	0	0	0	0	0	0	0	0	0	0	0	0	0	0	0	0	0	0	0	0.003741	0	0	0	0	0	0	0	0	0	0	0	0	0	0
p__Bdellovibrionota	Inf	0.3173	0.6532	no	up	0.0001	0.0001	0	0	0	0	0	0	0	0	0	0	0	0	0	0	0	0.003578	0	0	0	0	0	0	0	0	0	0	0	0	0	0	0	0	0	0	0	0	0	0	0	0	0	0
p__NB1-j	-Inf	0.3173	0.6532	no	down	0.0001	0	0.0001	0	0	0	0	0	0	0	0	0	0	0	0	0	0	0	0	0	0	0	0	0	0	0	0	0	0	0	0	0	0	0	0	0	0	0	0	0	0	0	0	0
p__Deferribacterota	-0.74	0.3313	0.6532	no	down	0.0004	0.0003	0.0005	0	0	0	0	0	0	0	0	0	0	0.008901	0	0	0	0	0	0	0	0	0	0	0	0	0	0	0	0	0	0	0	0	0	0	0	0	0	0	0	0	0	0
p__Patescibacteria	0.22	0.3517	0.6532	no	up	0.0019	0.0021	0.0018	0	0	0.004399	0.006391	0	0	0	0	0	0	0	0.005205	0.006078	0	0	0	0	0	0	0	0.010028	0.009123	0.004788	0.003957	0.005907	0	0	0	0	0	0.018028	0	0	0	0.002753	0	0	0	0.013025	0	0.007234
p__Acidobacteriota	0.6	0.4158	0.6955	no	up	0.0094	0.0114	0.0075	0.00627	0.009261	0.004399	0	0.006825	0	0.006388	0	0	0	0	0	0.028873	0.019916	0	0	0.030537	0	0.060571	0	0	0.042576	0.019152	0.043527	0.025105	0	0.003741	0	0.012752	0.057087	0.005408	0.017157	0.003688	0	0	0	0	0	0	0	0
p__Nitrospirota	0	0.428	0.6955	no	no	0.0005	0.0005	0.0005	0	0	0	0	0	0	0	0	0	0	0	0	0.003039	0	0	0	0	0	0	0	0	0.009123	0	0	0	0	0	0	0	0	0	0	0	0	0	0	0	0	0	0	0
p__Actinobacteriota	0.24	0.4835	0.7395	no	up	3.2994	3.5769	3.0218	1.89661	3.76936	1.58788	0.469761	12.9155	2.18144	1.19783	1.61324	2.41372	0.478659	1.1162	2.23487	0.256815	0.692076	0.702991	0.145144	0.498232	13.9999	0.505451	5.80423	4.21179	0.442485	9.67984	11.9621	10.2001	2.37276	3.22689	0.101539	4.83508	13.3156	0.89598	0.452947	4.05156	1.21256	0.606936	2.25118	0.36037	0.533267	0.343525	12.0171	0.146135
p__Lentisphaerae	4.2	0.5275	0.7619	no	up	0.0214	0.0405	0.0022	0	0	0	0	0	0	0	0	0	0	0	0	0	0	0	0	0	0.126241	0	0	0	0	0	0	0.967289	0	0	0	0	0	0.059492	0	0	0	0	0	0	0	0	0	0
p__Firmicutes	-0.07	0.5739	0.7853	no	down	57.3522	56.0004	58.704	59.947	71.201	13.2602	36.3729	47.7875	45.3183	49.33	83.3212	23.0771	52.4784	45.6518	77.9515	50.5775	59.7326	42.0006	35.9583	31.5815	73.943	76.0683	47.4418	52.1961	73.8797	61.6653	59.6542	78.4169	87.7777	75.4195	87.1514	71.6208	73.8254	54.2726	48.0844	56.1889	36.11	53.7242	46.1759	45.5159	57.9251	68.8483	60.1751	59.9285
p__Campylobacterota	0.4	0.6411	0.8098	no	up	0.008	0.0091	0.0069	0.00627	0	0	0.012783	0	0.05055	0.004791	0.012182	0.005699	0.043514	0.012462	0.006941	0.009118	0	0	0.031382	0	0.004279	0	0	0.035098	0	0	0	0.010337	0	0	0.054675	0	0	0.009014	0.013726	0.003688	0	0	0.020138	0	0	0.003256	0	0.005788
p__Synergistota	1.15	0.6668	0.8098	no	up	0.0219	0.0302	0.0136	0.003135	0	0	0	0	0.132208	0	0	0	0	0.023143	0	0	0	0.316614	0	0	0.014978	0.219307	0	0	0.007603	0.03192	0	0	0	0.067344	0	0	0	0.041464	0	0	0	0.015139	0	0	0	0	0.005496	0
p__Gemmatimonadota	-0.34	0.6852	0.8098	no	down	0.0029	0.0026	0.0033	0.004702	0	0	0	0.006825	0	0	0	0	0	0	0	0.003039	0	0	0	0.022501	0	0.01462	0	0	0.010644	0	0.003957	0.002954	0	0	0	0	0	0	0.003431	0	0	0	0	0	0	0	0	0
p__Proteobacteria	0.04	0.8423	0.9522	no	up	8.2771	8.4003	8.1539	5.87793	2.54872	12.3145	2.16665	5.87874	16.2908	5.33276	6.28067	0.891967	3.12169	3.40377	2.83523	19.6836	2.98987	45.9466	24.3017	4.51945	1.26241	5.64142	25.8587	6.53831	2.38729	5.45838	5.10061	1.61707	1.13012	7.4284	11.9061	1.41333	1.88103	12.2805	5.50742	5.82562	7.317	0.9455	17.8225	1.27069	3.43716	3.52642	2.04986	1.57132
p__Fusobacteriota	0.06	0.9793	0.9931	no	up	1.1369	1.159	1.1148	0.029781	0.053716	24.5821	0.01438	2.43203	0.033052	0.455177	0.175768	0	0.660285	0.087231	0.156163	0.012157	1.61567	0.005366	0.011768	0	0.010698	0.043861	0	0.020056	0.060823	0.049477	0.484736	0.208226	0.003215	0.08605	0.010414	0.044631	0.057087	0.0649	0.104658	0.046103	10.2745	0	0.060415	0	0.009968	0.16932	0.097089	0
p__Chloroflexi	-4.88	0.9874	0.9931	no	down	0.0122	0.0008	0.0236	0	0	0	0	0	0	0	0	0	0	0	0.008676	0	0	0	0	0.006429	0	0	0	0	0.006082	0	0	0	0	0	0	0	0.008563	0	0	0	0	0	0	0	0	0	0	0
p__Bacteroidota	0.09	0.9931	0.9931	no	up	28.396	29.3296	27.4624	30.3364	21.9753	48.223	60.7222	30.893	23.8733	35.6204	8.22979	73.6115	42.1106	49.5541	16.1473	29.1676	34.3773	10.3356	39.5202	63.2626	9.57506	16.9723	18.0051	36.788	22.9149	22.416	19.6763	5.76829	8.54258	13.2798	0.726392	21.659	10.7553	9.80891	45.7202	32.3553	43.6107	44.6298	33.5275	52.4756	38.0231	27.0896	25.3623	38.2383
[truncated: 13 more columns]

## Sheet: 3_Class
Class	log2FC	wilcox.test.p_value	q_value	significance	regulation	mean	mean_PHN	mean_HC	PHN14	PHN27	PHN29	PHN06	PHN26	PHN05	PHN13	PHN02	PHN07	PHN09	PHN08	PHN10	PHN23	PHN20	PHN18	PHN11	PHN22	PHN04	PHN21	PHN19	PHN01	PHN30	PHN28	PHN25	PHN12	PHN16	PHN15	HC18	HC15	HC04	HC09	HC17	HC06	HC14	HC24	HC22	HC20	HC07	HC27	HC23	HC26
c__Vampirivibrionia	-7.16	0.0263	0.6092	yes	down	0.0289	0.0004	0.0574	0	0	0	0	0	0	0	0.003481	0	0	0	0	0	0	0	0	0	0	0.006266	0	0	0	0	0	0	0	0	0	0.012752	0	0	0.005147	0.508981	0.906912	0	0.014385	0.088811	0	0	0	0
c__Bacilli	0.7	0.0286	0.6092	yes	up	2.8574	3.5387	2.176	14.9299	1.85782	1.03953	1.42526	2.02935	1.21904	4.9766	0.612579	6.40193	2.40843	0.980898	2.79879	1.09413	1.09537	0.575987	0.900282	0.988428	3.26087	1.41401	4.64816	2.61231	1.03246	1.64709	25.8117	5.50986	1.20728	3.06789	6.99576	0.841622	0.767826	0.708491	0.545595	1.24663	1.86118	1.46986	4.51675	0.418439	0.495058	3.96926	1.19621	0.795787
c__Phycisphaerae	Inf	0.0397	0.6092	yes	up	0.0003	0.0005	0	0	0.003705	0	0	0	0	0	0	0	0	0	0	0.003039	0	0	0	0.003214	0	0	0	0	0	0	0.003957	0	0	0	0	0	0	0	0	0	0	0	0	0	0	0	0	0
c__WPS-2_unclassified	1.68	0.0559	0.6092	no	up	0.001	0.0016	0.0005	0	0	0	0	0.006825	0	0	0	0	0	0	0	0	0	0	0	0.004822	0	0.006266	0	0	0.012165	0	0.007914	0.005907	0	0	0	0	0	0	0	0	0	0	0	0	0	0	0	0
c__Verrucomicrobiae	-0.44	0.0604	0.6092	no	down	0.9666	0.8207	1.1125	1.76024	0.435282	0.016128	0.020772	0.072802	11.2746	7.76356	0.046988	0	0.013244	0.032044	0.036438	0.045589	0.054769	0.032198	0.025498	0.025715	0.034235	0.073102	0.019109	0.010028	0.021288	0.130873	0.100904	0.067932	0.022506	0.024319	0	0	0.042816	20.6905	0.030883	0.505293	0.00574	0.057803	0	0.177623	0.009968	0.006512	0	0.004341
c__Verrucomicrobiota_unclassified	-Inf	0.0776	0.6092	no	down	0.0031	0	0.0063	0	0	0	0	0	0	0	0	0	0	0	0	0	0	0	0	0	0	0	0	0	0	0	0	0	0	0	0.049468	0	0	0	0	0	0	0	0	0	0	0	0	0
c__Desulfovibrionia	1.01	0.113	0.6092	no	up	0.3918	0.5234	0.2601	0.131666	0.003705	0.007331	0.210913	0	0.834079	0.282689	0.316731	0	1.09354	0.087231	0.52575	0.20059	0.495407	0.629651	0.005884	0.033751	0.785262	0.365512	2.87107	0.190533	0.196153	0.533069	2.94403	0.88459	0.123782	0.379744	0	0.401683	0.048524	1.25473	0.01201	0.507137	0.562515	0.017892	0.128023	0.105891	0.058144	0	0.293099	0.098388
c__Thermoleophilia	1.65	0.1141	0.6092	no	up	0.0045	0.0069	0.0022	0	0	0.005865	0	0.0182	0	0.003194	0	0	0	0	0	0.012157	0	0	0	0.033751	0	0.048039	0	0	0	0.009576	0.051441	0.002954	0	0	0	0	0.034252	0	0	0.014753	0	0	0	0	0	0	0	0
c__Polyangia	Inf	0.1534	0.6092	no	up	0.0004	0.0008	0	0	0	0	0	0	0	0	0	0	0	0	0	0	0	0	0	0.004822	0	0.016709	0	0	0	0	0	0	0	0	0	0	0	0	0	0	0	0	0	0	0	0	0	0
c__Proteobacteria_unclassified	Inf	0.1534	0.6092	no	up	0.0002	0.0004	0	0	0	0	0	0	0	0	0	0	0	0	0	0	0	0	0	0	0	0	0	0	0.003041	0	0	0	0	0.007483	0	0	0	0	0	0	0	0	0	0	0	0	0	0
c__Fimbriimonadia	Inf	0.1534	0.6092	no	up	0.0001	0.0003	0	0	0	0	0	0	0	0.003194	0	0	0	0	0	0	0	0	0	0	0	0	0	0	0	0	0.003957	0	0	0	0	0	0	0	0	0	0	0	0	0	0	0	0	0
c__Negativicutes	-0.35	0.1535	0.6092	no	down	4.6785	4.1193	5.2378	4.83087	8.14626	1.78582	6.08612	7.16415	4.50286	2.76939	1.14162	8.77005	11.4821	1.50428	2.81267	3.39939	1.81234	1.35947	0.970893	2.2774	3.16672	17.1519	0.320069	3.50732	2.7355	2.09238	2.93413	1.80462	5.09758	1.5938	5.85019	4.95197	3.19689	1.52154	10.5876	3.15163	3.72379	13.9458	7.34907	4.41837	14.2055	8.04435	7.27986	7.80305
c__Actinobacteria	0.24	0.1637	0.6092	no	up	2.5426	2.7527	2.3326	0.921659	3.54153	1.55416	0.385076	12.6834	1.93646	0.919937	0.690891	2.10025	0.431361	0.868745	1.51478	0.244659	0.629839	0.617129	0.145144	0.298939	13.5549	0.388487	2.20704	4.17419	0.346689	9.59685	8.9132	1.54176	2.17342	1.94175	0.101539	1.98929	11.3518	0.641788	0.325984	2.64264	1.07194	0.060556	1.18385	0.138341	0.212642	0.187229	11.0682	0.0463
c__Acidobacteriae	0.67	0.2611	0.6092	no	up	0.0083	0.0102	0.0064	0.00627	0.009261	0.004399	0	0.006825	0	0.006388	0	0	0	0	0	0.024314	0.019916	0	0	0.027322	0	0.052216	0	0	0.033452	0.019152	0.03957	0.025105	0	0	0	0.012752	0.051379	0.005408	0.003431	0	0	0	0	0	0	0	0	0
c__unclassified	1.12	0.2687	0.6092	no	up	0.001	0.0013	0.0006	0	0	0	0.003196	0	0.005833	0	0	0	0	0	0.010411	0	0.007468	0.005366	0	0	0	0	0	0	0	0	0	0	0	0.003741	0	0	0	0	0	0	0	0	0	0.005124	0	0	0	0
c__Deltaproteobacteria	-Inf	0.3173	0.6092	no	down	0.0007	0	0.0015	0	0	0	0	0	0	0	0	0	0	0	0	0	0	0	0	0	0	0	0	0	0	0	0	0	0	0	0	0	0	0.039661	0	0	0	0	0	0	0	0	0	0
c__Thermoanaerobacteria	Inf	0.3173	0.6092	no	up	0.0002	0.0005	0	0	0	0	0	0	0	0	0	0	0	0	0	0	0	0	0	0	0	0	0	0	0	0	0	0	0	0.013095	0	0	0	0	0	0	0	0	0	0	0	0	0	0
c__Planctomycetia	Inf	0.3173	0.6092	no	up	0.0002	0.0004	0	0	0	0	0	0	0	0	0	0	0	0	0	0	0.009958	0	0	0	0	0	0	0	0	0	0	0	0	0	0	0	0	0	0	0	0	0	0	0	0	0	0	0
c__Spirochaetia	Inf	0.3173	0.6092	no	up	0.0001	0.0002	0	0	0	0	0	0	0	0	0	0	0	0	0.005205	0	0	0	0	0	0	0	0	0	0	0	0	0	0	0	0	0	0	0	0	0	0	0	0	0	0	0	0	0
c__Myxococcia	Inf	0.3173	0.6092	no	up	0.0001	0.0002	0	0	0	0	0	0	0	0	0	0	0	0	0	0	0.004979	0	0	0	0	0	0	0	0	0	0	0	0	0	0	0	0	0	0	0	0	0	0	0	0	0	0	0
c__Methylomirabilia	Inf	0.3173	0.6092	no	up	0.0001	0.0001	0	0	0	0	0	0	0	0	0	0	0	0	0	0	0	0	0	0	0	0	0	0	0	0	0	0	0	0.003741	0	0	0	0	0	0	0	0	0	0	0	0	0	0
c__Oligoflexia	Inf	0.3173	0.6092	no	up	0.0001	0.0001	0	0	0	0	0	0	0	0	0	0	0	0	0	0	0	0.003578	0	0	0	0	0	0	0	0	0	0	0	0	0	0	0	0	0	0	0	0	0	0	0	0	0	0
c__Chloroflexia	Inf	0.3173	0.6092	no	up	0.0001	0.0001	0	0	0	0	0	0	0	0	0	0	0	0	0.00347	0	0	0	0	0	0	0	0	0	0	0	0	0	0	0	0	0	0	0	0	0	0	0	0	0	0	0	0	0
c__Limnochordia	Inf	0.3173	0.6092	no	up	0.0001	0.0001	0	0	0	0	0	0	0	0	0	0	0	0	0.00347	0	0	0	0	0	0	0	0	0	0	0	0	0	0	0	0	0	0	0	0	0	0	0	0	0	0	0	0	0
c__Longimicrobia	Inf	0.3173	0.6092	no	up	0.0001	0.0001	0	0	0	0	0	0	0	0	0	0	0	0	0	0	0	0	0	0.003214	0	0	0	0	0	0	0	0	0	0	0	0	0	0	0	0	0	0	0	0	0	0	0	0
c__TK10	Inf	0.3173	0.6092	no	up	0.0001	0.0001	0	0	0	0	0	0	0	0	0	0	0	0	0	0	0	0	0	0.003214	0	0	0	0	0	0	0	0	0	0	0	0	0	0	0	0	0	0	0	0	0	0	0	0
c__D8A-2	-Inf	0.3173	0.6092	no	down	0.0001	0	0.0001	0	0	0	0	0	0	0	0	0	0	0	0	0	0	0	0	0	0	0	0	0	0	0	0	0	0	0	0	0	0	0	0	0	0	0	0	0	0	0	0	0
c__NB1-j_unclassified	-Inf	0.3173	0.6092	no	down	0.0001	0	0.0001	0	0	0	0	0	0	0	0	0	0	0	0	0	0	0	0	0	0	0	0	0	0	0	0	0	0	0	0	0	0	0	0	0	0	0	0	0	0	0	0	0
c__Thermodesulfovibrionia	-Inf	0.3173	0.6092	no	down	0.0001	0	0.0001	0	0	0	0	0	0	0	0	0	0	0	0	0	0	0	0	0	0	0	0	0	0	0	0	0	0	0	0	0	0	0	0	0	0	0	0	0	0	0	0	0
c__Gemmatimonadota_unclassified	-1.87	0.3313	0.6092	no	down	0.0014	0.0006	0.0022	0	0	0	0	0.006825	0	0	0	0	0	0	0	0	0	0	0	0	0	0.004177	0	0	0	0	0.003957	0	0	0	0	0	0	0	0	0	0	0	0	0	0	0	0	0
c__Deferribacteres	-0.74	0.3313	0.6092	no	down	0.0004	0.0003	0.0005	0	0	0	0	0	0	0	0	0	0	0.008901	0	0	0	0	0	0	0	0	0	0	0	0	0	0	0	0	0	0	0	0	0	0	0	0	0	0	0	0	0	0
c__Saccharimonadia	0.22	0.3517	0.6265	no	up	0.0019	0.0021	0.0018	0	0	0.004399	0.006391	0	0	0	0	0	0	0	0.005205	0.006078	0	0	0	0	0	0	0	0.010028	0.009123	0.004788	0.003957	0.005907	0	0	0	0	0	0.018028	0	0	0	0.002753	0	0	0	0.013025	0	0.007234
c__Coriobacteriia	0.32	0.3822	0.6602	no	up	0.7266	0.8068	0.6463	0.974952	0.227828	0.024925	0.084685	0.213855	0.244974	0.266718	0.922349	0.313471	0.047298	0.24745	0.683648	0	0.034853	0.085861	0	0.130183	0.445053	0.033418	3.59719	0.037605	0.063864	0.04788	2.99745	8.61404	0.199338	1.24586	0	2.84579	1.92955	0.254191	0.126962	1.39417	0.113364	0.54638	1.06733	0.222029	0.308996	0.156296	0.948909	0.099835
c__Planctomycetes	1.52	0.3987	0.6684	no	up	0.0016	0.0023	0.0008	0	0	0	0	0	0	0.003194	0	0	0	0	0.015616	0.003039	0	0	0	0.006429	0	0.006266	0	0	0	0	0.009893	0.017721	0	0	0	0	0	0	0	0	0	0	0	0	0.003323	0	0	0
c__Thermoanaerobaculia	1.58	0.5275	0.8572	no	up	0.0002	0.0003	0.0001	0	0	0	0	0	0	0	0	0	0	0	0	0	0	0	0	0	0	0.004177	0	0	0	0	0.003957	0	0	0	0	0	0	0	0	0	0	0	0	0	0	0	0	0
c__Acidimicrobiia	-6.68	0.5563	0.8572	no	down	0.0103	0.0002	0.0205	0	0	0	0	0	0	0	0	0	0	0	0	0	0	0	0	0	0	0	0	0	0	0	0	0.005907	0	0	0	0	0	0	0	0	0	0	0	0	0	0	0	0
c__Firmicutes_unclassified	0.08	0.5564	0.8572	no	up	0.95	0.9751	0.9249	0.274303	0.700156	0	0.357913	0.156979	2.84248	0.621277	1.17121	0.007124	1.27706	0.687163	1.94684	2.79914	0.838955	1.45249	0.337361	1.0479	1.17682	0.841723	1.01276	0.40363	0.837832	1.30394	0.937815	1.59492	1.28766	0.413416	1.79125	1.03715	1.00188	3.5046	1.17183	1.97507	0.305652	0.227085	1.16371	1.44489	0.322286	0.3305	0.199674	0.544029
c__Clostridia	-0.09	0.5858	0.8787	no	down	48.4564	46.954	49.9588	39.1219	60.4968	10.4349	28.3423	37.6703	36.3884	40.8302	80.0894	7.89804	36.2229	42.4635	69.5499	43.2848	55.147	38.4642	33.5086	26.7711	66.2701	54.6598	41.4609	45.6729	69.2739	56.5006	28.6133	69.4602	79.0679	70.0937	72.457	64.5031	68.6305	47.9502	35.172	49.2347	29.3053	37.9232	33.073	38.8636	40.9552	55.8904	51.1147	50.5527
c__Erysipelotrichia	0.03	0.6018	0.8796	no	up	0.4068	0.4115	0.4021	0.789993	0	0	0.161381	0.766693	0.365517	0.13256	0.306289	0	1.08786	0.016022	0.839811	0	0.838955	0.148469	0.241252	0.496625	0.06847	2.00092	0	0	0	0.121297	1.35726	0.047257	1.11726	0.205773	0.057278	0.286917	0.22835	0.472327	0.60736	0.580902	0.914087	0.158271	0.073361	0.370617	1.94701	0.613787	0.384693	0.232948
c__Campylobacteria	0.4	0.6411	0.8847	no	up	0.008	0.0091	0.0069	0.00627	0	0	0.012783	0	0.05055	0.004791	0.012182	0.005699	0.043514	0.012462	0.006941	0.009118	0	0	0.031382	0	0.004279	0	0	0.035098	0	0	0	0.010337	0	0	0.054675	0	0	0.009014	0.013726	0.003688	0	0	0.020138	0	0	0.003256	0	0.005788
c__Synergistia	1.15	0.6668	0.8847	no	up	0.0219	0.0302	0.0136	0.003135	0	0	0	0	0.132208	0	0	0	0	0.023143	0	0	0	0.316614	0	0	0.014978	0.219307	0	0	0.007603	0.03192	0	0	0	0.067344	0	0	0	0.041464	0	0	0	0.015139	0	0	0	0	0.005496	0
c__Nitrospiria	0.32	0.6672	0.8847	no	up	0.0004	0.0005	0.0004	0	0	0	0	0	0	0	0	0	0	0	0	0.003039	0	0	0	0	0	0	0	0	0.009123	0	0	0	0	0	0	0	0	0	0	0	0	0	0	0	0	0	0	0
c__Lentisphaeria	1.72	0.6674	0.8847	no	up	0.0752	0.1153	0.0351	0	0	0	0	0	0	0	0	0	0	0	0	0	0	0.021465	0	0	0.355187	0	0	0	0	0	0	2.70103	0	0.035543	0	0	0	0.607536	0	0	0	0	0	0	0	0	0	0
c__Actinobacteriota	-0.98	0.6925	0.8971	no	down	0.0153	0.0103	0.0203	0	0	0.002932	0	0	0	0.007986	0	0	0	0	0.036438	0	0.027384	0	0	0.035358	0	0.035507	0	0	0.031932	0.025536	0	0.035443	0	0.039284	0	0	0	0	0	0	0.027265	0	0	0	0.011629	0	0	0
c__Gammaproteobacteria	0.08	0.7229	0.9157	no	up	8.0723	8.2949	7.8497	5.81209	2.43573	12.2617	2.15707	5.79456	15.9	5.30082	6.28067	0.891967	3.12169	3.40377	2.43441	19.6031	2.90523	45.7534	24.2919	4.38605	1.26241	5.43673	25.8587	6.53831	2.27325	5.38656	4.96409	1.20357	1.10761	7.19644	11.8201	1.37507	1.64412	11.9614	5.43879	3.14794	7.30983	0.942747	17.8225	1.19895	3.38234	3.52642	2.04254	1.56842
c__Acidobacteriota_unclassified	-0.17	0.7557	0.9364	no	down	0.0008	0.0008	0.0009	0	0	0	0	0	0	0	0	0	0	0	0	0.004559	0	0	0	0.003214	0	0	0	0	0.009123	0	0	0	0	0.003741	0	0	0.005709	0	0.013726	0	0	0	0	0	0	0	0	0
c__Betaproteobacteria	-4.04	0.7929	0.9616	no	down	0.0393	0.0045	0.0742	0.026647	0	0	0.009587	0	0	0.004791	0	0	0	0	0.038173	0	0	0	0	0.006429	0	0	0	0	0.009123	0	0	0.008861	0	0.016836	0	0.010627	0	0.167658	0.006863	0	0	0	0	0.005124	0.006645	0	0	0
c__Gemmatimonadetes	0.79	0.9054	1	no	up	0.0015	0.0019	0.0011	0.004702	0	0	0	0	0	0	0	0	0	0	0	0.003039	0	0	0	0.019286	0	0.010443	0	0	0.010644	0	0	0.002954	0	0	0	0	0	0	0.003431	0	0	0	0	0	0	0	0	0
c__Alphaproteobacteria	-1.19	0.9377	1	no	down	0.1646	0.1005	0.2286	0.039186	0.112988	0.052783	0	0.084177	0.390792	0.027151	0	0	0	0	0.362646	0.08054	0.084642	0.193188	0.009807	0.126969	0	0.204687	0	0	0.101878	0.071821	0.136517	0.404637	0.022506	0.207644	0.085917	0.027629	0.236913	0.111772	0.061765	2.67768	0.007175	0.002753	0	0.066609	0.048177	0	0.007327	0.002894
c__KD4-96	-7.85	0.9789	1	no	down	0.0116	0.0001	0.0231	0	0	0	0	0	0	0	0	0	0	0	0	0	0	0	0	0.003214	0	0	0	0	0	0	0	0	0	0	0	0	0	0	0	0	0	0	0	0	0	0	0	0
c__Incertae_Sedis	-1.84	0.9789	1	no	down	0.0027	0.0012	0.0043	0	0	0	0	0	0	0	0	0	0	0	0	0	0	0	0	0	0	0	0	0	0	0	0	0	0	0.031801	0	0	0	0.115378	0	0	0	0	0	0	0	0	0	0
c__Blastocatellia	1	0.9789	1	no	up	0.0001	0.0002	0.0001	0	0	0	0	0	0	0	0	0	0	0	0	0	0	0	0	0	0	0.004177	0	0	0	0	0	0	0	0	0	0	0	0	0	0.003688	0	0	0	0	0	0	0	0
c__Bacteroidota_unclassified	-0.37	0.979	1	no	down	0.0894	0.0781	0.1006	0	0.164851	0	0.025565	0.238881	0.559941	0.046316	0.043507	0	0.052974	0.126395	0.157898	0.112452	0.136922	0.187822	0	0	0.008559	0	0	0	0.103398	0.011172	0.015828	0.036919	0.014468	0.065473	0	0.029754	0	0.118983	0.162992	0.079298	0.093274	0.056427	0.276183	1.13064	0.016613	0.011397	0.036637	0.04196
c__Bacteroidia	0.1	0.9793	1	no	up	28.3066	29.2514	27.3618	30.3364	21.8104	48.223	60.6967	30.6541	23.3134	35.5741	8.18628	73.6115	42.0577	49.4277	15.9894	29.0551	34.2403	10.1478	39.5202	63.2626	9.5665	16.9723	18.0051	36.788	22.8115	22.4049	19.6605	5.73137	8.52812	13.2144	0.726392	21.6293	10.7553	9.68992	45.5572	32.276	43.5174	44.5734	33.2513	51.345	38.0065	27.0782	25.3256	38.1963
c__Fusobacteriia	0.06	0.9793	1	no	up	1.1369	1.159	1.1148	0.029781	0.053716	24.5821	0.01438	2.43203	0.033052	0.455177	0.175768	0	0.660285	0.087231	0.156163	0.012157	1.61567	0.005366	0.011768	0	0.010698	0.043861	0	0.020056	0.060823	0.049477	0.484736	0.208226	0.003215	0.08605	0.010414	0.044631	0.057087	0.0649	0.104658	0.046103	10.2745	0	0.060415	0	0.009968	0.16932	0.097089	0
c__Cyanobacteriia	-0.38	0.9829	1	no	down	0.0107	0.0093	0.0121	0	0	0	0	0	0.005833	0	0	0	0	0.023143	0.06073	0	0	0	0	0	0.014978	0	0	0	0	0.011172	0	0.067932	0.027329	0.041155	0	0	0.008563	0.050478	0.04804	0.003688	0	0	0	0	0	0	0	0
c__Ktedonobacteria	0	1	1	no	no	0.0004	0.0004	0.0004	0	0	0	0	0	0	0	0	0	0	0	0.005205	0	0	0	0	0	0	0	0	0	0.006082	0	0	0	0	0	0	0	0.008563	0	0	0	0	0	0	0	0	0	0	0
[truncated: 13 more columns]

## Sheet: 4_Order
Order	log2FC	wilcox.test.p_value	q_value	significance	regulation	mean	mean_PHN	mean_HC	PHN14	PHN27	PHN29	PHN06	PHN26	PHN05	PHN13	PHN02	PHN07	PHN09	PHN08	PHN10	PHN23	PHN20	PHN18	PHN11	PHN22	PHN04	PHN21	PHN19	PHN01	PHN30	PHN28	PHN25	PHN12	PHN16	PHN15	HC18	HC15	HC04	HC09	HC17	HC06	HC14	HC24	HC22	HC20	HC07	HC27	HC23	HC26
o__Micrococcales	2.8	0.0015	0.1831	yes	up	0.0479	0.0838	0.012	0.308787	0.105579	0.007331	0.038348	0.056876	0.007777	0.220402	0.010442	0.004275	0	0.012462	0.022557	0.030392	0.087132	0.003578	0	0.065895	0	0.100255	0.176754	0.065183	0.044096	0.177158	0.644995	0.022152	0.019291	0.029931	0.023432	0	0.011417	0.009014	0	0.014753	0.027265	0	0	0	0.011629	0.037446	0.010991	0
o__Clostridia_UCG-014	1.92	0.0036	0.1831	yes	up	0.5105	0.8078	0.2132	0.01254	0.011114	0	0.343533	0	0.07777	0	0.080053	0	0.007568	0	0.00347	0.121569	0	1.57234	0.003923	0.101254	0.021397	0	6.77877	0.017549	0	2.18016	2.05172	0.736912	2.16699	5.52219	0	0	0	0.039661	0	0	0.007175	0.07019	0.077677	0.100767	0	0.003256	0	0.312527
o__Micromonosporales	4.55	0.0041	0.1831	yes	up	0.0049	0.0094	0.0004	0	0.011114	0	0	0	0	0	0	0	0	0	0.017351	0.034951	0.034853	0	0	0.056252	0	0.03133	0	0	0.015206	0.014364	0.03957	0	0	0	0	0	0	0	0	0	0	0	0	0	0	0	0	0
o__Lactobacillales	1.08	0.0061	0.2044	yes	up	2.0043	2.7228	1.2858	14.6196	1.20582	0.683244	1.12327	0.741668	1.10822	4.63801	0.30977	6.22809	1.11057	0.74413	2.39277	0.507553	0.729418	0.508014	0.592343	0.295725	2.21243	1.36597	1.59079	0.581629	0.415114	0.716611	24.5909	2.42191	0.392245	1.68921	6.01942	0.680099	0.582291	0.383991	0.391181	0.807731	1.16952	1.06661	0.535106	0.194702	0.285738	0.333757	0.815183	0.201117
o__Dongiales	4.04	0.0094	0.2519	yes	up	0.0017	0.0033	0.0002	0	0.005557	0	0	0.00455	0	0	0	0	0	0	0	0.010637	0.017426	0	0	0.016072	0	0.010443	0	0	0.007603	0	0.015828	0	0	0	0	0	0	0	0	0	0	0	0	0	0	0	0	0
o__Rhodospirillales	-3.1	0.0128	0.2859	yes	down	0.0964	0.0202	0.1726	0	0	0.002932	0	0	0.390792	0	0	0	0	0	0	0	0	0.139525	0	0	0	0	0	0	0	0.012768	0	0	0	0	0	0	0.037107	0.019831	0	2.64449	0.004305	0	0	0.025619	0.006645	0	0	0
o__Planctomycetales	Inf	0.0202	0.3668	yes	up	0.0005	0.001	0	0	0	0	0	0	0	0	0	0	0	0	0.005205	0	0.009958	0	0	0.003214	0	0	0	0	0	0	0.003957	0.005907	0	0	0	0	0	0	0	0	0	0	0	0	0	0	0	0
o__Actinomycetales	1.98	0.0219	0.3668	yes	up	0.0333	0.0531	0.0135	0.095614	0.042602	0.020527	0.01438	0.038676	0.01361	0.020762	0	0	0.011352	0	0	0	0.029874	0.003578	0	0.014465	0.051352	0.025064	0.544595	0	0.030411	0.051073	0.077162	0.04578	0.213806	0.087921	0.018225	0.021253	0	0	0	0.016597	0.021525	0.01101	0	0.015371	0	0.00814	0.003664	0
o__Gastranaerophilales	-7.16	0.0263	0.3916	yes	down	0.0289	0.0004	0.0574	0	0	0	0	0	0	0	0.003481	0	0	0	0	0	0	0	0	0	0	0.006266	0	0	0	0	0	0	0	0	0	0.012752	0	0	0.005147	0.508981	0.906912	0	0.014385	0.088811	0	0	0	0
o__Chthoniobacterales	Inf	0.0397	0.468	yes	up	0.0005	0.0009	0	0	0	0	0	0	0	0	0	0	0	0	0	0	0.007468	0	0	0.003214	0	0.008355	0	0	0	0	0.005936	0	0	0	0	0	0	0	0	0	0	0	0	0	0	0	0	0
o__Tepidisphaerales	Inf	0.0397	0.468	yes	up	0.0003	0.0005	0	0	0.003705	0	0	0	0	0	0	0	0	0	0	0.003039	0	0	0	0.003214	0	0	0	0	0	0	0.003957	0	0	0	0	0	0	0	0	0	0	0	0	0	0	0	0	0
o__Veillonellales-Selenomonadales	-0.78	0.043	0.468	yes	down	3.3547	2.4652	4.2442	2.5471	8.10921	0.054249	6.07015	7.14367	2.3467	0.20443	0.24886	8.75011	0.087029	0.032044	2.72939	2.65781	0.057258	0.990985	0.951279	1.10093	0.746748	15.0591	0	0.090253	2.70965	0.276111	0.421423	1.77656	0.024113	1.37494	5.85019	4.35901	2.89719	0.672436	10.2462	0.05348	1.17669	13.9334	6.82547	4.29028	13.3848	6.92423	6.64603	7.75675
o__Bryobacterales	2.7	0.0454	0.468	yes	up	0.0007	0.0013	0.0002	0.003135	0	0	0	0.006825	0	0	0	0	0	0	0	0.006078	0	0	0	0.004822	0	0	0	0	0.009123	0	0.003957	0	0	0	0	0	0	0	0	0	0	0	0	0	0	0	0	0
o__WPS-2_unclassified	1.68	0.0559	0.535	no	up	0.001	0.0016	0.0005	0	0	0	0	0.006825	0	0	0	0	0	0	0	0	0	0	0	0.004822	0	0.006266	0	0	0.012165	0	0.007914	0.005907	0	0	0	0	0	0	0	0	0	0	0	0	0	0	0	0
o__Eubacteriales	0.98	0.062	0.5539	no	up	0.0056	0.0075	0.0038	0	0	0	0	0	0	0.007986	0.006961	0	0	0	0	0	0	0.003578	0	0	0.104844	0.012532	0.047771	0.005014	0	0	0	0.007384	0.00643	0	0.067692	0	0	0	0	0	0	0	0	0	0	0	0.003664	0
o__Verrucomicrobiota_unclassified	-Inf	0.0776	0.6183	no	down	0.0031	0	0.0063	0	0	0	0	0	0	0	0	0	0	0	0	0	0	0	0	0	0	0	0	0	0	0	0	0	0	0	0.049468	0	0	0	0	0	0	0	0	0	0	0	0	0
o__Burkholderiales	-1.23	0.0821	0.6183	no	down	2.4178	1.447	3.3886	2.00633	0.796473	11.8234	1.19677	3.42396	0.495781	1.23616	0.24712	0.683936	1.82004	0.014242	1.21634	0.065344	1.99159	0.228964	0.031382	0.440373	0.209688	0.098166	0.195863	2.12345	1.74713	0.805988	4.12718	0.552315	0.173617	1.31695	0.492072	0.711978	0.536622	0.995133	3.82088	2.67953	6.92812	0.262868	0.762382	1.02987	2.07991	3.30826	0.864643	1.18355
o__Verrucomicrobiales	-0.44	0.0915	0.6183	no	down	0.9653	0.8182	1.1125	1.76024	0.435282	0.016128	0.020772	0.072802	11.2746	7.76356	0.046988	0	0.013244	0.032044	0.036438	0.045589	0.039832	0.032198	0.025498	0.016072	0.034235	0.064748	0.019109	0.010028	0.021288	0.130873	0.094969	0.036919	0.022506	0.024319	0	0	0.042816	20.6905	0.030883	0.505293	0.00574	0.057803	0	0.177623	0.009968	0.006512	0	0.004341
o__Enterobacterales	0.65	0.095	0.6183	no	up	5.5818	6.818	4.3457	3.78852	1.60036	0.438391	0.966685	2.37061	15.4042	4.04868	6.03355	0.208031	1.29408	3.38953	0.935244	19.5165	0.91364	45.5155	24.2606	3.93443	1.05272	5.2968	25.6628	4.41486	0.513951	4.55663	0.81119	0.428266	0.933994	5.79531	11.1875	0.663096	1.05897	11.0925	1.62134	0.41493	0.358747	0.671621	17.0572	0.152004	1.28416	0.218163	1.16141	0.368956
o__Caulobacterales	2.09	0.1045	0.6183	no	up	0.001	0.0017	0.0004	0.009405	0.007409	0	0	0.0091	0	0	0	0	0	0	0	0.004559	0	0	0	0.006429	0	0.008355	0	0	0	0	0	0	0	0	0	0	0	0.003606	0.006863	0	0	0	0	0	0	0	0	0
o__Desulfovibrionales	1	0.113	0.6183	no	up	0.3925	0.5234	0.2616	0.131666	0.003705	0.007331	0.210913	0	0.834079	0.282689	0.316731	0	1.09354	0.087231	0.52575	0.20059	0.495407	0.629651	0.005884	0.033751	0.785262	0.365512	2.87107	0.190533	0.196153	0.533069	2.94403	0.88459	0.123782	0.379744	0	0.401683	0.048524	1.29439	0.01201	0.507137	0.562515	0.017892	0.128023	0.105891	0.058144	0	0.293099	0.098388
o__Gaiellales	1.65	0.1141	0.6183	no	up	0.0045	0.0069	0.0022	0	0	0.005865	0	0.0182	0	0.003194	0	0	0	0	0	0.012157	0	0	0	0.033751	0	0.048039	0	0	0	0.009576	0.051441	0.002954	0	0	0	0	0.034252	0	0	0.014753	0	0	0	0	0	0	0	0
o__Thermincolales	-5.37	0.1437	0.6183	no	down	0.0063	0.0003	0.0124	0	0	0	0	0	0	0	0	0	0	0	0.008676	0	0	0	0	0	0	0	0	0	0	0	0	0	0	0	0.010414	0	0	0	0	0	0	0	0	0	0	0	0	0
o__Izemoplasmatales	Inf	0.1534	0.6183	no	up	0.0008	0.0016	0	0	0	0	0	0	0	0	0	0	0	0	0	0	0	0	0	0	0.006419	0	0	0	0	0	0	0.036919	0	0	0	0	0	0	0	0	0	0	0	0	0	0	0	0
o__Streptomycetales	Inf	0.1534	0.6183	no	up	0.0004	0.0009	0	0	0	0	0	0	0	0	0	0	0	0	0	0	0	0	0	0.01125	0	0.012532	0	0	0	0	0	0	0	0	0	0	0	0	0	0	0	0	0	0	0	0	0	0
o__Haliangiales	Inf	0.1534	0.6183	no	up	0.0004	0.0008	0	0	0	0	0	0	0	0	0	0	0	0	0	0	0	0	0	0.004822	0	0.016709	0	0	0	0	0	0	0	0	0	0	0	0	0	0	0	0	0	0	0	0	0	0
o__Vibrionales	-Inf	0.1534	0.6183	no	down	0.0003	0	0.0006	0	0	0	0	0	0	0	0	0	0	0	0	0	0	0	0	0	0	0	0	0	0	0	0	0	0	0	0	0	0	0	0	0	0.00574	0	0	0	0	0	0	0.010128
o__Micropepsales	Inf	0.1534	0.6183	no	up	0.0003	0.0006	0	0	0	0	0	0	0	0	0	0	0	0	0	0	0	0	0	0.01125	0	0.004177	0	0	0	0	0	0	0	0	0	0	0	0	0	0	0	0	0	0	0	0	0	0
o__Pedosphaerales	Inf	0.1534	0.6183	no	up	0.0003	0.0005	0	0	0	0	0	0	0	0	0	0	0	0	0	0	0.007468	0	0	0.006429	0	0	0	0	0	0	0	0	0	0	0	0	0	0	0	0	0	0	0	0	0	0	0	0
o__Proteobacteria_unclassified	Inf	0.1534	0.6183	no	up	0.0002	0.0004	0	0	0	0	0	0	0	0	0	0	0	0	0	0	0	0	0	0	0	0	0	0	0.003041	0	0	0	0	0.007483	0	0	0	0	0	0	0	0	0	0	0	0	0	0
o__Kineosporiales	Inf	0.1534	0.6183	no	up	0.0002	0.0004	0	0	0	0	0	0	0	0	0	0	0	0	0.006941	0.003039	0	0	0	0	0	0	0	0	0	0	0	0	0	0	0	0	0	0	0	0	0	0	0	0	0	0	0	0
o__Fimbriimonadales	Inf	0.1534	0.6183	no	up	0.0001	0.0003	0	0	0	0	0	0	0	0.003194	0	0	0	0	0	0	0	0	0	0	0	0	0	0	0	0	0.003957	0	0	0	0	0	0	0	0	0	0	0	0	0	0	0	0	0
o__Subgroup_2	1.58	0.1742	0.6183	no	up	0.0006	0.0009	0.0003	0	0	0	0	0	0	0	0	0	0	0	0	0.009118	0	0	0	0.004822	0	0	0	0	0.007603	0	0.003957	0	0	0	0	0	0.008563	0	0	0	0	0	0	0	0	0	0	0
o__Eggerthellales	-0.45	0.177	0.6183	no	down	0.0128	0.0108	0.0148	0	0.211158	0	0	0	0	0	0	0	0	0	0	0	0.004979	0	0	0.017679	0	0	0	0	0	0.020748	0	0.007384	0	0.029931	0	0.03613	0.079922	0	0.04804	0.016597	0	0.0812	0	0.005124	0	0	0	0.020256
o__Staphylococcales	-2.26	0.2355	0.6183	no	down	0.022	0.0076	0.0364	0.036051	0	0.007331	0	0	0	0	0.008701	0	0.034055	0	0	0	0	0	0	0	0	0	0	0.065183	0.013685	0	0.03957	0	0	0	0.026036	0.012752	0	0.007211	0	0	0	0.01101	0	0	0	0	0.012823	0.010128
o__Rickettsiales	2.64	0.2463	0.6183	no	up	0.0033	0.0056	0.0009	0	0	0.004399	0	0	0	0.004791	0	0	0	0	0.046849	0	0	0	0	0	0	0	0	0	0	0	0	0.070885	0.003215	0.020577	0	0	0	0	0.01201	0	0	0.002753	0	0	0	0	0	0
o__Bifidobacteriales	0.18	0.2645	0.6183	no	up	2.4501	2.6066	2.2935	0.517258	3.35815	1.51604	0.332348	12.5879	1.91508	0.686758	0.68045	2.09598	0.420009	0.856283	1.5009	0.16108	0.473002	0.609974	0.145144	0.159113	13.4671	0.225573	1.48569	4.109	0.266099	9.37979	8.14158	1.50041	1.94033	1.84821	0.059882	1.95741	11.289	0.632774	0.325984	2.61129	1.05041	0.049546	1.18385	0.116138	0.192707	0.138387	11.0535	0.0463
o__unclassified	1.12	0.2687	0.6183	no	up	0.001	0.0013	0.0006	0	0	0	0.003196	0	0.005833	0	0	0	0	0	0.010411	0	0.007468	0.005366	0	0	0	0	0	0	0	0	0	0	0	0.003741	0	0	0	0	0	0	0	0	0	0.005124	0	0	0	0
o__Corynebacteriales	4.25	0.2776	0.6183	no	up	0.001	0.0019	0.0001	0	0.009261	0	0	0	0	0	0	0	0	0	0	0	0	0	0	0	0.036375	0.006266	0	0	0	0	0	0	0	0	0	0	0	0	0	0	0	0	0	0	0	0.003256	0	0
o__Acidaminococcales	0.72	0.2796	0.6183	no	up	1.3084	1.6262	0.9905	2.28377	0.012966	1.73157	0.015978	0.020475	2.15616	2.56496	0.892764	0.019948	11.3951	1.47224	0.083287	0.018235	1.75509	0.364911	0.019614	1.17647	2.41998	2.09282	0.320069	3.41707	0.02585	1.81627	2.51271	0.028059	5.07347	0.218868	0	0.592961	0.299709	0.849108	0.341426	3.09815	2.5471	0.012386	0.523598	0.128093	0.820666	1.12012	0.622836	0.0463
o__IMCC26256	-Inf	0.3173	0.6183	no	down	0.0101	0	0.0202	0	0	0	0	0	0	0	0	0	0	0	0	0	0	0	0	0	0	0	0	0	0	0	0	0	0	0	0	0	0	0	0	0	0	0	0	0	0	0	0	0
o__Aneurinibacillales	-Inf	0.3173	0.6183	no	down	0.0063	0	0.0127	0	0	0	0	0	0	0	0	0	0	0	0	0	0	0	0	0	0	0	0	0	0	0	0	0	0	0	0	0	0	0	0	0	0	0	0	0	0	0	0	0
o__Gammaproteobacteria_unclassified	Inf	0.3173	0.6183	no	up	0.0008	0.0016	0	0	0	0	0	0	0	0	0	0	0	0	0.043379	0	0	0	0	0	0	0	0	0	0	0	0	0	0	0	0	0	0	0	0	0	0	0	0	0	0	0	0	0
o__Opitutales	Inf	0.3173	0.6183	no	up	0.0006	0.0011	0	0	0	0	0	0	0	0	0	0	0	0	0	0	0	0	0	0	0	0	0	0	0	0	0	0.031012	0	0	0	0	0	0	0	0	0	0	0	0	0	0	0	0
o__Cardiobacteriales	Inf	0.3173	0.6183	no	up	0.0005	0.001	0	0.026647	0	0	0	0	0	0	0	0	0	0	0	0	0	0	0	0	0	0	0	0	0	0	0	0	0	0	0	0	0	0	0	0	0	0	0	0	0	0	0	0
o__CG2-30-50-142	Inf	0.3173	0.6183	no	up	0.0004	0.0009	0	0	0	0	0	0	0	0	0	0	0	0	0.024292	0	0	0	0	0	0	0	0	0	0	0	0	0	0	0	0	0	0	0	0	0	0	0	0	0	0	0	0	0
o__Bacilli_unclassified	-Inf	0.3173	0.6183	no	down	0.0004	0	0.0009	0	0	0	0	0	0	0	0	0	0	0	0	0	0	0	0	0	0	0	0	0	0	0	0	0	0	0	0.023432	0	0	0	0	0	0	0	0	0	0	0	0	0
o__Thermoanaerobacterales	Inf	0.3173	0.6183	no	up	0.0002	0.0005	0	0	0	0	0	0	0	0	0	0	0	0	0	0	0	0	0	0	0	0	0	0	0	0	0	0	0	0.013095	0	0	0	0	0	0	0	0	0	0	0	0	0	0
o__Tistrellales	-Inf	0.3173	0.6183	no	down	0.0002	0	0.0003	0	0	0	0	0	0	0	0	0	0	0	0	0	0	0	0	0	0	0	0	0	0	0	0	0	0	0	0	0	0.008563	0	0	0	0	0	0	0	0	0	0	0
o__Alicyclobacillales	Inf	0.3173	0.6183	no	up	0.0001	0.0003	0	0	0	0	0	0	0	0	0	0	0	0	0	0	0	0	0	0	0	0	0	0	0	0	0	0	0	0.007483	0	0	0	0	0	0	0	0	0	0	0	0	0	0
o__Cytophagales	Inf	0.3173	0.6183	no	up	0.0001	0.0002	0	0	0	0	0	0	0	0	0	0	0	0	0.005205	0	0	0	0	0	0	0	0	0	0	0	0	0	0	0	0	0	0	0	0	0	0	0	0	0	0	0	0	0
o__Spirochaetales	Inf	0.3173	0.6183	no	up	0.0001	0.0002	0	0	0	0	0	0	0	0	0	0	0	0	0.005205	0	0	0	0	0	0	0	0	0	0	0	0	0	0	0	0	0	0	0	0	0	0	0	0	0	0	0	0	0
o__Myxococcales	Inf	0.3173	0.6183	no	up	0.0001	0.0002	0	0	0	0	0	0	0	0	0	0	0	0	0	0	0.004979	0	0	0	0	0	0	0	0	0	0	0	0	0	0	0	0	0	0	0	0	0	0	0	0	0	0	0
o__Catenulisporales	Inf	0.3173	0.6183	no	up	0.0001	0.0002	0	0	0	0	0	0	0	0	0	0	0	0	0	0	0	0	0	0	0	0	0	0	0.004562	0	0	0	0	0	0	0	0	0	0	0	0	0	0	0	0	0	0	0
o__11-24	Inf	0.3173	0.6183	no	up	0.0001	0.0002	0	0	0	0	0	0	0	0	0	0	0	0	0	0	0	0	0	0	0	0.004177	0	0	0	0	0	0	0	0	0	0	0	0	0	0	0	0	0	0	0	0	0	0
o__Rokubacteriales	Inf	0.3173	0.6183	no	up	0.0001	0.0001	0	0	0	0	0	0	0	0	0	0	0	0	0	0	0	0	0	0	0	0	0	0	0	0	0	0	0	0.003741	0	0	0	0	0	0	0	0	0	0	0	0	0	0
o__Pyrinomonadales	-Inf	0.3173	0.6183	no	down	0.0001	0	0.0001	0	0	0	0	0	0	0	0	0	0	0	0	0	0	0	0	0	0	0	0	0	0	0	0	0	0	0	0	0	0	0	0	0.003688	0	0	0	0	0	0	0	0
o__Isosphaerales	-Inf	0.3173	0.6183	no	down	0.0001	0	0.0001	0	0	0	0	0	0	0	0	0	0	0	0	0	0	0	0	0	0	0	0	0	0	0	0	0	0	0	0	0	0	0	0	0	0	0	0	0	0	0	0	0
o__Silvanigrellales	Inf	0.3173	0.6183	no	up	0.0001	0.0001	0	0	0	0	0	0	0	0	0	0	0	0	0	0	0	0.003578	0	0	0	0	0	0	0	0	0	0	0	0	0	0	0	0	0	0	0	0	0	0	0	0	0	0
o__Diplorickettsiales	Inf	0.3173	0.6183	no	up	0.0001	0.0001	0	0	0	0	0	0	0	0	0	0	0	0	0.00347	0	0	0	0	0	0	0	0	0	0	0	0	0	0	0	0	0	0	0	0	0	0	0	0	0	0	0	0	0
o__Limnochordia_unclassified	Inf	0.3173	0.6183	no	up	0.0001	0.0001	0	0	0	0	0	0	0	0	0	0	0	0	0.00347	0	0	0	0	0	0	0	0	0	0	0	0	0	0	0	0	0	0	0	0	0	0	0	0	0	0	0	0	0
o__Oxyphotobacteria_Incertae_Sedis	Inf	0.3173	0.6183	no	up	0.0001	0.0001	0	0	0	0	0	0	0	0	0	0	0	0	0.00347	0	0	0	0	0	0	0	0	0	0	0	0	0	0	0	0	0	0	0	0	0	0	0	0	0	0	0	0	0
o__Thermomicrobiales	Inf	0.3173	0.6183	no	up	0.0001	0.0001	0	0	0	0	0	0	0	0	0	0	0	0	0.00347	0	0	0	0	0	0	0	0	0	0	0	0	0	0	0	0	0	0	0	0	0	0	0	0	0	0	0	0	0
o__Longimicrobiales	Inf	0.3173	0.6183	no	up	0.0001	0.0001	0	0	0	0	0	0	0	0	0	0	0	0	0	0	0	0	0	0.003214	0	0	0	0	0	0	0	0	0	0	0	0	0	0	0	0	0	0	0	0	0	0	0	0
o__TK10_unclassified	Inf	0.3173	0.6183	no	up	0.0001	0.0001	0	0	0	0	0	0	0	0	0	0	0	0	0	0	0	0	0	0.003214	0	0	0	0	0	0	0	0	0	0	0	0	0	0	0	0	0	0	0	0	0	0	0	0
o__D8A-2_unclassified	-Inf	0.3173	0.6183	no	down	0.0001	0	0.0001	0	0	0	0	0	0	0	0	0	0	0	0	0	0	0	0	0	0	0	0	0	0	0	0	0	0	0	0	0	0	0	0	0	0	0	0	0	0	0	0	0
o__NB1-j_unclassified	-Inf	0.3173	0.6183	no	down	0.0001	0	0.0001	0	0	0	0	0	0	0	0	0	0	0	0	0	0	0	0	0	0	0	0	0	0	0	0	0	0	0	0	0	0	0	0	0	0	0	0	0	0	0	0	0
o__Thermodesulfovibrionales	-Inf	0.3173	0.6183	no	down	0.0001	0	0.0001	0	0	0	0	0	0	0	0	0	0	0	0	0	0	0	0	0	0	0	0	0	0	0	0	0	0	0	0	0	0	0	0	0	0	0	0	0	0	0	0	0
o__Coriobacteriales	0.33	0.3283	0.6183	no	up	0.7121	0.7929	0.6313	0.974952	0.01667	0.024925	0.084685	0.213855	0.244974	0.266718	0.922349	0.313471	0.047298	0.24745	0.605566	0	0.029874	0.085861	0	0.112504	0.445053	0.033418	3.59719	0.037605	0.063864	0.027132	2.99745	8.60666	0.199338	1.21032	0	2.80966	1.84963	0.254191	0.078923	1.37757	0.113364	0.46518	1.06733	0.216905	0.308996	0.156296	0.948909	0.079579
o__Gemmatimonadota_unclassified	-1.87	0.3313	0.6183	no	down	0.0014	0.0006	0.0022	0	0	0	0	0.006825	0	0	0	0	0	0	0	0	0	0	0	0	0	0.004177	0	0	0	0	0.003957	0	0	0	0	0	0	0	0	0	0	0	0	0	0	0	0	0
o__Deferribacterales	-0.74	0.3313	0.6183	no	down	0.0004	0.0003	0.0005	0	0	0	0	0	0	0	0	0	0	0.008901	0	0	0	0	0	0	0	0	0	0	0	0	0	0	0	0	0	0	0	0	0	0	0	0	0	0	0	0	0	0
o__Clostridia_unclassified	-0.35	0.3322	0.6183	no	down	0.0554	0.0488	0.0621	0.034484	0.133363	0	0	0	0.332465	0.145337	0.083533	0	0	0	0.074611	0	0	0.186033	0	0	0	0	0	0	0	0.161198	0	0.066455	0	0.099145	0	0.034005	0.025689	0.191094	0	0	0	0.020644	0	0.011955	0	0	0.040301	0.015916
o__Clostridiales	-0.1	0.3458	0.6348	no	down	5.3965	5.2105	5.5826	2.22734	10.808	1.66119	2.30407	2.63451	1.03628	1.21221	4.34548	0.065544	4.13198	2.23239	11.0859	6.24411	6.58219	1.54908	8.17315	2.23079	3.03192	12.3543	2.43635	20.6227	6.97635	3.61657	8.71733	2.99786	6.24538	5.16116	14.7231	5.42166	13.8094	4.84767	3.59612	3.16453	3.17132	3.68979	8.63217	3.08961	7.12684	4.754	1.72562	6.919
o__Saccharimonadales	0.22	0.3517	0.6369	no	up	0.0019	0.0021	0.0018	0	0	0.004399	0.006391	0	0	0	0	0	0	0	0.005205	0.006078	0	0	0	0	0	0	0	0.010028	0.009123	0.004788	0.003957	0.005907	0	0	0	0	0	0.018028	0	0	0	0.002753	0	0	0	0.013025	0	0.007234
o__Paenibacillales	-6.19	0.3747	0.6695	no	down	0.0186	0.0005	0.0366	0	0	0.004399	0	0	0	0	0	0	0	0	0	0	0	0	0.009807	0	0	0	0	0	0	0	0	0	0	0	0	0	0	0	0	0	0.00861	0.002753	0	0	0	0	0	0
o__Alphaproteobacteria_unclassified	1	0.428	0.7504	no	up	0.0009	0.0012	0.0006	0	0	0	0	0	0	0	0	0	0	0	0.029498	0	0	0	0	0.003214	0	0	0	0	0	0	0	0	0	0	0	0.004251	0	0.005408	0	0	0	0	0	0	0	0	0	0
o__Lachnospirales	-0.13	0.4312	0.7504	no	down	20.0959	19.1904	21.0014	21.3283	23.0718	8.1007	8.87114	32.4559	15.5481	12.8919	25.5769	3.63911	25.6527	33.6283	18.049	23.0496	24.3322	9.63974	23.578	10.7361	27.8843	33.458	7.2326	16.0098	42.5971	5.96751	8.97256	15.0941	7.55715	33.2192	47.2337	28.0477	23.0547	12.1111	18.3718	23.1586	18.1167	12.3672	6.37524	19.6273	10.6786	28.8561	25.9411	26.2696
o__Christensenellales	0.44	0.4445	0.7636	no	up	0.357	0.4109	0.3031	1.11132	0	0	0	0	0.381071	0.439206	0.087014	0	0.018919	0	0.347029	0.004559	0.009958	1.65283	0	0.073931	0.171174	0	1.05097	0.035098	0.021288	3.42505	0.023742	1.88437	0.133428	0.222609	0.538936	0.131769	0.308272	0.679647	0.008579	0	0	0.089458	0.073361	0.076856	0	0	0	0.0463
o__Xanthomonadales	0.02	0.4557	0.7675	no	up	0.0172	0.0173	0.0171	0.014107	0.033341	0	0	0	0	0	0	0	0	0	0.131871	0.013677	0	0.008944	0	0.017679	0	0.029241	0	0	0.013685	0.019152	0.007914	0.13734	0	0.039284	0	0	0.039961	0.041464	0	0.047947	0	0	0	0.022203	0.024919	0	0	0
o__Gammaproteobacteria_Incertae_Sedis	-2.99	0.4582	0.7675	no	down	0.0067	0.0015	0.0119	0	0	0	0	0	0	0	0	0	0	0	0.010411	0	0	0	0	0	0	0.012532	0	0	0.007603	0.004788	0.003957	0	0	0	0	0	0	0	0	0	0	0	0	0	0	0	0	0
o__Peptostreptococcales-Tissierellales	-0.52	0.4835	0.7942	no	down	1.4512	1.1946	1.7078	0.869933	1.96525	0.109964	0.175761	0.439085	0.079714	0.681967	2.41551	0.092616	0.278114	1.72681	0.425111	1.17163	0.654734	0.978463	0.094147	0.969142	2.54194	5.74168	1.57646	0.952667	0.325401	1.9248	1.76879	3.47486	0.495129	0.323625	2.42912	0.58446	0.662214	1.33586	0.540448	0.885184	0.860993	8.13515	0.709159	0.572151	4.57347	0.584481	2.58477	0.360274
o__Rhizobiales	0.63	0.5115	0.7942	no	up	0.0312	0.0379	0.0245	0	0.05742	0	0	0.031851	0	0	0	0	0	0	0.241185	0.021275	0.017426	0.017888	0	0.041787	0	0.100255	0	0	0.024329	0.014364	0.065291	0.237761	0	0.151524	0.041657	0	0.048524	0.016225	0.015441	0.003688	0	0	0	0.013663	0.006645	0	0	0
o__Acidobacteriales	0.3	0.5212	0.7942	no	up	0.0063	0.0069	0.0056	0.003135	0.009261	0.004399	0	0	0	0.006388	0	0	0	0	0	0.009118	0.009958	0	0	0.017679	0	0.033418	0	0	0.016726	0.019152	0.031656	0.025105	0	0	0	0.012752	0.037107	0.005408	0.003431	0	0	0	0	0	0	0	0	0
o__OPB41	3.46	0.5275	0.7942	no	up	0.0012	0.0022	0.0002	0	0	0	0	0	0	0	0	0	0	0	0.05379	0	0	0	0	0	0	0	0	0	0	0	0	0	0	0.005612	0	0	0	0	0	0	0	0	0	0	0	0	0	0
o__Solibacterales	2.46	0.5275	0.7942	no	up	0.0006	0.0011	0.0002	0	0	0	0	0	0	0	0	0	0	0	0	0	0.009958	0	0	0	0	0.018798	0	0	0	0	0	0	0	0	0	0	0.005709	0	0	0	0	0	0	0	0	0	0	0
o__Mycoplasmatales	1	0.5275	0.7942	no	up	0.0006	0.0008	0.0004	0	0	0	0	0	0	0	0.010442	0	0	0	0.012146	0	0	0	0	0	0	0	0	0	0	0	0	0	0	0	0	0	0	0	0	0	0	0	0	0	0	0	0	0
o__Reyranellales	1.81	0.5275	0.7942	no	up	0.0004	0.0007	0.0002	0	0	0	0	0	0	0	0	0	0	0	0	0	0	0	0	0.012858	0	0	0	0	0	0	0.005936	0	0	0	0	0	0	0	0	0	0	0	0	0	0	0	0	0
o__Streptosporangiales	2.58	0.5275	0.7942	no	up	0.0003	0.0006	0.0001	0	0	0	0	0	0	0	0	0	0	0	0	0	0	0	0	0	0	0	0	0	0.006082	0	0	0.008861	0	0	0	0	0	0	0	0	0	0	0	0	0	0	0	0
o__Thermoanaerobaculales	1.58	0.5275	0.7942	no	up	0.0002	0.0003	0.0001	0	0	0	0	0	0	0	0	0	0	0	0	0	0	0	0	0	0	0.004177	0	0	0	0	0.003957	0	0	0	0	0	0	0	0	0	0	0	0	0	0	0	0	0
o__Oscillospirales	-0.06	0.5391	0.7997	no	down	20.293	19.841	20.7449	13.3452	24.3499	0.563017	16.5791	2.12263	18.9155	25.2024	47.3461	4.10077	5.89337	4.85999	39.3792	12.5004	23.2941	22.7658	1.64561	12.6358	32.046	1.82756	22.2137	8.02246	18.9189	39.1806	7.02768	43.3597	62.4377	25.1735	6.82132	29.8797	30.0251	28.4514	12.6293	21.8345	7.12472	13.2934	16.2948	15.2209	18.5696	21.6291	20.7606	16.629
o__Acetobacterales	2.7	0.5563	0.7997	no	up	0.0008	0.0013	0.0002	0	0	0	0	0	0	0	0	0	0	0	0	0.003039	0	0	0	0	0	0	0	0	0	0	0	0.032489	0	0	0	0	0	0	0	0	0	0	0	0	0	0	0	0
o__Steroidobacterales	-1.32	0.5563	0.7997	no	down	0.0004	0.0002	0.0005	0	0	0	0	0	0	0	0	0	0	0	0	0	0	0	0	0	0	0	0	0	0	0	0	0	0	0.005612	0	0.010627	0	0	0	0	0	0	0	0	0	0	0	0
o__Firmicutes_unclassified	0.08	0.5564	0.7997	no	up	0.95	0.9751	0.9249	0.274303	0.700156	0	0.357913	0.156979	2.84248	0.621277	1.17121	0.007124	1.27706	0.687163	1.94684	2.79914	0.838955	1.45249	0.337361	1.0479	1.17682	0.841723	1.01276	0.40363	0.837832	1.30394	0.937815	1.59492	1.28766	0.413416	1.79125	1.03715	1.00188	3.5046	1.17183	1.97507	0.305652	0.227085	1.16371	1.44489	0.322286	0.3305	0.199674	0.544029
o__SepB-3	2.07	0.5703	0.7997	no	up	0.0013	0.0021	0.0005	0	0	0	0	0	0	0	0	0	0	0	0.024292	0	0	0	0	0	0	0	0	0	0	0	0	0.019198	0	0.013095	0	0	0	0	0	0	0	0	0	0	0	0	0	0
o__Pirellulales	1.87	0.5703	0.7997	no	up	0.0007	0.0011	0.0003	0	0	0	0	0	0	0	0	0	0	0	0.010411	0	0	0	0	0	0	0.006266	0	0	0	0	0	0.011814	0	0	0	0	0	0	0	0	0	0	0	0	0	0	0	0
o__Pseudomonadales	-3.79	0.5729	0.7997	no	down	0.0677	0.0091	0.1263	0.003135	0.005557	0	0.003196	0	0	0.020762	0	0	0.007568	0	0.05726	0.007598	0	0	0	0	0	0	0	0	0	0	0.01385	0.070885	0	0.05612	0.140592	0	0.008563	0	0	0.005532	0.01722	0.008258	0.002877	0	0	0	0.016487	0.005788
o__Brevibacillales	-5.12	0.586	0.8006	no	down	0.0053	0.0003	0.0104	0.00627	0	0	0	0	0	0	0	0.00285	0	0	0	0	0	0	0	0	0	0	0	0	0	0	0	0	0	0	0	0	0	0	0	0	0	0	0	0	0	0	0	0
o__Microtrichales	-0.58	0.586	0.8006	no	down	0.0003	0.0002	0.0003	0	0	0	0	0	0	0	0	0	0	0	0	0	0	0	0	0	0	0	0	0	0	0	0	0.005907	0	0	0	0	0	0	0	0	0	0	0	0	0	0	0	0
o__Monoglobales	-0.01	0.5915	0.8006	no	down	0.1867	0.1861	0.1874	0.192796	0.157442	0	0.068707	0.0182	0.017498	0.202833	0.102677	0	0.240275	0.016022	0.161369	0.072942	0.216585	0.041142	0.01373	0.012858	0.32951	1.26572	0.10032	0	0.434882	0.03192	0.051441	0.962859	0.025721	0.286211	0.632664	0.316671	0.744991	0.036056	0.018873	0.049792	0.018655	0.063309	0.005754	0.102475	0.006645	0.063495	0.054956	0
o__Sphingobacteriales	-7.59	0.6179	0.8198	no	down	0.0583	0.0006	0.1159	0	0	0	0	0	0	0	0	0	0	0	0	0	0.007468	0	0	0	0	0	0	0	0	0	0	0	0	0.009353	0	0	0	0	0	0	0	0	0	0	0	0	0	0
o__Betaproteobacteria_unclassified	-4.24	0.6179	0.8198	no	down	0.0169	0.0017	0.0321	0	0	0	0	0	0	0	0	0	0	0	0.038173	0	0	0	0	0	0	0	0	0	0	0	0	0.008861	0	0	0	0	0	0	0.003431	0	0	0	0	0	0	0	0	0
o__Campylobacterales	0.4	0.6411	0.8404	no	up	0.008	0.0091	0.0069	0.00627	0	0	0.012783	0	0.05055	0.004791	0.012182	0.005699	0.043514	0.012462	0.006941	0.009118	0	0	0.031382	0	0.004279	0	0	0.035098	0	0	0	0.010337	0	0	0.054675	0	0	0.009014	0.013726	0.003688	0	0	0.020138	0	0	0.003256	0	0.005788
o__Gemmatales	1	0.646	0.8404	no	up	0.0005	0.0006	0.0003	0	0	0	0	0	0	0.003194	0	0	0	0	0	0.003039	0	0	0	0.003214	0	0	0	0	0	0	0.005936	0	0	0	0	0	0	0	0	0	0	0	0	0	0.003323	0	0	0
o__Synergistales	1.15	0.6668	0.8437	no	up	0.0219	0.0302	0.0136	0.003135	0	0	0	0	0.132208	0	0	0	0	0.023143	0	0	0	0.316614	0	0	0.014978	0.219307	0	0	0.007603	0.03192	0	0	0	0.067344	0	0	0	0.041464	0	0	0	0.015139	0	0	0	0	0.005496	0
o__Nitrospirales	0.32	0.6672	0.8437	no	up	0.0004	0.0005	0.0004	0	0	0	0	0	0	0	0	0	0	0	0	0.003039	0	0	0	0	0	0	0	0	0.009123	0	0	0	0	0	0	0	0	0	0	0	0	0	0	0	0	0	0	0
o__Victivallales	1.72	0.6674	0.8437	no	up	0.0752	0.1153	0.0351	0	0	0	0	0	0	0	0	0	0	0	0	0	0	0.021465	0	0	0.355187	0	0	0	0	0	0	2.70103	0	0.035543	0	0	0	0.607536	0	0	0	0	0	0	0	0	0	0
o__Cyanobacteriales	-0.15	0.7179	0.8991	no	down	0.0009	0.0009	0.001	0	0	0	0	0	0	0	0	0	0	0	0.013881	0	0	0	0	0	0	0	0	0	0	0	0	0.010337	0	0	0	0	0.008563	0	0	0	0	0	0	0	0	0	0	0
o__Actinobacteriota_unclassified	-2.58	0.7332	0.9002	no	down	0.0084	0.0024	0.0144	0	0	0	0	0	0	0	0	0	0	0	0	0	0.019916	0	0	0.01125	0	0.022975	0	0	0	0	0	0	0	0.009353	0	0	0	0	0	0	0	0	0	0	0.011629	0	0	0
o__Erysipelotrichales	0.08	0.7359	0.9002	no	up	1.1466	1.1775	1.1158	1.04549	0.651997	0.341622	0.455381	2.05437	0.476339	0.471148	0.589955	0.170984	2.35167	0.25279	1.04109	0.586573	1.20491	0.216442	0.539385	1.18611	1.11049	2.04896	2.91406	1.9655	0.603665	0.566586	2.53843	2.97275	1.93229	1.50401	0.978937	0.435688	0.413884	0.771588	0.761774	1.01427	1.59714	0.545004	3.8939	0.578982	2.15632	4.24929	0.752899	0.811702
o__Elsterales	0	0.739	0.9002	no	no	0.0011	0.0011	0.0011	0.003135	0	0	0	0	0	0	0	0	0	0	0	0	0	0.007155	0	0	0	0.016709	0	0	0	0.003192	0	0	0	0	0	0	0.011417	0	0	0.003688	0.00287	0	0	0	0	0	0	0
o__Acidobacteriota_unclassified	-0.17	0.7557	0.9123	no	down	0.0008	0.0008	0.0009	0	0	0	0	0	0	0	0	0	0	0	0	0.004559	0	0	0	0.003214	0	0	0	0	0.009123	0	0	0	0	0.003741	0	0	0.005709	0	0.013726	0	0	0	0	0	0	0	0	0
o__Frankiales	-0.71	0.7963	0.9527	no	down	0.0025	0.0019	0.0031	0	0.009261	0.010263	0	0	0	0	0	0	0	0	0	0.015196	0	0	0	0	0	0	0	0	0.012165	0	0.003957	0	0	0	0	0.010627	0.051379	0	0	0	0	0	0	0	0	0	0	0
o__RF39	-0.36	0.8153	0.9668	no	down	0.0292	0.0256	0.0328	0.007837	0	0	0	0	0	0	0	0	0	0	0.022557	0	0	0	0	0.003214	0	0	0.143314	0	0	0.481997	0	0	0	0.031801	0	0	0	0.018028	0	0	0	0	0.161107	0	0	0	0	0.005788
o__Fusobacteriotales	6.86	0.8626	0.9985	no	up	0.2459	0.4876	0.0042	0	0	13.0828	0	0	0.009721	0.01118	0	0	0	0	0	0	0	0	0	0	0	0.012532	0	0	0.028891	0.020748	0	0	0	0	0	0	0.028544	0	0	0.011065	0.00861	0	0.007192	0	0	0	0	0
o__Chloroplast	-0.77	0.8695	0.9985	no	down	0.0084	0.0062	0.0106	0	0	0	0	0	0.005833	0	0	0	0	0.023143	0.019087	0	0	0	0	0	0.014978	0	0	0	0	0.011172	0	0.038396	0.027329	0.02806	0	0	0	0.050478	0.04804	0.003688	0	0	0	0	0	0	0	0
o__Clostridia_vadinBB60_group	-1.39	0.8771	0.9985	no	down	0.0768	0.0424	0.1112	0	0	0	0	0	0	0	0.010442	0	0	0	0.006941	0.062304	0	0.051875	0	0	0.051352	0	0.023886	0	0	0.012768	0	0.860961	0	0.063603	0	0	0	0.131603	0	0	0	0.05918	0.719228	0.04099	0	0	0.003664	0
o__Rhodobacterales	1.44	0.8865	0.9985	no	up	0.0026	0.0038	0.0014	0	0	0	0	0	0	0	0	0	0	0	0.019087	0	0	0	0	0	0	0	0	0	0	0	0	0.063501	0	0.018707	0	0	0	0	0	0	0	0	0	0	0	0	0.007327	0
o__Sphingomonadales	-0.17	0.8945	0.9985	no	down	0.0247	0.0233	0.0262	0.026647	0.042602	0.045452	0	0.038676	0	0.02236	0	0	0	0	0.026027	0.04103	0.04979	0.02862	0.009807	0.035358	0	0.064748	0	0	0.069946	0.041496	0.049463	0	0.019291	0.016836	0.04426	0.023378	0.131301	0.066703	0.027451	0.025818	0	0	0	0.027327	0.034887	0	0	0.002894
o__Gemmatimonadales	0.79	0.9054	0.9985	no	up	0.0015	0.0019	0.0011	0.004702	0	0	0	0	0	0	0	0	0	0	0	0.003039	0	0	0	0.019286	0	0.010443	0	0	0.010644	0	0	0.002954	0	0	0	0	0	0	0.003431	0	0	0	0	0	0	0	0	0
o__Peptococcales	-1.08	0.9607	0.9985	no	down	0.0214	0.0138	0.0291	0	0	0	0	0	0	0.046316	0.034806	0	0	0	0.008676	0.057745	0.057258	0.023254	0	0.01125	0.087727	0	0	0.007521	0	0	0	0.014768	0	0.022448	0	0.087138	0	0.126194	0.006863	0.141998	0.00574	0.134875	0.185561	0.020495	0	0	0	0
o__Bacteroidales	0.1	0.9655	0.9985	no	up	28.2468	29.2498	27.2438	30.3364	21.8104	48.223	60.6967	30.6541	23.3134	35.5677	8.18628	73.6115	42.0577	49.4277	15.9703	29.0551	34.2329	10.1478	39.5202	63.2626	9.5665	16.9723	18.0051	36.788	22.8085	22.4049	19.6605	5.73137	8.52812	13.205	0.726392	21.6293	10.7353	9.68992	45.5572	32.276	43.5174	44.5734	33.2513	51.3347	38.0065	27.0782	25.3256	38.1963
o__Fusobacteriales	-0.73	0.9655	0.9985	no	down	0.891	0.6713	1.1106	0.029781	0.053716	11.4993	0.01438	2.43203	0.023331	0.443997	0.175768	0	0.660285	0.087231	0.156163	0.012157	1.61567	0.005366	0.011768	0	0.010698	0.03133	0	0.020056	0.031932	0.028728	0.484736	0.208226	0.003215	0.08605	0.010414	0.044631	0.028544	0.0649	0.104658	0.035039	10.2659	0	0.053223	0	0.009968	0.16932	0.097089	0
o__Pseudonocardiales	-3.29	0.9695	0.9985	no	down	0.0086	0.0016	0.0156	0	0.005557	0.002932	0	0	0	0	0	0	0	0	0	0	0.012447	0	0	0.016072	0	0	0	0	0	0	0.005936	0	0	0	0	0	0	0	0	0	0	0	0	0.006832	0.008306	0	0	0
o__KF-JG30-C25	0.93	0.9696	0.9985	no	up	0.0015	0.0019	0.001	0	0	0	0	0	0	0	0	0	0	0	0.036438	0	0	0	0	0	0	0	0	0	0	0	0	0.014768	0	0	0	0	0	0	0	0	0	0	0	0	0	0	0	0
o__Flavobacteriales	-0.46	0.9696	0.9985	no	down	0.0009	0.0008	0.0011	0	0	0	0	0	0	0.006388	0	0	0	0	0.013881	0	0	0	0	0	0	0	0	0	0	0	0	0	0	0	0	0	0.019981	0	0	0	0	0	0	0.010247	0	0	0	0
o__KD4-96_unclassified	-7.85	0.9789	0.9985	no	down	0.0116	0.0001	0.0231	0	0	0	0	0	0	0	0	0	0	0	0	0	0	0	0	0.003214	0	0	0	0	0	0	0	0	0	0	0	0	0	0	0	0	0	0	0	0	0	0	0	0
o__DTU014	-1.84	0.9789	0.9985	no	down	0.0027	0.0012	0.0043	0	0	0	0	0	0	0	0	0	0	0	0	0	0	0	0	0	0	0	0	0	0	0	0	0	0	0.031801	0	0	0	0.115378	0	0	0	0	0	0	0	0	0	0
o__Chitinophagales	-3.17	0.9789	0.9985	no	down	0.0005	0.0001	0.0009	0	0	0	0	0	0	0	0	0	0	0	0	0	0	0	0	0	0	0	0	0	0.003041	0	0	0	0	0	0	0	0	0	0	0	0	0	0	0	0	0	0	0
o__Geodermatophilales	1	0.9789	0.9985	no	up	0.0002	0.0002	0.0001	0	0	0	0	0	0	0	0	0	0	0	0	0	0	0	0	0	0	0	0	0	0	0	0	0	0	0.005612	0	0	0	0	0	0	0	0	0	0	0	0	0	0
o__PeM15	0	0.9789	0.9985	no	no	0.0001	0.0001	0.0001	0	0	0	0	0	0	0	0	0	0	0	0.00347	0	0	0	0	0	0	0	0	0	0	0	0	0	0	0	0	0	0	0	0	0	0	0	0	0	0	0	0	0
o__Bacteroidota_unclassified	-0.37	0.979	0.9985	no	down	0.0894	0.0781	0.1006	0	0.164851	0	0.025565	0.238881	0.559941	0.046316	0.043507	0	0.052974	0.126395	0.157898	0.112452	0.136922	0.187822	0	0	0.008559	0	0	0	0.103398	0.011172	0.015828	0.036919	0.014468	0.065473	0	0.029754	0	0.118983	0.162992	0.079298	0.093274	0.056427	0.276183	1.13064	0.016613	0.011397	0.036637	0.04196
o__Veillonellales	3.16	0.9874	0.9985	no	up	0.0154	0.0278	0.0031	0	0.024079	0	0	0	0	0	0	0	0	0	0	0.723338	0	0.003578	0	0	0	0	0	0	0	0	0	0	0	0	0	0	0	0	0	0	0	0	0	0	0	0	0.010991	0
o__Bacillales	-1.81	0.991	0.9985	no	down	0.0298	0.0132	0.0464	0.004702	0	0.002932	0.007989	0	0	0	0	0	0	0	0.170044	0	0	0	0	0	0	0	0	0	0	0.003192	0	0.125526	0	0.041155	0.005207	0	0	0	0	0.005532	0	0.002753	0	0.015371	0	0	0	0
o__Ktedonobacterales	0	1	1	no	no	0.0004	0.0004	0.0004	0	0	0	0	0	0	0	0	0	0	0	0.005205	0	0	0	0	0	0	0	0	0	0.006082	0	0	0	0	0	0	0	0.008563	0	0	0	0	0	0	0	0	0	0	0
[truncated: 13 more columns]

## Sheet: 5_Family
Family	log2FC	wilcox.test.p_value	q_value	significance	regulation	mean	mean_PHN	mean_HC	PHN14	PHN27	PHN29	PHN06	PHN26	PHN05	PHN13	PHN02	PHN07	PHN09	PHN08	PHN10	PHN23	PHN20	PHN18	PHN11	PHN22	PHN04	PHN21	PHN19	PHN01	PHN30	PHN28	PHN25	PHN12	PHN16	PHN15	HC18	HC15	HC04	HC09	HC17	HC06	HC14	HC24	HC22	HC20	HC07	HC27	HC23	HC26
f__Micrococcaceae	3.26	0.0004	0.092	yes	up	0.045	0.0815	0.0085	0.308787	0.105579	0.007331	0.038348	0.056876	0.007777	0.212416	0.010442	0.004275	0	0.012462	0.019087	0.030392	0.079663	0	0	0.065895	0	0.100255	0.176754	0.065183	0.028891	0.165986	0.644995	0.008861	0.019291	0.029931	0	0	0.011417	0.009014	0	0.014753	0	0	0	0	0.011629	0.037446	0.010991	0
f__Bacteroidales_unclassified	-0.38	0.0018	0.207	yes	down	0.0263	0.0229	0.0297	0	0	0	0.02237	0.043226	0.023331	0	0.005221	0.012824	0.024595	0.008901	0	0	0.114516	0.010733	0.01373	0	0.051352	0.006266	0	0.010028	0	0	0	0.26582	0.004823	0	0.007811	0	0	0	0.47182	0	0	0	0	0	0	0	0	0
f__Clostridia_UCG-014_unclassified	1.92	0.0036	0.2358	yes	up	0.5105	0.8078	0.2132	0.01254	0.011114	0	0.343533	0	0.07777	0	0.080053	0	0.007568	0	0.00347	0.121569	0	1.57234	0.003923	0.101254	0.021397	0	6.77877	0.017549	0	2.18016	2.05172	0.736912	2.16699	5.52219	0	0	0	0.039661	0	0	0.007175	0.07019	0.077677	0.100767	0	0.003256	0	0.312527
f__Micromonosporaceae	4.55	0.0041	0.2358	yes	up	0.0049	0.0094	0.0004	0	0.011114	0	0	0	0	0	0	0	0	0	0.017351	0.034951	0.034853	0	0	0.056252	0	0.03133	0	0	0.015206	0.014364	0.03957	0	0	0	0	0	0	0	0	0	0	0	0	0	0	0	0	0
f__Dongiaceae	4.04	0.0094	0.4324	yes	up	0.0017	0.0033	0.0002	0	0.005557	0	0	0.00455	0	0	0	0	0	0	0	0.010637	0.017426	0	0	0.016072	0	0.010443	0	0	0.007603	0	0.015828	0	0	0	0	0	0	0	0	0	0	0	0	0	0	0	0	0
f__Clostridiales_Family_XIV._Incertae_Sedis	6.69	0.0135	0.4501	yes	up	0.0208	0.0412	0.0004	0	0	0	0	0.006825	0.036941	0	0	0	0.00946	0	0.00347	0.044069	0.032363	0.003578	0.943433	0	0	0	0	0	0.031932	0	0	0	0	0	0	0	0	0	0	0	0	0	0	0	0	0	0	0
f__Rhodospirillaceae	-3.55	0.0137	0.4501	yes	down	0.092	0.0145	0.1695	0	0	0	0	0	0.390792	0	0	0	0	0	0	0	0	0	0	0	0	0	0	0	0	0	0	0	0	0	0	0	0	0.019831	0	2.63896	0	0	0	0	0.006645	0	0	0
f__Butyricicoccaceae	-1.19	0.0165	0.46	yes	down	0.3661	0.2227	0.5095	0.462397	0.216715	0.177409	0.182152	0	0.017498	0.186862	1.17469	0	0.700015	0.58213	0.050319	0.186913	0.19418	0.055452	0	0.644487	0.025676	0.006266	0	0.170477	0.071467	0.049477	0.156303	0.191981	0.225059	0.286211	0	0.984018	0.682194	0.645394	0.60736	0.228673	0.080359	0.298651	0.152476	0.129801	0.451865	0.605646	0.696111	0.366062
f__Selenomonadaceae	-1	0.018	0.46	yes	down	1.4038	0.9351	1.8725	0.004702	7.06268	0	0.003196	0.036401	0.011665	0	0	2.67448	0.017027	0.019582	0	0.034951	0.04979	0	0.009807	0.024108	0.021397	14.9693	0	0	0.018247	0.003192	0.077162	0	0	0.209514	0	1.52597	2.75161	0.018028	10.169	0.029506	0.00861	4.71649	0.953696	0.35183	12.815	6.80701	6.32545	0.732124
f__Actinomycetaceae	1.98	0.0219	0.5037	yes	up	0.0333	0.0531	0.0135	0.095614	0.042602	0.020527	0.01438	0.038676	0.01361	0.020762	0	0	0.011352	0	0	0	0.029874	0.003578	0	0.014465	0.051352	0.025064	0.544595	0	0.030411	0.051073	0.077162	0.04578	0.213806	0.087921	0.018225	0.021253	0	0	0	0.016597	0.021525	0.01101	0	0.015371	0	0.00814	0.003664	0
f__Gastranaerophilales_unclassified	-7.16	0.0263	0.5499	yes	down	0.0289	0.0004	0.0574	0	0	0	0	0	0	0	0.003481	0	0	0	0	0	0	0	0	0	0	0.006266	0	0	0	0	0	0	0	0	0	0.012752	0	0	0.005147	0.508981	0.906912	0	0.014385	0.088811	0	0	0	0
f__Enterobacteriaceae	1.03	0.0313	0.583	yes	up	4.8781	6.5539	3.2022	2.754	1.28362	0.177409	0.359511	2.225	15.2778	3.651	6.00571	0.15531	1.07651	3.29162	0.617712	19.3949	0.838955	45.5119	23.7996	3.63067	0.992811	5.0566	25.6628	4.10148	0.253934	4.00281	0.387789	0.194935	0.895412	5.35571	4.14747	0.384681	0.550893	10.9987	1.42232	0.315347	0.220988	0.434902	0.058977	0.134925	1.10308	0.074892	0.838997	0.224267
f__Streptococcaceae	2.35	0.0371	0.583	yes	up	0.9117	1.5242	0.2992	14.0161	1.08913	0.313765	0.856435	0.507337	0.27997	4.19561	0.161846	4.49545	0.38217	0.178021	0.05726	0.182354	0.495407	0.162779	0.345206	0.144648	1.10193	0.277789	1.09397	0.238167	0.203756	0.421348	9.16447	0.13291	0.32955	0.325495	1.32	0.263538	0.38534	0.118983	0.080638	0.363294	0.398927	0.364712	0.136653	0.071732	0.121273	0.185601	0.415835	0.06511
f__Xanthomonadaceae	Inf	0.0397	0.583	yes	up	0.0005	0.0011	0	0	0	0	0	0	0	0	0	0	0	0	0	0	0	0	0	0.008036	0	0.004177	0	0	0	0	0.007914	0	0	0.009353	0	0	0	0	0	0	0	0	0	0	0	0	0	0
f__Chthoniobacteraceae	Inf	0.0397	0.583	yes	up	0.0005	0.0009	0	0	0	0	0	0	0	0	0	0	0	0	0	0	0.007468	0	0	0.003214	0	0.008355	0	0	0	0	0.005936	0	0	0	0	0	0	0	0	0	0	0	0	0	0	0	0	0
f__Bryobacteraceae	2.7	0.0454	0.583	yes	up	0.0007	0.0013	0.0002	0.003135	0	0	0	0.006825	0	0	0	0	0	0	0	0.006078	0	0	0	0.004822	0	0	0	0	0.009123	0	0.003957	0	0	0	0	0	0	0	0	0	0	0	0	0	0	0	0	0
f__Lactobacillaceae	0.31	0.0537	0.583	no	up	1.0537	1.1674	0.9401	0.526662	0.116693	0.36948	0.225294	0.234331	0.822413	0.420041	0.132261	1.71839	0.700015	0.557207	2.20537	0.325198	0.234011	0.345235	0.227522	0.107682	1.11049	1.07774	0.348732	0.32842	0.141413	0.247383	15.3671	2.23732	0.05948	1.33378	4.49634	0.318796	0.196952	0.1298	0.310543	0.444436	0.727539	0.690889	0.398452	0.12297	0.129579	0.148155	0.329737	0.099835
f__WPS-2_unclassified	1.68	0.0559	0.583	no	up	0.001	0.0016	0.0005	0	0	0	0	0.006825	0	0	0	0	0	0	0	0	0	0	0	0.004822	0	0.006266	0	0	0.012165	0	0.007914	0.005907	0	0	0	0	0	0	0	0	0	0	0	0	0	0	0	0
f__Gaiellales_unclassified	1.72	0.0588	0.583	no	up	0.0045	0.0069	0.0021	0	0	0.005865	0	0.0182	0	0.003194	0	0	0	0	0	0.012157	0	0	0	0.033751	0	0.048039	0	0	0	0.009576	0.051441	0.002954	0	0	0	0	0.034252	0	0	0.014753	0	0	0	0	0	0	0	0
f__Defluviitaleaceae	1.29	0.0591	0.583	no	up	0.0155	0.022	0.009	0.028214	0.04075	0	0.015978	0	0.044718	0	0.066131	0	0.071893	0	0.022557	0.066863	0.072195	0.039353	0	0	0	0	0	0	0	0	0.011871	0.020675	0	0.091662	0	0.017002	0	0.068505	0	0.018441	0	0	0	0	0	0.004884	0	0
f__Prevotellaceae	-0.6	0.0667	0.583	no	down	10.0937	8.0193	12.1681	14.7763	0.05742	0.029324	54.3772	0.079627	0.410234	0.031942	0.045247	73.0144	0.556228	0.348922	0.522279	0.19755	3.39067	0.075129	0.30794	62.4204	0.6633	0.279878	0	1.68472	0.065384	0.046284	0.124646	2.6966	0.032151	0.286211	0.218699	0.342175	0.094194	0.457905	28.2474	0.094051	19.2877	41.0281	31.8733	43.2444	1.80746	0.221419	0.300427	35.9363
f__Verrucomicrobiota_unclassified	-Inf	0.0776	0.583	no	down	0.0031	0	0.0063	0	0	0	0	0	0	0	0	0	0	0	0	0	0	0	0	0	0	0	0	0	0	0	0	0	0	0	0.049468	0	0	0	0	0	0	0	0	0	0	0	0	0
f__Planctomycetales_unclassified	Inf	0.0776	0.583	no	up	0.0002	0.0005	0	0	0	0	0	0	0	0	0	0	0	0	0	0	0	0	0	0.003214	0	0	0	0	0	0	0.003957	0.005907	0	0	0	0	0	0	0	0	0	0	0	0	0	0	0	0
f__Clostridiales_Family_IV._Incertae_Sedis	3.25	0.0898	0.583	no	up	0.001	0.0019	0.0002	0	0	0	0	0	0	0	0.003481	0	0	0	0	0	0	0	0	0	0	0	0.03344	0	0	0.004788	0.005936	0.002954	0	0	0	0	0	0	0	0	0	0	0	0.005124	0	0	0	0
f__Akkermansiaceae	-0.44	0.0915	0.583	no	down	0.9653	0.8182	1.1125	1.76024	0.435282	0.016128	0.020772	0.072802	11.2746	7.76356	0.046988	0	0.013244	0.032044	0.036438	0.045589	0.039832	0.032198	0.025498	0.016072	0.034235	0.064748	0.019109	0.010028	0.021288	0.130873	0.094969	0.036919	0.022506	0.024319	0	0	0.042816	20.6905	0.030883	0.505293	0.00574	0.057803	0	0.177623	0.009968	0.006512	0	0.004341
f__Bacteroidaceae	0.6	0.095	0.583	no	up	15.4452	18.6236	12.2669	11.7182	21.1843	47.8183	5.11784	29.4028	18.4275	32.0732	6.52605	0.542874	37.5114	46.9247	12.6995	28.7755	26.0898	5.45757	39.1397	0.483767	4.1146	14.2362	16.6913	33.5916	18.6908	14.8078	16.204	0.639445	6.94627	7.02247	0.30722	19.7165	9.53645	2.94574	16.2718	27.3338	20.5447	2.89981	0.244537	5.53705	35.8717	26.6777	21.0006	1.78112
f__Barnesiellaceae	-1.07	0.0963	0.583	no	down	0.1969	0.1269	0.2669	0	0	0	0	0	0	0.24915	0.210574	0	0	0.366724	0.739173	0	0.004979	0.477604	0	0.008036	0	0	0	0.012535	0	0	0	0	0	1.35623	0	0.210406	0	1.36831	0	0.975547	0.00287	0.050922	0	0.39282	0	0	0	0.026044
f__Ethanoligenenaceae	-0.87	0.1025	0.583	no	down	0.0009	0.0006	0.0011	0	0	0	0	0	0	0	0	0	0	0	0	0	0	0	0	0	0.017117	0	0	0	0	0	0	0	0	0	0	0	0	0	0	0	0	0	0	0	0	0	0.010991	0
f__Caulobacteraceae	2.09	0.1045	0.583	no	up	0.001	0.0017	0.0004	0.009405	0.007409	0	0	0.0091	0	0	0	0	0	0	0	0.004559	0	0	0	0.006429	0	0.008355	0	0	0	0	0	0	0	0	0	0	0	0.003606	0.006863	0	0	0	0	0	0	0	0	0
f__Acidobacteriaceae_(Subgroup_1)	0.48	0.1057	0.583	no	up	0.0049	0.0057	0.0041	0	0.009261	0.004399	0	0	0	0.006388	0	0	0	0	0	0.009118	0.009958	0	0	0.01125	0	0.025064	0	0	0.016726	0.014364	0.021764	0.025105	0	0	0	0	0.037107	0.005408	0	0	0	0	0	0	0	0	0	0
f__Comamonadaceae	-6.1	0.1128	0.583	no	down	0.0697	0.002	0.1374	0	0	0	0	0	0	0	0	0	0	0	0.015616	0	0	0	0	0	0	0	0	0	0	0	0	0.031012	0	0.007483	0.007811	0	0	0	0	0	0.02296	0	0.005754	0.005124	0	0	0	0.004341
f__Carnobacteriaceae	0.2	0.1129	0.583	no	up	0.0126	0.0134	0.0117	0.045456	0	0	0	0	0.005833	0.014374	0	0.014249	0.011352	0.005341	0	0	0	0	0.019614	0.003214	0	0.010443	0.148092	0.015042	0.010644	0	0.05342	0.00443	0	0	0	0.017002	0	0	0	0	0.04305	0.01101	0	0	0	0	0	0
f__Desulfovibrionaceae	1	0.113	0.583	no	up	0.3925	0.5234	0.2616	0.131666	0.003705	0.007331	0.210913	0	0.834079	0.282689	0.316731	0	1.09354	0.087231	0.52575	0.20059	0.495407	0.629651	0.005884	0.033751	0.785262	0.365512	2.87107	0.190533	0.196153	0.533069	2.94403	0.88459	0.123782	0.379744	0	0.401683	0.048524	1.29439	0.01201	0.507137	0.562515	0.017892	0.128023	0.105891	0.058144	0	0.293099	0.098388
f__Hyphomicrobiaceae	2.94	0.1164	0.583	no	up	0.0026	0.0046	0.0006	0	0.022227	0	0	0	0	0	0	0	0	0	0	0.021275	0.017426	0	0	0.016072	0	0.016709	0	0	0	0.003192	0.027699	0	0	0	0	0	0	0	0	0.003688	0	0	0	0.005124	0	0	0	0
f__Clostridium]_methylpentosum_group	3.17	0.1164	0.583	no	up	0.0025	0.0045	0.0005	0	0.005557	0	0	0.029576	0	0	0	0	0	0	0.013881	0.03799	0	0	0	0	0	0	0	0	0	0	0.025721	0	0.003215	0.005612	0	0	0	0.003606	0	0	0.004305	0	0	0	0	0	0	0
f__Clostridiales_unclassified	0.14	0.1254	0.583	no	up	0.1076	0.1127	0.1026	0.015674	0.148181	0	0.028761	0	0.040829	0.116589	0.040026	0.008549	0.030271	0.151318	0.272418	0.31912	0.281311	0.030409	0.2236	0.014465	0.115543	0.175446	0	0.075211	0.217441	0.113317	0.43923	0.063501	0.05948	0.061732	0	0.057383	0.011417	0.088336	0.051471	0.038727	0	0.099092	0.024454	0.090519	0.31398	0.035818	0.05862	0.030385
f__Thermincolaceae	-5.37	0.1437	0.583	no	down	0.0063	0.0003	0.0124	0	0	0	0	0	0	0	0	0	0	0	0.008676	0	0	0	0	0	0	0	0	0	0	0	0	0	0	0	0.010414	0	0	0	0	0	0	0	0	0	0	0	0	0
f__Eubacteriaceae	-0.51	0.1451	0.583	no	down	0.2304	0.1898	0.2709	0.180256	0.059272	0.149551	0.007989	0	0.046662	0.059093	0.090495	0	0.673528	0	0	0	0	0.069762	0	0.226615	0.241784	0.012532	0.047771	0.742078	1.0796	0.413368	0.334369	0.236284	0	0.454571	0.067692	0.286917	0.759262	0.266811	0.391181	0.55324	0.261168	0.436279	0.109323	0.216905	0.126256	0.104197	0.291267	0.370403
f__Hafniaceae	-Inf	0.1534	0.583	no	down	0.0017	0	0.0034	0	0	0	0	0	0	0	0	0	0	0	0	0	0	0	0	0	0	0	0	0	0	0	0	0	0	0	0	0	0	0	0	0	0	0	0	0	0	0	0.014655	0
f__Izemoplasmatales_unclassified	Inf	0.1534	0.583	no	up	0.0008	0.0016	0	0	0	0	0	0	0	0	0	0	0	0	0	0	0	0	0	0	0.006419	0	0	0	0	0	0	0.036919	0	0	0	0	0	0	0	0	0	0	0	0	0	0	0	0
f__Streptomycetaceae	Inf	0.1534	0.583	no	up	0.0004	0.0009	0	0	0	0	0	0	0	0	0	0	0	0	0	0	0	0	0	0.01125	0	0.012532	0	0	0	0	0	0	0	0	0	0	0	0	0	0	0	0	0	0	0	0	0	0
f__Haliangiaceae	Inf	0.1534	0.583	no	up	0.0004	0.0008	0	0	0	0	0	0	0	0	0	0	0	0	0	0	0	0	0	0.004822	0	0.016709	0	0	0	0	0	0	0	0	0	0	0	0	0	0	0	0	0	0	0	0	0	0
f__Micropepsaceae	Inf	0.1534	0.583	no	up	0.0003	0.0006	0	0	0	0	0	0	0	0	0	0	0	0	0	0	0	0	0	0.01125	0	0.004177	0	0	0	0	0	0	0	0	0	0	0	0	0	0	0	0	0	0	0	0	0	0
f__Chroococcidiopsaceae	-Inf	0.1534	0.583	no	down	0.0003	0	0.0005	0	0	0	0	0	0	0	0	0	0	0	0	0	0	0	0	0	0	0	0	0	0	0	0	0	0	0	0	0	0.008563	0	0	0	0	0	0	0	0	0	0	0
f__Steroidobacteraceae	-Inf	0.1534	0.583	no	down	0.0003	0	0.0005	0	0	0	0	0	0	0	0	0	0	0	0	0	0	0	0	0	0	0	0	0	0	0	0	0	0	0	0	0.010627	0	0	0	0	0	0	0	0	0	0	0	0
f__Pedosphaeraceae	Inf	0.1534	0.583	no	up	0.0003	0.0005	0	0	0	0	0	0	0	0	0	0	0	0	0	0	0.007468	0	0	0.006429	0	0	0	0	0	0	0	0	0	0	0	0	0	0	0	0	0	0	0	0	0	0	0	0
f__Anaerofustaceae	Inf	0.1534	0.583	no	up	0.0002	0.0005	0	0	0	0	0	0	0	0	0.006961	0	0	0	0	0	0	0	0	0	0	0	0	0	0	0	0	0	0.00643	0	0	0	0	0	0	0	0	0	0	0	0	0	0	0
f__Rickettsiaceae	Inf	0.1534	0.583	no	up	0.0002	0.0005	0	0	0	0	0	0	0	0	0	0	0	0	0.006941	0	0	0	0	0	0	0	0	0	0	0	0	0	0	0.005612	0	0	0	0	0	0	0	0	0	0	0	0	0	0
f__Proteobacteria_unclassified	Inf	0.1534	0.583	no	up	0.0002	0.0004	0	0	0	0	0	0	0	0	0	0	0	0	0	0	0	0	0	0	0	0	0	0	0.003041	0	0	0	0	0.007483	0	0	0	0	0	0	0	0	0	0	0	0	0	0
f__Kineosporiaceae	Inf	0.1534	0.583	no	up	0.0002	0.0004	0	0	0	0	0	0	0	0	0	0	0	0	0.006941	0.003039	0	0	0	0	0	0	0	0	0	0	0	0	0	0	0	0	0	0	0	0	0	0	0	0	0	0	0	0
f__Fimbriimonadaceae	Inf	0.1534	0.583	no	up	0.0001	0.0003	0	0	0	0	0	0	0	0.003194	0	0	0	0	0	0	0	0	0	0	0	0	0	0	0	0	0.003957	0	0	0	0	0	0	0	0	0	0	0	0	0	0	0	0	0
f__WD2101_soil_group	Inf	0.1534	0.583	no	up	0.0001	0.0003	0	0	0	0	0	0	0	0	0	0	0	0	0	0.003039	0	0	0	0	0	0	0	0	0	0	0.003957	0	0	0	0	0	0	0	0	0	0	0	0	0	0	0	0	0
f__Tannerellaceae	0.15	0.169	0.583	no	up	1.2021	1.266	1.1381	2.04865	0.553827	0.375345	0.42662	1.12843	0.937123	1.18346	0.314991	0.028497	3.14061	1.24259	0.520544	0.022794	3.56494	2.25386	0.021575	0.085182	1.49778	2.43327	0.554149	1.02286	3.0685	4.07144	1.40277	0.028059	0.636595	1.61812	0.007811	0.337924	0.256893	1.24932	0.38775	0.492384	1.76791	0.122488	0.136653	0.862496	0.202675	0.104197	3.09403	0.289377
f__Subgroup_2_unclassified	1.58	0.1742	0.583	no	up	0.0006	0.0009	0.0003	0	0	0	0	0	0	0	0	0	0	0	0	0.009118	0	0	0	0.004822	0	0	0	0	0.007603	0	0.003957	0	0	0	0	0	0.008563	0	0	0	0	0	0	0	0	0	0	0
f__Staphylococcaceae	-2.73	0.2063	0.583	no	down	0.0195	0.0051	0.0339	0	0	0	0	0	0	0	0	0	0.034055	0	0	0	0	0	0	0	0	0	0	0.065183	0	0	0.03957	0	0	0	0.010414	0	0	0	0	0	0	0	0	0	0	0	0.012823	0.010128
f__Sutterellaceae	-0.19	0.2259	0.583	no	down	1.4579	1.3638	1.552	1.8104	0.753871	11.731	1.16322	3.37391	0.468562	0.99021	0.241899	0.642615	1.8049	0	0.806843	0.021275	1.96669	0.094805	0.003923	0.4018	0.190431	0.033418	0.195863	2.1059	1.7152	0.77726	4.05793	0.172783	0.168794	1.12801	0	0.682224	0.470971	0.937444	3.79686	2.63896	6.7057	0.192678	0.558121	1.01279	2.05333	3.28384	0.846324	1.13146
f__Mitochondria	2.5	0.2463	0.583	no	up	0.003	0.0051	0.0009	0	0	0.004399	0	0	0	0.004791	0	0	0	0	0.039908	0	0	0	0	0	0	0	0	0	0	0	0	0.070885	0.003215	0.014965	0	0	0	0	0.01201	0	0	0.002753	0	0	0	0	0	0
f__Saccharimonadaceae	0.23	0.2568	0.583	no	up	0.0018	0.002	0.0017	0	0	0.004399	0.006391	0	0	0	0	0	0	0	0.005205	0.003039	0	0	0	0	0	0	0	0.010028	0.009123	0.004788	0.003957	0.005907	0	0	0	0	0	0.018028	0	0	0	0	0	0	0	0.013025	0	0.007234
f__Helicobacteraceae	1.58	0.2611	0.583	no	up	0.005	0.0075	0.0025	0	0	0	0.012783	0	0.044718	0	0.012182	0.005699	0.043514	0.012462	0.00347	0	0	0	0.02746	0	0.004279	0	0	0.035098	0	0	0	0	0	0	0	0	0	0.009014	0.013726	0	0	0	0.020138	0	0	0.003256	0	0
f__Bifidobacteriaceae	0.18	0.2645	0.583	no	up	2.4501	2.6066	2.2935	0.517258	3.35815	1.51604	0.332348	12.5879	1.91508	0.686758	0.68045	2.09598	0.420009	0.856283	1.5009	0.16108	0.473002	0.609974	0.145144	0.159113	13.4671	0.225573	1.48569	4.109	0.266099	9.37979	8.14158	1.50041	1.94033	1.84821	0.059882	1.95741	11.289	0.632774	0.325984	2.61129	1.05041	0.049546	1.18385	0.116138	0.192707	0.138387	11.0535	0.0463
f__unclassified	1.12	0.2687	0.583	no	up	0.001	0.0013	0.0006	0	0	0	0.003196	0	0.005833	0	0	0	0	0	0.010411	0	0.007468	0.005366	0	0	0	0	0	0	0	0	0	0	0	0.003741	0	0	0	0	0	0	0	0	0	0.005124	0	0	0	0
f__Bradyrhizobiaceae	-0.7	0.2699	0.583	no	down	0.0097	0.0074	0.012	0	0.005557	0	0	0.01365	0	0	0	0	0	0	0.013881	0	0	0.010733	0	0.025715	0	0.043861	0	0	0.013685	0.011172	0.015828	0.035443	0	0.009353	0	0	0.034252	0.016225	0	0	0	0	0	0.00854	0	0	0	0
f__Corynebacteriaceae	4.25	0.2776	0.583	no	up	0.001	0.0019	0.0001	0	0.009261	0	0	0	0	0	0	0	0	0	0	0	0	0	0	0	0.036375	0.006266	0	0	0	0	0	0	0	0	0	0	0	0	0	0	0	0	0	0	0	0.003256	0	0
f__Dysgonomonadaceae	-3.46	0.2776	0.583	no	down	0.0006	0.0001	0.0011	0	0	0	0	0	0	0	0	0	0	0	0	0	0	0	0	0	0	0	0	0	0	0	0.003957	0	0	0	0.015621	0	0	0	0	0	0.007175	0	0.005754	0	0	0	0	0
f__Acidaminococcaceae	0.72	0.2796	0.583	no	up	1.3084	1.6262	0.9905	2.28377	0.012966	1.73157	0.015978	0.020475	2.15616	2.56496	0.892764	0.019948	11.3951	1.47224	0.083287	0.018235	1.75509	0.364911	0.019614	1.17647	2.41998	2.09282	0.320069	3.41707	0.02585	1.81627	2.51271	0.028059	5.07347	0.218868	0	0.592961	0.299709	0.849108	0.341426	3.09815	2.5471	0.012386	0.523598	0.128093	0.820666	1.12012	0.622836	0.0463
f__Succinivibrionaceae	-7.42	0.2834	0.583	no	down	0.3191	0.0037	0.6345	0	0	0.007331	0	0	0.036941	0.004791	0	0	0	0	0	0	0	0	0	0	0.029955	0.020886	0	0	0	0	0	0	0	0	0	0	0	0	0.066913	0.014753	0.007175	0.009634	16.9134	0	0	0.022793	0.073275	0.02315
f__Aerococcaceae	1.81	0.2948	0.583	no	up	0.0004	0.0007	0.0002	0.00627	0	0	0	0	0	0.007986	0	0	0	0.00356	0	0	0	0	0	0	0	0	0	0	0	0	0	0	0	0	0	0	0	0	0	0	0	0	0	0	0	0	0	0
f__Ruminococcaceae	-0.16	0.3115	0.583	no	down	16.2113	15.2874	17.1352	11.5725	25.1185	0.354818	15.1506	0.455011	16.1216	23.5798	45.169	4.10077	4.44226	3.63342	36.1657	10.3364	18.2653	14.0902	0.394241	11.6843	24.6876	0.484565	7.68165	7.66647	17.1581	28.5096	3.0291	20.4888	45.4972	16.922	2.05681	26.6131	29.2402	11.545	11.5347	18.5999	4.52739	11.3598	11.4012	13.1185	19.063	23.5518	17.956	15.6784
f__IMCC26256_unclassified	-Inf	0.3173	0.583	no	down	0.0101	0	0.0202	0	0	0	0	0	0	0	0	0	0	0	0	0	0	0	0	0	0	0	0	0	0	0	0	0	0	0	0	0	0	0	0	0	0	0	0	0	0	0	0	0
f__Aneurinibacillaceae	-Inf	0.3173	0.583	no	down	0.0063	0	0.0127	0	0	0	0	0	0	0	0	0	0	0	0	0	0	0	0	0	0	0	0	0	0	0	0	0	0	0	0	0	0	0	0	0	0	0	0	0	0	0	0	0
f__Gammaproteobacteria_unclassified	Inf	0.3173	0.583	no	up	0.0008	0.0016	0	0	0	0	0	0	0	0	0	0	0	0	0.043379	0	0	0	0	0	0	0	0	0	0	0	0	0	0	0	0	0	0	0	0	0	0	0	0	0	0	0	0	0
f__Morganellaceae	-Inf	0.3173	0.583	no	down	0.0007	0	0.0014	0	0	0	0	0	0	0	0	0	0	0	0	0	0	0	0	0	0	0	0	0	0	0	0	0	0	0	0	0	0	0	0	0	0	0	0	0	0	0	0	0
f__Puniceicoccaceae	Inf	0.3173	0.583	no	up	0.0006	0.0011	0	0	0	0	0	0	0	0	0	0	0	0	0	0	0	0	0	0	0	0	0	0	0	0	0	0.031012	0	0	0	0	0	0	0	0	0	0	0	0	0	0	0	0
f__Cellulomonadaceae	-Inf	0.3173	0.583	no	down	0.0005	0	0.001	0	0	0	0	0	0	0	0	0	0	0	0	0	0	0	0	0	0	0	0	0	0	0	0	0	0	0	0	0	0	0	0	0	0.027265	0	0	0	0	0	0	0
f__Cardiobacteriaceae	Inf	0.3173	0.583	no	up	0.0005	0.001	0	0.026647	0	0	0	0	0	0	0	0	0	0	0	0	0	0	0	0	0	0	0	0	0	0	0	0	0	0	0	0	0	0	0	0	0	0	0	0	0	0	0	0
f__Saprospiraceae	-Inf	0.3173	0.583	no	down	0.0005	0	0.0009	0	0	0	0	0	0	0	0	0	0	0	0	0	0	0	0	0	0	0	0	0	0	0	0	0	0	0	0	0	0	0	0	0	0	0	0	0	0	0	0	0
f__CG2-30-50-142_unclassified	Inf	0.3173	0.583	no	up	0.0004	0.0009	0	0	0	0	0	0	0	0	0	0	0	0	0.024292	0	0	0	0	0	0	0	0	0	0	0	0	0	0	0	0	0	0	0	0	0	0	0	0	0	0	0	0	0
f__Bacilli_unclassified	-Inf	0.3173	0.583	no	down	0.0004	0	0.0009	0	0	0	0	0	0	0	0	0	0	0	0	0	0	0	0	0	0	0	0	0	0	0	0	0	0	0	0.023432	0	0	0	0	0	0	0	0	0	0	0	0	0
f__Thermoanaerobacteraceae	Inf	0.3173	0.583	no	up	0.0002	0.0005	0	0	0	0	0	0	0	0	0	0	0	0	0	0	0	0	0	0	0	0	0	0	0	0	0	0	0	0.013095	0	0	0	0	0	0	0	0	0	0	0	0	0	0
f__Geminicoccaceae	-Inf	0.3173	0.583	no	down	0.0002	0	0.0003	0	0	0	0	0	0	0	0	0	0	0	0	0	0	0	0	0	0	0	0	0	0	0	0	0	0	0	0	0	0.008563	0	0	0	0	0	0	0	0	0	0	0
f__Frankiales_unclassified	Inf	0.3173	0.583	no	up	0.0001	0.0003	0	0	0	0	0	0	0	0	0	0	0	0	0	0.007598	0	0	0	0	0	0	0	0	0	0	0	0	0	0	0	0	0	0	0	0	0	0	0	0	0	0	0	0
f__Alicyclobacillaceae	Inf	0.3173	0.583	no	up	0.0001	0.0003	0	0	0	0	0	0	0	0	0	0	0	0	0	0	0	0	0	0	0	0	0	0	0	0	0	0	0	0.007483	0	0	0	0	0	0	0	0	0	0	0	0	0	0
f__Coriobacteriales_unclassified	-Inf	0.3173	0.583	no	down	0.0001	0	0.0003	0	0	0	0	0	0	0	0	0	0	0	0	0	0	0	0	0	0	0	0	0	0	0	0	0	0	0	0	0	0	0.007211	0	0	0	0	0	0	0	0	0	0
f__Weeksellaceae	Inf	0.3173	0.583	no	up	0.0001	0.0002	0	0	0	0	0	0	0	0.006388	0	0	0	0	0	0	0	0	0	0	0	0	0	0	0	0	0	0	0	0	0	0	0	0	0	0	0	0	0	0	0	0	0	0
f__Streptosporangiales_Incertae_Sedis	Inf	0.3173	0.583	no	up	0.0001	0.0002	0	0	0	0	0	0	0	0	0	0	0	0	0	0	0	0	0	0	0	0	0	0	0.006082	0	0	0	0	0	0	0	0	0	0	0	0	0	0	0	0	0	0	0
f__Xanthomonadales_unclassified	Inf	0.3173	0.583	no	up	0.0001	0.0002	0	0	0	0	0	0	0	0	0	0	0	0	0	0.006078	0	0	0	0	0	0	0	0	0	0	0	0	0	0	0	0	0	0	0	0	0	0	0	0	0	0	0	0
f__Woeseiaceae	Inf	0.3173	0.583	no	up	0.0001	0.0002	0	0	0	0	0	0	0	0	0	0	0	0	0	0	0	0	0	0	0	0	0	0	0	0	0	0	0	0.005612	0	0	0	0	0	0	0	0	0	0	0	0	0	0
f__Burkholderiales_unclassified	-Inf	0.3173	0.583	no	down	0.0001	0	0.0002	0	0	0	0	0	0	0	0	0	0	0	0	0	0	0	0	0	0	0	0	0	0	0	0	0	0	0	0	0	0	0	0	0	0	0	0	0	0	0	0	0
f__Microtrichales_unclassified	-Inf	0.3173	0.583	no	down	0.0001	0	0.0002	0	0	0	0	0	0	0	0	0	0	0	0	0	0	0	0	0	0	0	0	0	0	0	0	0	0	0	0	0	0	0	0	0	0	0	0	0	0	0	0	0
f__Alteromonadaceae	Inf	0.3173	0.583	no	up	0.0001	0.0002	0	0	0	0	0	0	0	0	0	0	0	0	0.005205	0	0	0	0	0	0	0	0	0	0	0	0	0	0	0	0	0	0	0	0	0	0	0	0	0	0	0	0	0
f__Hymenobacteraceae	Inf	0.3173	0.583	no	up	0.0001	0.0002	0	0	0	0	0	0	0	0	0	0	0	0	0.005205	0	0	0	0	0	0	0	0	0	0	0	0	0	0	0	0	0	0	0	0	0	0	0	0	0	0	0	0	0
f__Phyllobacteriaceae	Inf	0.3173	0.583	no	up	0.0001	0.0002	0	0	0	0	0	0	0	0	0	0	0	0	0.005205	0	0	0	0	0	0	0	0	0	0	0	0	0	0	0	0	0	0	0	0	0	0	0	0	0	0	0	0	0
f__Rubinisphaeraceae	Inf	0.3173	0.583	no	up	0.0001	0.0002	0	0	0	0	0	0	0	0	0	0	0	0	0.005205	0	0	0	0	0	0	0	0	0	0	0	0	0	0	0	0	0	0	0	0	0	0	0	0	0	0	0	0	0
f__Spirochaetaceae	Inf	0.3173	0.583	no	up	0.0001	0.0002	0	0	0	0	0	0	0	0	0	0	0	0	0.005205	0	0	0	0	0	0	0	0	0	0	0	0	0	0	0	0	0	0	0	0	0	0	0	0	0	0	0	0	0
f__Crocinitomicaceae	-Inf	0.3173	0.583	no	down	0.0001	0	0.0002	0	0	0	0	0	0	0	0	0	0	0	0	0	0	0	0	0	0	0	0	0	0	0	0	0	0	0	0	0	0	0	0	0	0	0	0	0.005124	0	0	0	0
f__Myxococcaceae	Inf	0.3173	0.583	no	up	0.0001	0.0002	0	0	0	0	0	0	0	0	0	0	0	0	0	0	0.004979	0	0	0	0	0	0	0	0	0	0	0	0	0	0	0	0	0	0	0	0	0	0	0	0	0	0	0
f__Arcobacteraceae	Inf	0.3173	0.583	no	up	0.0001	0.0002	0	0	0	0	0	0	0	0.004791	0	0	0	0	0	0	0	0	0	0	0	0	0	0	0	0	0	0	0	0	0	0	0	0	0	0	0	0	0	0	0	0	0	0
f__Catenulisporaceae	Inf	0.3173	0.583	no	up	0.0001	0.0002	0	0	0	0	0	0	0	0	0	0	0	0	0	0	0	0	0	0	0	0	0	0	0.004562	0	0	0	0	0	0	0	0	0	0	0	0	0	0	0	0	0	0	0
f__Devosiaceae	Inf	0.3173	0.583	no	up	0.0001	0.0002	0	0	0	0	0	0.00455	0	0	0	0	0	0	0	0	0	0	0	0	0	0	0	0	0	0	0	0	0	0	0	0	0	0	0	0	0	0	0	0	0	0	0	0
f__Hydrogenophilaceae	-Inf	0.3173	0.583	no	down	0.0001	0	0.0002	0	0	0	0	0	0	0	0	0	0	0	0	0	0	0	0	0	0	0	0	0	0	0	0	0	0	0	0	0	0	0	0	0	0	0	0	0	0	0	0	0
f__Xenococcaceae	Inf	0.3173	0.583	no	up	0.0001	0.0002	0	0	0	0	0	0	0	0	0	0	0	0	0	0	0	0	0	0	0	0	0	0	0	0	0	0.00443	0	0	0	0	0	0	0	0	0	0	0	0	0	0	0	0
f__11-24_unclassified	Inf	0.3173	0.583	no	up	0.0001	0.0002	0	0	0	0	0	0	0	0	0	0	0	0	0	0	0	0	0	0	0	0.004177	0	0	0	0	0	0	0	0	0	0	0	0	0	0	0	0	0	0	0	0	0	0
f__Rokubacteriales_unclassified	Inf	0.3173	0.583	no	up	0.0001	0.0001	0	0	0	0	0	0	0	0	0	0	0	0	0	0	0	0	0	0	0	0	0	0	0	0	0	0	0	0.003741	0	0	0	0	0	0	0	0	0	0	0	0	0	0
f__Tepidisphaeraceae	Inf	0.3173	0.583	no	up	0.0001	0.0001	0	0	0.003705	0	0	0	0	0	0	0	0	0	0	0	0	0	0	0	0	0	0	0	0	0	0	0	0	0	0	0	0	0	0	0	0	0	0	0	0	0	0	0
f__Pyrinomonadaceae	-Inf	0.3173	0.583	no	down	0.0001	0	0.0001	0	0	0	0	0	0	0	0	0	0	0	0	0	0	0	0	0	0	0	0	0	0	0	0	0	0	0	0	0	0	0	0	0.003688	0	0	0	0	0	0	0	0
f__Dermacoccaceae	Inf	0.3173	0.583	no	up	0.0001	0.0001	0	0	0	0	0	0	0	0	0	0	0	0	0	0	0	0.003578	0	0	0	0	0	0	0	0	0	0	0	0	0	0	0	0	0	0	0	0	0	0	0	0	0	0
f__Silvanigrellaceae	Inf	0.3173	0.583	no	up	0.0001	0.0001	0	0	0	0	0	0	0	0	0	0	0	0	0	0	0	0.003578	0	0	0	0	0	0	0	0	0	0	0	0	0	0	0	0	0	0	0	0	0	0	0	0	0	0
f__Gaiellaceae	-Inf	0.3173	0.583	no	down	0.0001	0	0.0001	0	0	0	0	0	0	0	0	0	0	0	0	0	0	0	0	0	0	0	0	0	0	0	0	0	0	0	0	0	0	0	0	0	0	0	0	0	0	0	0	0
f__AKYG1722	Inf	0.3173	0.583	no	up	0.0001	0.0001	0	0	0	0	0	0	0	0	0	0	0	0	0.00347	0	0	0	0	0	0	0	0	0	0	0	0	0	0	0	0	0	0	0	0	0	0	0	0	0	0	0	0	0
f__B1-7BS	Inf	0.3173	0.583	no	up	0.0001	0.0001	0	0	0	0	0	0	0	0	0	0	0	0	0.00347	0	0	0	0	0	0	0	0	0	0	0	0	0	0	0	0	0	0	0	0	0	0	0	0	0	0	0	0	0
f__Diplorickettsiaceae	Inf	0.3173	0.583	no	up	0.0001	0.0001	0	0	0	0	0	0	0	0	0	0	0	0	0.00347	0	0	0	0	0	0	0	0	0	0	0	0	0	0	0	0	0	0	0	0	0	0	0	0	0	0	0	0	0
f__Limnochordia_unclassified	Inf	0.3173	0.583	no	up	0.0001	0.0001	0	0	0	0	0	0	0	0	0	0	0	0	0.00347	0	0	0	0	0	0	0	0	0	0	0	0	0	0	0	0	0	0	0	0	0	0	0	0	0	0	0	0	0
f__Nitrosomonadaceae	Inf	0.3173	0.583	no	up	0.0001	0.0001	0	0	0	0	0	0	0	0	0	0	0	0	0.00347	0	0	0	0	0	0	0	0	0	0	0	0	0	0	0	0	0	0	0	0	0	0	0	0	0	0	0	0	0
f__Koribacteraceae	-Inf	0.3173	0.583	no	down	0.0001	0	0.0001	0	0	0	0	0	0	0	0	0	0	0	0	0	0	0	0	0	0	0	0	0	0	0	0	0	0	0	0	0	0	0	0	0	0	0	0	0	0	0	0	0
f__CPla-3_termite_group	Inf	0.3173	0.583	no	up	0.0001	0.0001	0	0	0	0	0	0	0	0	0	0	0	0	0	0	0	0	0	0.003214	0	0	0	0	0	0	0	0	0	0	0	0	0	0	0	0	0	0	0	0	0	0	0	0
f__Longimicrobiaceae	Inf	0.3173	0.583	no	up	0.0001	0.0001	0	0	0	0	0	0	0	0	0	0	0	0	0	0	0	0	0	0.003214	0	0	0	0	0	0	0	0	0	0	0	0	0	0	0	0	0	0	0	0	0	0	0	0
f__TK10_unclassified	Inf	0.3173	0.583	no	up	0.0001	0.0001	0	0	0	0	0	0	0	0	0	0	0	0	0	0	0	0	0	0.003214	0	0	0	0	0	0	0	0	0	0	0	0	0	0	0	0	0	0	0	0	0	0	0	0
f__Chitinophagaceae	Inf	0.3173	0.583	no	up	0.0001	0.0001	0	0	0	0	0	0	0	0	0	0	0	0	0	0	0	0	0	0	0	0	0	0	0.003041	0	0	0	0	0	0	0	0	0	0	0	0	0	0	0	0	0	0	0
f__Ktedonobacteraceae	Inf	0.3173	0.583	no	up	0.0001	0.0001	0	0	0	0	0	0	0	0	0	0	0	0	0	0	0	0	0	0	0	0	0	0	0.003041	0	0	0	0	0	0	0	0	0	0	0	0	0	0	0	0	0	0	0
f__WWH38	Inf	0.3173	0.583	no	up	0.0001	0.0001	0	0	0	0	0	0	0	0	0	0	0	0	0	0.003039	0	0	0	0	0	0	0	0	0	0	0	0	0	0	0	0	0	0	0	0	0	0	0	0	0	0	0	0
f__D8A-2_unclassified	-Inf	0.3173	0.583	no	down	0.0001	0	0.0001	0	0	0	0	0	0	0	0	0	0	0	0	0	0	0	0	0	0	0	0	0	0	0	0	0	0	0	0	0	0	0	0	0	0	0	0	0	0	0	0	0
f__NB1-j_unclassified	-Inf	0.3173	0.583	no	down	0.0001	0	0.0001	0	0	0	0	0	0	0	0	0	0	0	0	0	0	0	0	0	0	0	0	0	0	0	0	0	0	0	0	0	0	0	0	0	0	0	0	0	0	0	0	0
f__Thermodesulfovibrionaceae	-Inf	0.3173	0.583	no	down	0.0001	0	0.0001	0	0	0	0	0	0	0	0	0	0	0	0	0	0	0	0	0	0	0	0	0	0	0	0	0	0	0	0	0	0	0	0	0	0	0	0	0	0	0	0	0
f__Saccharimonadales_unclassified	-Inf	0.3173	0.583	no	down	0.0001	0	0.0001	0	0	0	0	0	0	0	0	0	0	0	0	0	0	0	0	0	0	0	0	0	0	0	0	0	0	0	0	0	0	0	0	0	0	0.002753	0	0	0	0	0	0
f__Shewanellaceae	-Inf	0.3173	0.583	no	down	0.0001	0	0.0001	0	0	0	0	0	0	0	0	0	0	0	0	0	0	0	0	0	0	0	0	0	0	0	0	0	0	0	0	0	0	0	0	0	0	0.002753	0	0	0	0	0	0
f__Erwiniaceae	0.8	0.3194	0.583	no	up	0.0217	0.0276	0.0159	0	0	0	0	0	0	0.027151	0	0	0	0	0.144017	0	0.059748	0	0.276557	0	0	0.039684	0	0	0	0.030324	0	0	0	0.16836	0	0	0	0	0	0	0	0.016515	0	0	0	0	0.075107	0
f__Rhodanobacteraceae	-0.1	0.3232	0.5833	no	down	0.0165	0.016	0.0171	0.014107	0.033341	0	0	0	0	0	0	0	0	0	0.131871	0.007598	0	0.008944	0	0.009643	0	0.025064	0	0	0.013685	0.019152	0	0.13734	0	0.029931	0	0	0.039961	0.041464	0	0.047947	0	0	0	0.022203	0.024919	0	0	0
f__Lachnospiraceae	-0.17	0.3283	0.5833	no	down	23.3934	22.0114	24.7754	22.9866	29.2028	8.27078	10.8556	34.7469	16.2694	13.831	27.4112	3.67616	26.7822	34.1285	26.3014	26.5584	29.712	10.4644	29.8702	11.596	29.2473	42.2929	7.59566	17.133	47.7032	7.97689	16.0833	16.6389	11.2722	35.7016	59.9521	32.4896	35.2343	14.9414	19.8559	25.331	20.0597	14.3779	14.3054	21.7486	14.6823	30.66	27.1593	30.2457
f__Gemmatimonadota_unclassified	-1.87	0.3313	0.5833	no	down	0.0014	0.0006	0.0022	0	0	0	0	0.006825	0	0	0	0	0	0	0	0	0	0	0	0	0	0.004177	0	0	0	0	0.003957	0	0	0	0	0	0	0	0	0	0	0	0	0	0	0	0	0
f__Deferribacteraceae	-0.74	0.3313	0.5833	no	down	0.0004	0.0003	0.0005	0	0	0	0	0	0	0	0	0	0	0.008901	0	0	0	0	0	0	0	0	0	0	0	0	0	0	0	0	0	0	0	0	0	0	0	0	0	0	0	0	0	0
f__Clostridia_unclassified	-0.35	0.3322	0.5833	no	down	0.0554	0.0488	0.0621	0.034484	0.133363	0	0	0	0.332465	0.145337	0.083533	0	0	0	0.074611	0	0	0.186033	0	0	0	0	0	0	0	0.161198	0	0.066455	0	0.099145	0	0.034005	0.025689	0.191094	0	0	0	0.020644	0	0.011955	0	0	0.040301	0.015916
f__Gemellaceae	-0.12	0.3566	0.6198	no	down	0.0025	0.0024	0.0026	0.036051	0	0.007331	0	0	0	0	0.008701	0	0	0	0	0	0	0	0	0	0	0	0	0	0.013685	0	0	0	0	0	0.015621	0.012752	0	0.007211	0	0	0	0.01101	0	0	0	0	0	0
f__Eggerthellaceae	1.09	0.3584	0.6198	no	up	0.1074	0.1463	0.0686	0.026647	0.211158	0.007331	0.007989	0.075077	0.007777	0.025554	0.015663	0.012824	0.032163	0.007121	0.043379	0	0.034853	0.003578	0	0.045002	0.184012	0.006266	1.34716	0	0.02737	0.020748	0.031656	1.55209	0.176832	0.046767	0	0.044631	0.145573	0.063097	0.061765	0.060856	0.104754	0.099092	0.145284	0.005124	0.009968	0.011397	0.018319	0.033278
f__Atopobiaceae	0.55	0.3615	0.6205	no	up	0.009	0.0107	0.0073	0.01254	0	0	0.003196	0.00455	0	0.009583	0.005221	0	0	0	0.00347	0	0	0	0	0.006429	0	0	0.038217	0	0.012165	0	0.033635	0.057594	0.008038	0.095404	0	0.010627	0	0.007211	0	0	0	0.006881	0.117953	0.015371	0	0	0	0.002894
f__Veillonellaceae	-0.61	0.3729	0.6337	no	down	1.9663	1.5579	2.3748	2.5424	1.07061	0.054249	6.06695	7.10727	2.33503	0.20443	0.24886	6.07563	0.070002	0.012462	2.72939	3.3462	0.007468	0.994562	0.941472	1.07682	0.725351	0.089812	0	0.090253	2.6914	0.272919	0.344261	1.77656	0.024113	1.16542	5.85019	2.83304	0.145573	0.654408	0.077207	0.023974	1.16808	9.2169	5.87178	3.93845	0.569815	0.117222	0.331569	7.02463
f__Paenibacillaceae	-6.19	0.3747	0.6337	no	down	0.0186	0.0005	0.0366	0	0	0.004399	0	0	0	0	0	0	0	0	0	0	0	0	0.009807	0	0	0	0	0	0	0	0	0	0	0	0	0	0	0	0	0	0.00861	0.002753	0	0	0	0	0	0
f__Neisseriaceae	0.48	0.4239	0.7117	no	up	0.0052	0.006	0.0043	0.01254	0	0.008797	0.01438	0	0.011665	0.003194	0	0	0.015135	0	0	0.012157	0	0	0	0.012858	0	0.022975	0	0.017549	0.012165	0	0.01385	0.005907	0	0	0.007811	0.019128	0	0.005408	0	0.016597	0.00574	0	0.005754	0	0.008306	0.004884	0	0
f__Alphaproteobacteria_unclassified	1	0.428	0.7127	no	up	0.0009	0.0012	0.0006	0	0	0	0	0	0	0	0	0	0	0	0.029498	0	0	0	0	0.003214	0	0	0	0	0	0	0	0	0	0	0	0.004251	0	0.005408	0	0	0	0	0	0	0	0	0	0
f__Pasteurellaceae	-0.96	0.4307	0.7127	no	down	0.299	0.2026	0.3953	1.00473	0.303771	0.237523	0.603979	0.125128	0.089435	0.332199	0.020883	0.037047	0.183517	0.097912	0.022557	0.098775	0	0	0.16868	0.300546	0.023536	0.16918	0	0.313377	0.253934	0.513917	0.383832	0.047257	0.038581	0.101016	6.738	0.261413	0.502369	0.088336	0.118384	0.08483	0.04879	0.169282	0.0748	0.017079	0.181078	0.100941	0.135558	0.109963
f__Coriobacteriaceae	0.17	0.4462	0.733	no	up	0.6026	0.638	0.5672	0.935766	0.01667	0.017594	0.0735	0.134228	0.237197	0.231581	0.901465	0.300647	0.015135	0.240329	0.558717	0	0	0.082284	0	0.078753	0.261041	0.027152	2.14016	0.037605	0.019767	0.027132	2.93216	6.85668	0.014468	1.08685	0	2.79053	1.78398	0.156842	0.04804	1.33331	0.00861	0.43215	0.804097	0.201534	0.299028	0.144899	0.923263	0.063663
f__Christensenellaceae	0.57	0.4551	0.7422	no	up	0.3778	0.4509	0.3046	1.11132	0	0	0	0	0.381071	0.439206	0.087014	0	0.018919	0	0.347029	0.004559	0.009958	1.76195	0	0.073931	0.171174	0	1.84398	0.035098	0.021288	3.42505	0.023742	2.06306	0.133428	0.222609	0.538936	0.131769	0.308272	0.715702	0.013726	0	0	0.089458	0.073361	0.076856	0	0	0	0.0463
f__Unknown_Family	-2.89	0.4582	0.7422	no	down	0.0067	0.0016	0.0119	0	0	0	0	0	0	0	0	0	0	0	0.013881	0	0	0	0	0	0	0.012532	0	0	0.007603	0.004788	0.003957	0	0	0	0	0	0	0	0	0	0	0	0	0	0	0	0	0
f__Microbacteriaceae	0.32	0.4928	0.7926	no	up	0.0018	0.002	0.0016	0	0	0	0	0	0	0.007986	0	0	0	0	0	0	0.007468	0	0	0	0	0	0	0	0.015206	0.011172	0	0.013291	0	0	0	0	0	0	0	0	0	0	0	0	0	0	0	0
f__Peptostreptococcaceae	-0.55	0.5054	0.8009	no	down	1.3747	1.1165	1.633	0.846422	1.94858	0.109964	0.164576	0.439085	0.036941	0.677176	2.32502	0.092616	0.278114	1.72681	0.298445	1.07893	0.542707	0.890813	0.090224	0.969142	2.49914	5.7375	1.11308	0.952667	0.314757	1.6822	1.45619	3.17064	0.40189	0.301177	2.4135	0.539828	0.630816	1.00595	0.531869	0.69155	0.832293	8.04294	0.458867	0.408191	4.57347	0.584481	2.48768	0.345805
f__env.OPS_17	-8.59	0.5275	0.8009	no	down	0.058	0.0003	0.1157	0	0	0	0	0	0	0	0	0	0	0	0	0	0	0	0	0	0	0	0	0	0	0	0	0	0	0.009353	0	0	0	0	0	0	0	0	0	0	0	0	0	0
f__Clostridiales_Family_XIII._Incertae_Sedis	5.15	0.5275	0.8009	no	up	0.0037	0.0071	0.0002	0	0	0	0	0	0	0	0	0	0	0	0	0	0	0	0	0	0.017117	0	0	0	0	0	0	0.175737	0	0	0	0.004251	0	0	0	0	0	0	0	0	0	0	0	0
f__OPB41_unclassified	3.46	0.5275	0.8009	no	up	0.0012	0.0022	0.0002	0	0	0	0	0	0	0	0	0	0	0	0.05379	0	0	0	0	0	0	0	0	0	0	0	0	0	0	0.005612	0	0	0	0	0	0	0	0	0	0	0	0	0	0
f__Solibacteraceae	2.46	0.5275	0.8009	no	up	0.0006	0.0011	0.0002	0	0	0	0	0	0	0	0	0	0	0	0	0	0.009958	0	0	0	0	0.018798	0	0	0	0	0	0	0	0	0	0	0.005709	0	0	0	0	0	0	0	0	0	0	0
f__Mycoplasmataceae	1	0.5275	0.8009	no	up	0.0006	0.0008	0.0004	0	0	0	0	0	0	0	0.010442	0	0	0	0.012146	0	0	0	0	0	0	0	0	0	0	0	0	0	0	0	0	0	0	0	0	0	0	0	0	0	0	0	0	0
f__Reyranellaceae	1.81	0.5275	0.8009	no	up	0.0004	0.0007	0.0002	0	0	0	0	0	0	0	0	0	0	0	0	0	0	0	0	0.012858	0	0	0	0	0	0	0.005936	0	0	0	0	0	0	0	0	0	0	0	0	0	0	0	0	0
f__Thermoanaerobaculaceae	1.58	0.5275	0.8009	no	up	0.0002	0.0003	0.0001	0	0	0	0	0	0	0	0	0	0	0	0	0	0	0	0	0	0	0.004177	0	0	0	0	0.003957	0	0	0	0	0	0	0	0	0	0	0	0	0	0	0	0	0
f__Halomonadaceae	-2.36	0.5293	0.8009	no	down	0.0132	0.0043	0.022	0.003135	0.005557	0	0.003196	0	0	0	0	0	0.007568	0	0.022557	0.007598	0	0	0	0	0	0	0	0	0	0	0.01385	0.025105	0	0.02806	0.140592	0	0	0	0	0.005532	0.01722	0.008258	0.002877	0	0	0	0.016487	0.005788
f__vadinBE97	-3.78	0.5563	0.8097	no	down	0.0051	0.0007	0.0096	0	0	0	0	0	0	0	0	0	0	0	0	0	0	0	0	0	0	0	0	0	0	0	0	0.017721	0	0	0	0	0	0.014422	0	0	0	0	0	0	0	0	0	0
f__Flavobacteriaceae	-0.85	0.5563	0.8097	no	down	0.0007	0.0005	0.0009	0	0	0	0	0	0	0	0	0	0	0	0.013881	0	0	0	0	0	0	0	0	0	0	0	0	0	0	0	0	0	0.019981	0	0	0	0	0	0	0.005124	0	0	0	0
f__Firmicutes_unclassified	0.08	0.5564	0.8097	no	up	0.95	0.9751	0.9249	0.274303	0.700156	0	0.357913	0.156979	2.84248	0.621277	1.17121	0.007124	1.27706	0.687163	1.94684	2.79914	0.838955	1.45249	0.337361	1.0479	1.17682	0.841723	1.01276	0.40363	0.837832	1.30394	0.937815	1.59492	1.28766	0.413416	1.79125	1.03715	1.00188	3.5046	1.17183	1.97507	0.305652	0.227085	1.16371	1.44489	0.322286	0.3305	0.199674	0.544029
f__Campylobacteraceae	-1.65	0.5564	0.8097	no	down	0.0029	0.0014	0.0044	0.00627	0	0	0	0	0.005833	0	0	0	0	0	0.00347	0.009118	0	0	0.003923	0	0	0	0	0	0	0	0	0.010337	0	0	0.054675	0	0	0	0	0.003688	0	0	0	0	0	0	0	0.005788
f__Coriobacteriales_Incertae_Sedis	1.69	0.557	0.8097	no	up	0.0057	0.0087	0.0027	0	0	0	0	0	0	0	0	0	0	0	0	0	0	0	0	0	0	0	0.071657	0	0.004562	0	0	0.147678	0	0.011224	0	0	0	0.019831	0.017157	0	0	0.008258	0	0	0	0	0.007327	0
f__Family_XI	0.24	0.5603	0.8097	no	up	0.0031	0.0033	0.0028	0	0	0	0	0	0	0	0	0	0	0	0	0	0.004979	0	0	0	0	0	0	0	0	0.046284	0.007914	0.023628	0.00643	0	0.015621	0	0	0	0.008579	0	0	0	0	0	0	0	0	0
f__Rikenellaceae	-0.33	0.5618	0.8097	no	down	0.8689	0.7705	0.9673	1.45302	0.007409	0	0.520892	0	2.05895	1.6578	0.838815	0	0.280006	0.384526	0.82246	0.006078	0.43317	1.34874	0.007846	0.019286	2.22526	0	0.6688	0.09276	0.252414	2.48181	1.55511	0.93037	0.644632	2.11385	0.164024	0.714104	0.744991	3.13863	0.152698	2.76804	0.914087	0.167905	0.202822	0.611433	0.109644	0.013025	0.833501	0.050641
f__Rhizobiales_Incertae_Sedis	1.6	0.5703	0.8097	no	up	0.0061	0.0091	0.003	0	0	0	0	0	0	0	0	0	0	0	0.093698	0	0	0	0	0	0	0	0	0	0	0	0	0.09156	0	0.061732	0	0	0	0	0	0	0	0	0	0	0	0	0	0
f__SepB-3_unclassified	2.07	0.5703	0.8097	no	up	0.0013	0.0021	0.0005	0	0	0	0	0	0	0	0	0	0	0	0.024292	0	0	0	0	0	0	0	0	0	0	0	0	0.019198	0	0.013095	0	0	0	0	0	0	0	0	0	0	0	0	0	0
f__Pirellulaceae	1.87	0.5703	0.8097	no	up	0.0007	0.0011	0.0003	0	0	0	0	0	0	0	0	0	0	0	0.010411	0	0	0	0	0	0	0.006266	0	0	0	0	0	0.011814	0	0	0	0	0	0	0	0	0	0	0	0	0	0	0	0
f__Oscillospiraceae	0.72	0.5739	0.8098	no	up	3.0127	3.7473	2.278	1.2759	0.737201	0.021993	0.425022	1.62666	2.73166	1.19624	1.78553	0	0.826775	0.688943	4.63805	2.04996	1.81981	7.54508	1.28472	0.459659	7.79271	1.26781	11.169	0.335941	1.81251	10.4364	3.33182	15.7262	11.3237	8.86881	4.20735	2.14869	0.485243	10.3533	0.420348	2.98934	2.32898	1.49463	2.60217	2.08024	0.315641	0.104197	2.03154	1.85057
f__Brevibacillaceae	-5.12	0.586	0.8119	no	down	0.0053	0.0003	0.0104	0.00627	0	0	0	0	0	0	0	0.00285	0	0	0	0	0	0	0	0	0	0	0	0	0	0	0	0	0	0	0	0	0	0	0	0	0	0	0	0	0	0	0	0
f__Rhodospirillales_unclassified	2.24	0.586	0.8119	no	up	0.0031	0.0052	0.0011	0	0	0	0	0	0	0	0	0	0	0	0	0	0	0.139525	0	0	0	0	0	0	0	0	0	0	0	0	0	0	0	0	0	0	0	0	0	0.025619	0	0	0	0
f__Planococcaceae	1.12	0.586	0.8119	no	up	0.0009	0.0013	0.0006	0	0	0	0	0	0	0	0	0	0	0	0.034703	0	0	0	0	0	0	0	0	0	0	0	0	0	0	0	0	0	0	0	0	0.005532	0	0	0	0	0	0	0	0
f__Monoglobaceae	-0.01	0.5915	0.8131	no	down	0.1867	0.1861	0.1874	0.192796	0.157442	0	0.068707	0.0182	0.017498	0.202833	0.102677	0	0.240275	0.016022	0.161369	0.072942	0.216585	0.041142	0.01373	0.012858	0.32951	1.26572	0.10032	0	0.434882	0.03192	0.051441	0.962859	0.025721	0.286211	0.632664	0.316671	0.744991	0.036056	0.018873	0.049792	0.018655	0.063309	0.005754	0.102475	0.006645	0.063495	0.054956	0
f__C2U	1.58	0.5939	0.8131	no	up	0.0016	0.0024	0.0008	0	0	0	0	0	0	0	0	0	0	0	0.029498	0	0	0	0	0	0	0	0	0	0	0	0	0.013291	0	0.022448	0	0	0	0	0	0	0	0	0	0	0	0	0	0
f__Erysipelotrichaceae	0.36	0.6098	0.8299	no	up	0.6189	0.6957	0.542	0.802533	0.581611	0.008797	0.24287	0.796269	0.379127	0.186862	0.480317	0.151036	1.22597	0.074769	0.855428	0.066863	0.908661	0.180667	0.360898	0.499839	0.344488	2.01972	1.2134	1.91035	0.05322	0.331971	2.48897	0.3116	1.62525	0.682792	0.356687	0.314546	0.285437	0.710294	0.669126	0.610408	0.948527	0.385356	0.507775	0.382572	1.98854	0.617043	0.40118	0.280696
f__Betaproteobacteria_unclassified	-4.24	0.6179	0.836	no	down	0.0169	0.0017	0.0321	0	0	0	0	0	0	0	0	0	0	0	0.038173	0	0	0	0	0	0	0	0	0	0	0	0	0.008861	0	0	0	0	0	0	0.003431	0	0	0	0	0	0	0	0	0
f__Rhizobiaceae	0.66	0.6248	0.8404	no	up	0.0015	0.0019	0.0012	0	0	0	0	0	0	0	0	0	0	0	0.005205	0	0	0	0	0	0	0	0	0	0	0	0.015828	0.014768	0	0.014965	0	0	0	0	0	0	0	0	0	0	0	0	0	0
f__UCG-010	-0.71	0.6297	0.842	no	down	0.1166	0.0886	0.1445	0	0.007409	0	0	0	0	0	0	0	0	0	0.015616	0	0	0	0	0	0.044933	0	0.30096	0	0	0.37666	0	1.6023	0	0.044896	0	0.012752	0	0.252389	0	0	0	0.088081	1.0026	0.035866	0	0	0	0.020256
f__Gemmataceae	1	0.646	0.8588	no	up	0.0005	0.0006	0.0003	0	0	0	0	0	0	0.003194	0	0	0	0	0	0.003039	0	0	0	0.003214	0	0	0	0	0	0	0.005936	0	0	0	0	0	0	0	0	0	0	0	0	0	0.003323	0	0	0
f__Synergistaceae	1.15	0.6668	0.8722	no	up	0.0219	0.0302	0.0136	0.003135	0	0	0	0	0.132208	0	0	0	0	0.023143	0	0	0	0.316614	0	0	0.014978	0.219307	0	0	0.007603	0.03192	0	0	0	0.067344	0	0	0	0.041464	0	0	0	0.015139	0	0	0	0	0.005496	0
f__Nitrospiraceae	0.32	0.6672	0.8722	no	up	0.0004	0.0005	0.0004	0	0	0	0	0	0	0	0	0	0	0	0	0.003039	0	0	0	0	0	0	0	0	0.009123	0	0	0	0	0	0	0	0	0	0	0	0	0	0	0	0	0	0	0
f__Victivallaceae	2.17	0.6674	0.8722	no	up	0.0701	0.1146	0.0255	0	0	0	0	0	0	0	0	0	0	0	0	0	0	0.021465	0	0	0.355187	0	0	0	0	0	0	2.6833	0	0.035543	0	0	0	0.593113	0	0	0	0	0	0	0	0	0	0
f__Acetobacteraceae	-0.21	0.6795	0.883	no	down	0.002	0.0019	0.0022	0	0	0.002932	0	0	0	0	0	0	0	0	0	0.003039	0	0	0	0	0	0	0	0	0	0.012768	0	0.032489	0	0	0	0	0.037107	0	0	0.005532	0.004305	0	0	0	0	0	0	0
f__Eubacterium]_coprostanoligenes_group	-0.16	0.6843	0.8842	no	down	1.0798	1.0218	1.1378	0.037619	0.613099	0.008797	0.933131	0.034126	0.052494	0.284286	0.887543	0	0.015135	0	0.82246	0.591132	3.05211	1.29329	0	0.726455	0.374444	0.096078	3.62585	0.027577	0.038014	0.529877	0.520349	5.61914	6.67299	0.731429	0.557161	0.195528	0.068505	6.19254	0.075491	0.035039	0.322872	0.791357	1.46866	0.333043	0.428607	0.004884	0.082434	0.567179
f__Acidothermaceae	0.32	0.711	0.9136	no	up	0.0009	0.001	0.0008	0	0	0.002932	0	0	0	0	0	0	0	0	0	0.007598	0	0	0	0	0	0	0	0	0.012165	0	0.003957	0	0	0	0	0.010627	0	0	0	0	0	0	0	0	0	0	0	0
f__Geodermatophilaceae	0	0.7179	0.9168	no	no	0.0005	0.0005	0.0005	0	0	0.007331	0	0	0	0	0	0	0	0	0	0	0	0	0	0	0	0	0	0	0	0	0	0	0	0.005612	0	0	0	0	0	0	0	0	0	0	0	0	0	0
f__Oxalobacteraceae	-0.16	0.7215	0.9168	no	down	0.009	0.0085	0.0095	0	0	0	0	0	0.003888	0	0	0	0	0	0.024292	0	0	0.123426	0	0	0	0	0	0	0	0	0	0.054641	0	0.024319	0	0	0	0.041464	0	0	0	0	0.066169	0	0	0	0	0
f__Moraxellaceae	-4.73	0.7332	0.9215	no	down	0.0538	0.0039	0.1038	0	0	0	0	0	0	0.020762	0	0	0	0	0.034703	0	0	0	0	0	0	0	0	0	0	0	0	0.020675	0	0.02806	0	0	0.008563	0	0	0	0	0	0	0	0	0	0	0
f__Actinobacteriota_unclassified	-2.58	0.7332	0.9215	no	down	0.0084	0.0024	0.0144	0	0	0	0	0	0	0	0	0	0	0	0	0	0.019916	0	0	0.01125	0	0.022975	0	0	0	0	0	0	0	0.009353	0	0	0	0	0	0	0	0	0	0	0.011629	0	0	0
f__Elsterales_unclassified	0	0.739	0.9238	no	no	0.0011	0.0011	0.0011	0.003135	0	0	0	0	0	0	0	0	0	0	0	0	0	0.007155	0	0	0	0.016709	0	0	0	0.003192	0	0	0	0	0	0	0.011417	0	0	0.003688	0.00287	0	0	0	0	0	0	0
f__Enterococcaceae	-1.01	0.7513	0.933	no	down	0.0259	0.0172	0.0346	0.025079	0	0	0.041544	0	0	0	0.015663	0	0.017027	0	0.130136	0	0	0	0	0.04018	0	0	0	0	0.059302	0.04788	0.005936	0.047257	0.003215	0.029931	0.203077	0.080762	0	0.135208	0	0	0	0	0	0	0.034887	0	0.069611	0.036172
f__Acidobacteriota_unclassified	-0.17	0.7557	0.933	no	down	0.0008	0.0008	0.0009	0	0	0	0	0	0	0	0	0	0	0	0	0.004559	0	0	0	0.003214	0	0	0	0	0.009123	0	0	0	0	0.003741	0	0	0.005709	0	0.013726	0	0	0	0	0	0	0	0	0
f__Acidobacteriales_unclassified	-0.22	0.7586	0.933	no	down	0.0013	0.0012	0.0014	0.003135	0	0	0	0	0	0	0	0	0	0	0	0	0	0	0	0.006429	0	0.008355	0	0	0	0.004788	0.009893	0	0	0	0	0.012752	0	0	0.003431	0	0	0	0	0	0	0	0	0
f__Bacillaceae	-1.94	0.7731	0.9458	no	down	0.0289	0.0119	0.0458	0.004702	0	0.002932	0.007989	0	0	0	0	0	0	0	0.135341	0	0	0	0	0	0	0	0	0	0	0.003192	0	0.125526	0	0.041155	0.005207	0	0	0	0	0	0	0.002753	0	0.015371	0	0	0	0
f__Clostridiaceae	0.6	0.7886	0.9573	no	up	1.202	1.4469	0.9572	0.341704	2.08009	1.34156	0.154989	0.313957	0.138041	0.06069	0.640423	0.019948	2.12653	1.53632	0.176985	1.6032	0.779208	0.257584	0.680606	0.250723	0.502824	3.31676	0.683132	18.5093	0.380141	0.325587	0.779534	0.510965	1.18638	0.36852	2.00474	0.539828	0.408175	0.904994	1.65566	0.363294	0.827988	0.404624	0.235907	0.179331	0.993438	0.167692	0.144718	0.688717
f__Xanthobacteraceae	0.08	0.7908	0.9573	no	up	0.0038	0.0039	0.0037	0	0.020375	0	0	0.01365	0	0	0	0	0	0	0.012146	0	0	0.007155	0	0	0	0.035507	0	0	0.010644	0	0.005936	0	0	0	0.041657	0	0	0	0.015441	0	0	0	0	0	0.006645	0	0	0
f__RF39_unclassified	-0.36	0.8153	0.9818	no	down	0.0292	0.0256	0.0328	0.007837	0	0	0	0	0	0	0	0	0	0	0.022557	0	0	0	0	0.003214	0	0	0.143314	0	0	0.481997	0	0	0	0.031801	0	0	0	0.018028	0	0	0	0	0.161107	0	0	0	0	0.005788
f__Marinifilaceae	0.19	0.827	0.9876	no	up	0.2693	0.2872	0.2513	0.326029	0	0	0.158185	0	1.34736	0.372127	0.111378	0	0.484335	0.074769	0.223834	0	0	0.470449	0	0.020894	0.915782	0	0.090766	0.045126	0.72531	0.98953	0.324476	0.090083	0.260425	0.723946	0	0.10414	0.082777	0.207319	0.01201	0.612252	0.226728	0.121112	0.021577	0.35183	0.006645	0	0	0.028938
f__Muribaculaceae	-0.24	0.8546	0.9876	no	down	0.1401	0.1285	0.1517	0.014107	0.007409	0	0.0735	0	0.108877	0	0.134002	0.012824	0.051082	0.076549	0.437257	0.045589	0.634818	0	0.029421	0.215365	0.098425	0.016709	0	0.315884	0.006082	0	0.027699	1.081	0.003215	0.080438	0.005207	0.191278	0.019981	0.31188	0.010294	0	0.766284	0.183044	0.766697	0.334751	0	0.061867	0.08793	0.083919
f__Porphyromonadaceae	0.8	0.8609	0.9876	no	up	0.0037	0.0047	0.0027	0	0	0	0	0	0	0	0	0	0.00946	0	0.005205	0.007598	0	0.053663	0	0.009643	0	0	0	0.012535	0	0.00798	0.017807	0	0	0.003741	0	0.012752	0	0.010817	0.003431	0	0	0	0	0	0.008306	0	0.009159	0
f__Fusobacteriotaceae	6.86	0.8626	0.9876	no	up	0.2459	0.4876	0.0042	0	0	13.0828	0	0	0.009721	0.01118	0	0	0	0	0	0	0	0	0	0	0	0.012532	0	0	0.028891	0.020748	0	0	0	0	0	0	0.028544	0	0	0.011065	0.00861	0	0.007192	0	0	0	0	0
f__SC-I-84	-0.62	0.8682	0.9876	no	down	0.0016	0.0013	0.002	0	0	0	0	0	0	0	0	0	0	0	0	0.010637	0	0	0	0.006429	0	0.004177	0	0	0.003041	0	0.009893	0	0	0	0	0	0	0	0	0	0	0	0	0	0.011629	0	0	0
f__Chloroplast_unclassified	-0.77	0.8695	0.9876	no	down	0.0084	0.0062	0.0106	0	0	0	0	0	0.005833	0	0	0	0	0.023143	0.019087	0	0	0	0	0	0.014978	0	0	0	0	0.011172	0	0.038396	0.027329	0.02806	0	0	0	0.050478	0.04804	0.003688	0	0	0	0	0	0	0	0
f__Clostridia_vadinBB60_group_unclassified	-1.39	0.8771	0.9876	no	down	0.0768	0.0424	0.1112	0	0	0	0	0	0	0	0.010442	0	0	0	0.006941	0.062304	0	0.051875	0	0	0.051352	0	0.023886	0	0	0.012768	0	0.860961	0	0.063603	0	0	0	0.131603	0	0	0	0.05918	0.719228	0.04099	0	0	0.003664	0
f__Beijerinckiaceae	1.62	0.8865	0.9876	no	up	0.0051	0.0077	0.0025	0	0	0	0	0	0	0	0	0	0	0	0.081552	0	0	0	0	0	0	0	0	0	0	0	0	0.0827	0	0.043025	0	0	0	0	0	0	0	0	0	0	0	0	0	0
f__Rhodobacteraceae	1.44	0.8865	0.9876	no	up	0.0026	0.0038	0.0014	0	0	0	0	0	0	0	0	0	0	0	0.019087	0	0	0	0	0	0	0	0	0	0	0	0	0.063501	0	0.018707	0	0	0	0	0	0	0	0	0	0	0	0	0.007327	0
f__Sphingomonadaceae	-0.17	0.8945	0.9876	no	down	0.0247	0.0233	0.0262	0.026647	0.042602	0.045452	0	0.038676	0	0.02236	0	0	0	0	0.026027	0.04103	0.04979	0.02862	0.009807	0.035358	0	0.064748	0	0	0.069946	0.041496	0.049463	0	0.019291	0.016836	0.04426	0.023378	0.131301	0.066703	0.027451	0.025818	0	0	0	0.027327	0.034887	0	0	0.002894
f__Vibrionaceae	-1.64	0.9031	0.9876	no	down	0.0617	0.0299	0.0935	0.029781	0.012966	0.016128	0.003196	0.020475	0	0.033539	0.006961	0.015674	0.034055	0	0.145752	0.022794	0.014937	0.003578	0.015691	0.003214	0.006419	0.010443	0	0	0.006082	0.009576	0.03957	0.186074	0	0.17023	0.302013	0.017002	0.005709	0.005408	0.013726	0	0.087534	0.038536	0.010069	0	0	0.019537	0.023814	0.021703
f__Gemmatimonadaceae	0.79	0.9054	0.9876	no	up	0.0015	0.0019	0.0011	0.004702	0	0	0	0	0	0	0	0	0	0	0	0.003039	0	0	0	0.019286	0	0.010443	0	0	0.010644	0	0	0.002954	0	0	0	0	0	0	0.003431	0	0	0	0	0	0	0	0	0
f__Leptotrichiaceae	-0.1	0.9108	0.9876	no	down	0.003	0.0029	0.0031	0	0	0	0	0	0	0	0	0	0	0	0	0	0	0.005366	0	0	0.010698	0	0	0	0	0	0	0.059071	0.003215	0	0	0	0	0.023436	0.022304	0	0	0	0	0	0	0	0	0
f__Peptococcaceae	-1.1	0.9159	0.9876	no	down	0.0233	0.0148	0.0317	0	0	0	0	0	0	0.046316	0.034806	0	0	0	0.008676	0.057745	0.057258	0.023254	0	0.01125	0.087727	0	0	0.007521	0	0.028728	0	0.014768	0	0.022448	0	0.087138	0	0.151433	0.006863	0.141998	0.00574	0.134875	0.185561	0.020495	0	0	0	0
f__Oscillospirales_unclassified	-1.5	0.9368	0.9876	no	down	0.0034	0.0018	0.0051	0	0	0	0	0	0	0	0	0	0	0	0.031233	0	0	0	0	0	0	0	0	0	0	0	0	0.002954	0	0.013095	0	0	0	0.086533	0	0	0	0	0	0	0	0	0	0
f__Alcaligenaceae	0.3	0.9431	0.9876	no	up	0.0014	0.0016	0.0013	0.009405	0	0.002932	0.009587	0	0	0.004791	0	0	0	0	0	0	0	0	0	0.006429	0	0	0	0	0.009123	0	0	0	0	0	0	0.010627	0	0.003606	0.003431	0	0.00861	0	0	0	0.006645	0	0	0
f__Anaerovoracaceae	0.06	0.9441	0.9876	no	up	0.0734	0.0748	0.072	0.023512	0.01667	0	0.011185	0	0.042773	0.004791	0.090495	0	0	0	0.126666	0.092697	0.107048	0.08765	0.003923	0	0.042794	0.004177	0.463383	0	0.010644	0.19631	0.304691	0.280588	0.086808	0.022448	0	0.044631	0.031398	0.329908	0	0.193634	0.0287	0.09221	0.250291	0.16396	0	0	0.097089	0.014469
f__Rhodocyclaceae	-4.81	0.9451	0.9876	no	down	0.1537	0.0106	0.2968	0.028214	0	0.01173	0	0	0	0.076661	0	0.011399	0	0	0.0642	0.004559	0	0	0	0.004822	0	0	0	0	0	0.00798	0.007914	0.04135	0	0.02806	0.031243	0	0	0	0	0	0.05453	0.01101	0.012946	0	0	0	0	0.005788
f__Erysipelatoclostridiaceae	-0.25	0.9517	0.9876	no	down	0.5278	0.4818	0.5738	0.242954	0.070386	0.332825	0.212511	1.25811	0.097212	0.284286	0.109638	0.019948	1.1257	0.178021	0.185661	0.519709	0.296248	0.035776	0.178487	0.686275	0.766005	0.029241	1.70066	0.055154	0.550445	0.234614	0.049463	2.66115	0.307044	0.821221	0.62225	0.121143	0.128447	0.061294	0.092648	0.403865	0.648615	0.159648	3.38612	0.19641	0.167788	3.63225	0.351719	0.531007
f__Fusobacteriaceae	-0.73	0.9654	0.9876	no	down	0.888	0.6684	1.1075	0.029781	0.053716	11.4993	0.01438	2.43203	0.023331	0.443997	0.175768	0	0.660285	0.087231	0.156163	0.012157	1.61567	0	0.011768	0	0	0.03133	0	0.020056	0.031932	0.028728	0.484736	0.149155	0	0.08605	0.010414	0.044631	0.028544	0.041464	0.082354	0.035039	10.2659	0	0.053223	0	0.009968	0.16932	0.097089	0
f__Pseudonocardiaceae	-3.29	0.9695	0.9876	no	down	0.0086	0.0016	0.0156	0	0.005557	0.002932	0	0	0	0	0	0	0	0	0	0	0.012447	0	0	0.016072	0	0	0	0	0	0	0.005936	0	0	0	0	0	0	0	0	0	0	0	0	0.006832	0.008306	0	0	0
f__KF-JG30-C25_unclassified	0.93	0.9696	0.9876	no	up	0.0015	0.0019	0.001	0	0	0	0	0	0	0	0	0	0	0	0.036438	0	0	0	0	0	0	0	0	0	0	0	0	0.014768	0	0	0	0	0	0	0	0	0	0	0	0	0	0	0	0
f__Nostocaceae	0.81	0.9696	0.9876	no	up	0.0006	0.0007	0.0004	0	0	0	0	0	0	0	0	0	0	0	0.013881	0	0	0	0	0	0	0	0	0	0	0	0	0.005907	0	0	0	0	0	0	0	0	0	0	0	0	0	0	0	0
f__KD4-96_unclassified	-7.85	0.9789	0.9876	no	down	0.0116	0.0001	0.0231	0	0	0	0	0	0	0	0	0	0	0	0	0	0	0	0	0.003214	0	0	0	0	0	0	0	0	0	0	0	0	0	0	0	0	0	0	0	0	0	0	0	0
f__DTU014_unclassified	-1.84	0.9789	0.9876	no	down	0.0027	0.0012	0.0043	0	0	0	0	0	0	0	0	0	0	0	0	0	0	0	0	0	0	0	0	0	0	0	0	0	0	0.031801	0	0	0	0.115378	0	0	0	0	0	0	0	0	0	0
f__Frankiaceae	-2.66	0.9789	0.9876	no	down	0.0011	0.0003	0.0019	0	0.009261	0	0	0	0	0	0	0	0	0	0	0	0	0	0	0	0	0	0	0	0	0	0	0	0	0	0	0	0.051379	0	0	0	0	0	0	0	0	0	0	0
f__Pseudomonadaceae	0.85	0.9789	0.9876	no	up	0.0007	0.0009	0.0005	0	0	0	0	0	0	0	0	0	0	0	0	0	0	0	0	0	0	0	0	0	0	0	0	0.025105	0	0	0	0	0	0	0	0	0	0	0	0	0	0	0	0
f__Hungateiclostridiaceae	-3.32	0.9789	0.9876	no	down	0.0006	0.0001	0.001	0	0	0	0	0	0	0	0	0	0	0	0	0	0	0	0	0	0	0	0	0	0	0	0	0	0	0.003741	0	0	0	0	0	0	0	0	0	0	0	0	0	0
f__Brevibacteriaceae	-3.17	0.9789	0.9876	no	down	0.0005	0.0001	0.0009	0	0	0	0	0	0	0	0	0	0	0	0.00347	0	0	0	0	0	0	0	0	0	0	0	0	0	0	0	0.023432	0	0	0	0	0	0	0	0	0	0	0	0	0
f__Rhizobiales_unclassified	-0.74	0.9789	0.9876	no	down	0.0004	0.0003	0.0005	0	0.009261	0	0	0	0	0	0	0	0	0	0	0	0	0	0	0	0	0	0	0	0	0	0	0	0	0	0	0	0.014272	0	0	0	0	0	0	0	0	0	0	0
f__Isosphaeraceae	2	0.9789	0.9876	no	up	0.0003	0.0004	0.0001	0	0	0	0	0	0	0	0	0	0	0	0	0	0.009958	0	0	0	0	0	0	0	0	0	0	0	0	0	0	0	0	0	0	0	0	0	0	0	0	0	0	0
f__Sphingobacteriaceae	0.58	0.9789	0.9876	no	up	0.0002	0.0003	0.0002	0	0	0	0	0	0	0	0	0	0	0	0	0	0.007468	0	0	0	0	0	0	0	0	0	0	0	0	0	0	0	0	0	0	0	0	0	0	0	0	0	0	0
f__Thermomonosporaceae	1.58	0.9789	0.9876	no	up	0.0002	0.0003	0.0001	0	0	0	0	0	0	0	0	0	0	0	0	0	0	0	0	0	0	0	0	0	0	0	0	0.008861	0	0	0	0	0	0	0	0	0	0	0	0	0	0	0	0
f__Amb-16S-1323	0	0.9789	0.9876	no	no	0.0002	0.0002	0.0002	0	0	0	0	0	0	0	0	0	0	0	0	0	0	0	0	0	0	0.004177	0	0	0	0	0	0	0	0	0	0	0	0	0	0	0	0	0	0	0	0	0	0
f__Ilumatobacteraceae	1	0.9789	0.9876	no	up	0.0002	0.0002	0.0001	0	0	0	0	0	0	0	0	0	0	0	0	0	0	0	0	0	0	0	0	0	0	0	0	0.005907	0	0	0	0	0	0	0	0	0	0	0	0	0	0	0	0
f__PeM15_unclassified	0	0.9789	0.9876	no	no	0.0001	0.0001	0.0001	0	0	0	0	0	0	0	0	0	0	0	0.00347	0	0	0	0	0	0	0	0	0	0	0	0	0	0	0	0	0	0	0	0	0	0	0	0	0	0	0	0	0
f__Bacteroidota_unclassified	-0.37	0.979	0.9876	no	down	0.0894	0.0781	0.1006	0	0.164851	0	0.025565	0.238881	0.559941	0.046316	0.043507	0	0.052974	0.126395	0.157898	0.112452	0.136922	0.187822	0	0	0.008559	0	0	0	0.103398	0.011172	0.015828	0.036919	0.014468	0.065473	0	0.029754	0	0.118983	0.162992	0.079298	0.093274	0.056427	0.276183	1.13064	0.016613	0.011397	0.036637	0.04196
f__Burkholderiaceae	-4.71	0.9931	0.9974	no	down	0.719	0.0529	1.385	0.145773	0.042602	0.068911	0.009587	0.050051	0.011665	0.161308	0.005221	0.029922	0	0.014242	0.298445	0.016716	0.024895	0.010733	0.02746	0.008036	0.019257	0.037596	0	0	0.007603	0.020748	0.037592	0.246622	0.004823	0.129076	0.445208	0	0.065651	0.007211	0.020588	0.023974	0.130584	0.05918	0.113638	0.011955	0	0.019537	0.018319	0.04196
f__JG30-KF-AS9	-0.42	1	1	no	down	0.0004	0.0003	0.0004	0	0	0	0	0	0	0	0	0	0	0	0.005205	0	0	0	0	0	0	0	0	0	0.003041	0	0	0	0	0	0	0	0.008563	0	0	0	0	0	0	0	0	0	0	0
[truncated: 13 more columns]

## Sheet: 6_Genus
Genus	log2FC	wilcox.test.p_value	q_value	significance	regulation	mean	mean_PHN	mean_HC	PHN14	PHN27	PHN29	PHN06	PHN26	PHN05	PHN13	PHN02	PHN07	PHN09	PHN08	PHN10	PHN23	PHN20	PHN18	PHN11	PHN22	PHN04	PHN21	PHN19	PHN01	PHN30	PHN28	PHN25	PHN12	PHN16	PHN15	HC18	HC15	HC04	HC09	HC17	HC06	HC14	HC24	HC22	HC20	HC07	HC27	HC23	HC26
g__Ligilactobacillus	4.42	0.0004	0.228	yes	up	0.3024	0.5778	0.0269	0.01254	0.012966	0.026391	0.115044	0.031851	0.24303	0.030345	0.057429	0.719558	0.128651	0.060527	0.079817	0.066863	0.019916	0	0.078456	0.017679	0.115543	0.121141	0.028663	0.188026	0.02737	0.017556	13.163	0.100421	0	0.138429	0	0.03188	0.042816	0.005408	0	0.060856	0.030135	0.024773	0.290568	0.018787	0.024919	0	0	0.005788
g__Rothia	3.59	0.0015	0.2931	yes	up	0.0352	0.065	0.0054	0.308787	0.061125	0	0.038348	0.0182	0.007777	0.212416	0.010442	0.004275	0	0.012462	0	0	0.009958	0	0	0.012858	0	0.022975	0.176754	0.065183	0.012165	0.151622	0.581683	0	0.019291	0.029931	0	0	0.011417	0	0	0.005532	0	0	0	0	0	0.037446	0.010991	0
g__Bacteroidales_unclassified	-0.38	0.0018	0.2931	yes	down	0.0263	0.0229	0.0297	0	0	0	0.02237	0.043226	0.023331	0	0.005221	0.012824	0.024595	0.008901	0	0	0.114516	0.010733	0.01373	0	0.051352	0.006266	0	0.010028	0	0	0	0.26582	0.004823	0	0.007811	0	0	0	0.47182	0	0	0	0	0	0	0	0	0
g__Agathobacter	-1.81	0.0025	0.2931	yes	down	1.8401	0.8156	2.8647	1.02354	0.044454	2.56583	0.458576	0	0.042773	0.611694	1.02154	1.78393	0.041623	0	0.045114	0.031912	0	0.728034	0.052958	3.11636	0.034235	1.72104	0.453829	0.057661	0.089713	0.102145	0.05342	0.506535	0.217021	7.21702	0.03645	3.42175	7.16732	0.326303	0.085785	4.7468	5.73708	0.35095	0.097815	6.05967	2.74275	0.84823	6.00671	9.41777
g__Parasutterella	-1.93	0.0027	0.2931	yes	down	0.5904	0.2452	0.9356	0	0.214863	0.008797	1.11528	0	0.068048	0	0.194911	0	0	0	0.291505	0	1.95673	0.091228	0	0.006429	0.010698	0	0.195863	2.1059	0.112522	0.169178	0	0.073839	0	0.005612	0	0.507949	0.159845	0.632774	0.042893	2.5947	6.7057	0.183044	0	0.997421	2.04668	0.026049	0.846324	0.062216
g__Lactobacillus	1.79	0.0032	0.2931	yes	up	0.1409	0.2186	0.0632	0.009405	0	0.134889	0.047935	0	0.540499	0.170891	0.006961	0.044171	0.018919	0.484218	1.16775	0.015196	0.007468	0.017888	0.021575	0.022501	0.659021	0.555579	0	0.022563	0.006082	0.003192	0.045506	1.10906	0.017683	0.774454	0.015621	0.03613	0	0.043267	0.005147	0.346697	0.097579	0	0.076238	0	0	0	0.009159	0
g__Clostridia_UCG-014_unclassified	1.92	0.0036	0.2931	yes	up	0.5105	0.8078	0.2132	0.01254	0.011114	0	0.343533	0	0.07777	0	0.080053	0	0.007568	0	0.00347	0.121569	0	1.57234	0.003923	0.101254	0.021397	0	6.77877	0.017549	0	2.18016	2.05172	0.736912	2.16699	5.52219	0	0	0	0.039661	0	0	0.007175	0.07019	0.077677	0.100767	0	0.003256	0	0.312527
g__Bilophila	1.44	0.0056	0.399	yes	up	0.2016	0.2945	0.1086	0.131666	0.003705	0.007331	0.199728	0	0.241086	0.282689	0.109638	0	1.05948	0.072989	0.494517	0.20059	0.495407	0.16099	0	0.016072	0.708233	0.332094	0.707018	0.165463	0.196153	0.406984	1.39683	0.193458	0.123782	0.245057	0	0.061634	0.048524	0.155039	0	0.503449	0.229598	0.012386	0	0.100767	0.049838	0	0.234479	0.078132
g__Actinoplanes	4.07	0.0087	0.4871	yes	up	0.0035	0.0067	0.0004	0	0.011114	0	0	0	0	0	0	0	0	0	0	0.025834	0.024895	0	0	0.038573	0	0.025064	0	0	0.015206	0.014364	0.025721	0	0	0	0	0	0	0	0	0	0	0	0	0	0	0	0	0
g__HT002	6.71	0.0094	0.4871	yes	up	0.0158	0.0313	0.0003	0	0	0	0	0	0.019442	0	0.008701	0.69676	0	0	0.027762	0	0.012447	0.033987	0	0	0	0	0	0.017549	0	0	0	0	0	0.02806	0	0	0	0	0	0	0	0	0	0	0	0	0	0
g__Dongia	4.04	0.0094	0.4871	yes	up	0.0017	0.0033	0.0002	0	0.005557	0	0	0.00455	0	0	0	0	0	0	0	0.010637	0.017426	0	0	0.016072	0	0.010443	0	0	0.007603	0	0.015828	0	0	0	0	0	0	0	0	0	0	0	0	0	0	0	0	0
g__Adlercreutzia	-1.56	0.0108	0.513	yes	down	0.0271	0.0137	0.0404	0	0.211158	0	0	0	0.007777	0	0	0	0	0	0.043379	0	0.004979	0	0	0.045002	0	0	0	0	0	0.020748	0	0.007384	0	0.029931	0	0.03613	0.145573	0	0.04804	0.016597	0.03444	0.089458	0	0.005124	0.006645	0	0	0.020256
g__Dorea	-1.13	0.013	0.5206	yes	down	0.6948	0.4356	0.954	0.437318	0.800178	0.032256	0.127826	0.514162	0.087491	0.062287	0.257562	0	2.18707	0	0.848487	0.016716	1.57086	0.080495	0	0.118933	0.40226	0.037596	0.53504	0.030084	0.527636	0.474017	0.027699	1.66285	0	0.922237	0.023432	2.48023	1.25878	1.99387	1.31252	2.86947	0.248253	1.14781	3.65943	0.322796	0.961874	0.851486	0.505596	1.47727
g__Clostridiales_Family_XIV._Incertae_Sedis_unclassified	6.69	0.0135	0.5206	yes	up	0.0208	0.0412	0.0004	0	0	0	0	0.006825	0.036941	0	0	0	0.00946	0	0.00347	0.044069	0.032363	0.003578	0.943433	0	0	0	0	0	0.031932	0	0	0	0	0	0	0	0	0	0	0	0	0	0	0	0	0	0	0
g__Thalassospira	-3.55	0.0137	0.5206	yes	down	0.092	0.0145	0.1695	0	0	0	0	0	0.390792	0	0	0	0	0	0	0	0	0	0	0	0	0	0	0	0	0	0	0	0	0	0	0	0	0.019831	0	2.63896	0	0	0	0	0.006645	0	0	0
g__Pseudoflavonifractor	2.87	0.0147	0.5237	yes	up	0.0083	0.0146	0.002	0	0	0	0	0	0	0	0	0	0	0	0.010411	0.004559	0	0.032198	0	0.01125	0	0	0	0	0.003041	0.308031	0	0	0.003215	0.020577	0	0	0	0.054083	0	0	0	0	0	0	0	0	0	0
g__Tyzzerella	-2.33	0.017	0.5356	yes	down	0.2294	0.0761	0.3828	0.072103	0.005557	0.876781	0.421826	0	0	0	0	0	0	0	0.187396	0.060785	0	0.071551	0	0	0.004279	0.177535	0	0.010028	0.162701	0.004788	0	0	0	0	0.015621	0.297543	0.756408	0.023436	3.62357	0.023974	0.076054	0	0	0.075148	0.677797	0.442838	0.329737	0
g__Megamonas	-0.86	0.02	0.5356	yes	down	1.311	0.9332	1.6888	0	7.06268	0	0	0.036401	0	0	0	2.67448	0.017027	0.019582	0	0.028873	0.04979	0	0.009807	0.024108	0	14.9693	0	0	0.018247	0	0.077162	0	0	0.209514	0	0.046757	2.75161	0.018028	10.169	0.023974	0.00861	2.22406	0.0187	0.35183	12.815	6.79887	6.31079	0.732124
g__Dactylosporangium	Inf	0.0202	0.5356	yes	up	0.0009	0.0019	0	0	0	0	0	0	0	0	0	0	0	0	0	0.009118	0.009958	0	0	0.01125	0	0.006266	0	0	0	0	0.01385	0	0	0	0	0	0	0	0	0	0	0	0	0	0	0	0	0
g__Atopobium	2.22	0.0215	0.5356	yes	up	0.0026	0.0042	0.0009	0.01254	0	0	0	0.00455	0	0.009583	0	0	0	0	0.00347	0	0	0	0	0.006429	0	0	0	0	0.012165	0	0.033635	0.019198	0	0.013095	0	0	0	0	0	0	0	0	0	0	0	0	0	0
g__Anaerotruncus	0.8	0.023	0.5356	yes	up	0.0423	0.0537	0.0308	0	0	0	0	0.015925	0	0.009583	0.003481	0	0.00946	0	0.058995	0.509072	0.059748	0.137736	0.005884	0.003214	0.166895	0.039684	0.143314	0.032591	0.006082	0.036708	0.003957	0.028059	0.035366	0.144041	0	0	0	0.158644	0.005147	0.025818	0	0	0	0.003416	0	0.004884	0.007327	0
g__Actinomyces	2.05	0.0247	0.5356	yes	up	0.0321	0.0516	0.0125	0.07367	0.042602	0.014662	0.01438	0.038676	0.01361	0.020762	0	0	0.011352	0	0	0	0.029874	0	0	0.014465	0.051352	0.025064	0.544595	0	0.030411	0.051073	0.077162	0.04578	0.213806	0.080438	0.018225	0.021253	0	0	0	0.016597	0.021525	0.006881	0	0.015371	0	0.00814	0.003664	0
g__Romboutsia	-1.73	0.0262	0.5356	yes	down	0.7596	0.3511	1.1681	0.818207	0.816848	0.109964	0.137413	0.295757	0.019442	0.046316	1.80293	0.092616	0.22514	1.65382	0.248126	0.021275	0.229032	0.010733	0	0.949855	0.06419	0.242282	0	0.448757	0.276743	0.22025	0.089033	0.305693	0.070733	0.284341	0.291598	0.310295	0.094194	0.288444	0.362014	0.448125	0.741889	7.80347	0.017261	0.377449	4.49373	0.579597	1.75676	0.276355
g__Allisonella	-3.17	0.0262	0.5356	yes	down	0.0551	0.011	0.0992	0	0	0	0.063913	0	0.021387	0	0.029585	0.180958	0	0	0	0	0	0	0	0	0	0	0	0	0	0	0	0	0	0	0	0.097764	0	0	0	0	1.16521	0	0.041715	0.025619	0.54988	0	0	0.094048
g__Gastranaerophilales_unclassified	-7.16	0.0263	0.5356	yes	down	0.0289	0.0004	0.0574	0	0	0	0	0	0	0	0.003481	0	0	0	0	0	0	0	0	0	0	0.006266	0	0	0	0	0	0	0	0	0	0.012752	0	0	0.005147	0.508981	0.906912	0	0.014385	0.088811	0	0	0	0
g__Eubacterium]_nodatum_group	1.17	0.027	0.5356	yes	up	0.0123	0.0171	0.0076	0.018809	0	0	0.004793	0	0.003888	0	0	0	0	0	0.013881	0.045589	0.107048	0.010733	0	0	0	0.004177	0	0	0.004562	0	0.195873	0	0.051442	0	0	0	0	0.021633	0	0	0	0	0	0	0	0	0	0
g__Butyricicoccus	-1.18	0.0285	0.5356	yes	down	0.3513	0.2149	0.4878	0.462397	0.19634	0.177409	0.182152	0	0.017498	0.183668	1.16251	0	0.700015	0.58213	0.050319	0.186913	0.19418	0.051875	0	0.641273	0.025676	0.006266	0	0.170477	0.071467	0.049477	0.156303	0.112235	0.225059	0.19642	0	0.984018	0.682194	0.488552	0.506134	0.228673	0.080359	0.218827	0.125146	0.129801	0.451865	0.605646	0.696111	0.366062
g__Streptococcus	2.43	0.0313	0.5356	yes	up	0.8985	1.5165	0.2805	14.0004	1.08913	0.313765	0.84525	0.495962	0.27997	4.19561	0.161846	4.49118	0.363251	0.178021	0.046849	0.173236	0.495407	0.162779	0.345206	0.141434	1.10193	0.269435	1.09397	0.238167	0.191591	0.4006	9.10908	0.115189	0.32955	0.316142	1.07266	0.24441	0.376777	0.111772	0.075491	0.363294	0.378837	0.352326	0.125146	0.071732	0.114627	0.185601	0.318746	0.06511
g__Lachnospiraceae_NK4A136_group	2.14	0.0324	0.5356	yes	up	0.0084	0.0137	0.0031	0	0	0	0.007989	0	0.025275	0	0.040026	0	0.047298	0.005341	0.062465	0.013677	0	0	0.005884	0	0.012838	0	0	0.102788	0	0	0.01385	0.023628	0	0.009353	0	0	0	0	0	0	0	0.016515	0	0.003416	0	0	0	0
g__Odoribacter	-0.89	0.0353	0.5356	yes	down	0.0913	0.0641	0.1185	0.042321	0	0	0.081489	0	0.005833	0.372127	0.005221	0	0	0.055187	0.0642	0	0	0.252218	0	0	0.594831	0	0	0	0	0	0	0.007384	0	0.248798	0	0.034005	0.082777	0.167658	0.01201	0.49054	0.146369	0.09221	0.011508	0.143465	0	0	0	0.028938
g__Eisenbergiella	3.06	0.0389	0.5356	yes	up	0.1066	0.1904	0.0229	0	0.050011	0	0	0.027301	0	0.129366	0.019143	0	0.018919	0.064088	0.020822	0.709662	0	0.475816	0.023537	0	3.10681	0	0	0.097774	0.015206	0.073417	0	0	0	0.308659	0	0	0	0.218136	0	0.009221	0	0	0	0	0	0	0.031142	0
g__Sellimonas	2.81	0.0389	0.5356	yes	up	0.0792	0.1387	0.0198	0.00627	1.0632	0	0	0.029576	0	0.686758	0	0	0	0.172681	0.008676	0.030392	0.204138	0	0	0.004822	0.141219	0.179623	0	0.02507	0.006082	0	0	0	1.11243	0.072956	0	0	0.014272	0.030647	0	0.003688	0.021525	0	0	0	0	0	0.084266	0
g__Eubacterium]_hallii_group	-1.47	0.0394	0.5356	yes	down	0.3041	0.1612	0.4469	0.333866	0.107431	0.200868	0.031957	0	0.031108	0.007986	0.081793	0	0.111624	0.069428	0.065936	0.092697	0.24148	0.060819	0	0.022501	0.053492	0	0.052549	0	0.250893	0.143641	0.087055	1.38522	0.07234	0.84741	0.007811	0.078636	0.191243	0.113575	0.066913	0.285841	0.04879	0.05918	0.086307	0.066609	0.021596	0.335385	0.124567	0.235842
g__Rhodanobacter	-0.4	0.0397	0.5356	yes	down	0.0097	0.0084	0.0111	0	0	0	0	0	0	0	0	0	0	0	0.090228	0	0	0	0	0	0	0	0	0	0	0.019152	0	0.08713	0	0.029931	0	0	0	0.030647	0	0.033194	0	0	0	0	0.024919	0	0	0
g__Rikenella	Inf	0.0397	0.5356	yes	up	0.0009	0.0018	0	0	0	0	0	0	0	0.006388	0.005221	0	0.028379	0	0	0	0	0	0.007846	0	0	0	0	0	0	0	0	0	0	0	0	0	0	0	0	0	0	0	0	0	0	0	0	0
g__Escherichia-Shigella	1.05	0.0439	0.5356	yes	up	4.303	5.8096	2.7964	1.63641	1.26695	0.139288	0.289207	2.15903	15.062	1.31602	5.67506	0.112564	0.862721	0.391647	0.036438	19.3219	0.604944	45.4422	22.6659	0.135005	0.761725	3.82639	21.9414	3.09868	0.158139	3.63572	0.282927	0.17869	0.797351	5.06201	3.68924	0.284791	0.325398	10.7644	0.432358	0.180725	0.170764	0.027525	0.028769	0.134925	0.428607	0.029305	0.476286	0.209798
g__Bryobacter	2.7	0.0454	0.5356	yes	up	0.0007	0.0013	0.0002	0.003135	0	0	0	0.006825	0	0	0	0	0	0	0	0.006078	0	0	0	0.004822	0	0	0	0	0.009123	0	0.003957	0	0	0	0	0	0	0	0	0	0	0	0	0	0	0	0	0
g__Faecalibacterium	-0.56	0.0537	0.5356	no	down	11.9616	9.6698	14.2535	4.67726	20.8028	0.148085	12.5078	0.22068	13.6777	16.8511	35.9281	3.64908	4.07901	2.49942	26.4419	6.89147	15.3203	8.58436	0.188294	8.27708	2.4157	0.263169	2.58444	7.09737	14.1595	23.7471	1.36715	4.75079	16.8006	7.15341	0.23432	20.048	23.4943	5.8446	11.08	16.2819	2.15679	9.01046	9.65635	10.5566	16.6409	20.4178	14.404	11.387
g__WPS-2_unclassified	1.68	0.0559	0.5356	no	up	0.001	0.0016	0.0005	0	0	0	0	0.006825	0	0	0	0	0	0	0	0	0	0	0	0.004822	0	0.006266	0	0	0.012165	0	0.007914	0.005907	0	0	0	0	0	0	0	0	0	0	0	0	0	0	0	0
g__Gaiellales_unclassified	1.72	0.0588	0.5356	no	up	0.0045	0.0069	0.0021	0	0	0.005865	0	0.0182	0	0.003194	0	0	0	0	0	0.012157	0	0	0	0.033751	0	0.048039	0	0	0	0.009576	0.051441	0.002954	0	0	0	0	0.034252	0	0	0.014753	0	0	0	0	0	0	0	0
g__Limosilactobacillus	3.71	0.0612	0.5356	no	up	0.0478	0.0888	0.0068	0.062698	0	0	0.003196	0	0	0.102215	0.006961	0.061269	0	0	0.024292	0.004559	0.012447	0.184244	0.021575	0	0.164755	0.334183	0	0	0	0.009576	1.39485	0	0	0.011224	0	0	0.037107	0.021633	0	0	0	0	0	0.027327	0.019935	0	0.042133	0
g__Clostridium	1.33	0.0706	0.5356	no	up	0.823	1.1782	0.4678	0.316624	0.242647	1.02487	0.062315	0.257081	0.091379	0.044719	0.238418	0	1.89761	1.19808	0.161369	0.841869	0.697055	0.193188	0.606072	0.202507	0.423656	3.11625	0.305737	18.1634	0.29651	0.097357	0.646974	0.285018	0.168794	0.231962	0.059882	0.193403	0	0.299261	0.772068	0.328256	0.249688	0.068814	0.135215	0.12297	0.671152	0.094429	0.05862	0.117198
g__Lachnospiraceae_UCG-004	-0.15	0.0714	0.5356	no	down	0.1668	0.1583	0.1753	0.064265	0.301919	0	0.126228	0	0.122487	0.223596	0.335874	0.061269	0.098381	0.25101	0.220364	0	0.209116	0.048297	0.629609	0.017679	0.017117	0	0	0	1.51296	0.022344	0	0.010337	0	0	0.604025	0.263538	0.402466	0.03245	0.082354	0.10696	0.238208	0.09221	0.145284	0.358662	0.076418	0.094429	0.142886	0.109963
g__Granulicella	0.53	0.0727	0.5356	no	up	0.003	0.0036	0.0025	0	0	0.004399	0	0	0	0.006388	0	0	0	0	0	0.009118	0.009958	0	0	0.01125	0	0.020886	0	0	0.010644	0.014364	0.009893	0	0	0	0	0	0.022835	0	0	0	0	0	0	0	0	0	0	0
g__Prevotella_9	-0.51	0.0733	0.5356	no	down	9.2289	7.6259	10.832	14.6274	0.05742	0.020527	54.3661	0.079627	0.392736	0.031942	0.026104	73.0144	0.539201	0.343581	0	0.19755	0.0946	0.064396	0.304017	58.2498	0.629065	0.125319	0	0.030084	0.05322	0.020748	0.108818	2.42191	0.014468	0.08605	0.166628	0.261413	0.094194	0.380386	28.1273	0.081142	0.071749	35.7514	30.245	43.1538	0.093031	0.211651	0.291267	34.0495
g__Negativibacillus	2.22	0.076	0.5356	no	up	0.0961	0.1583	0.0339	0.010972	0	0	0	0	0	0	0.048728	0	0	0	0.166574	0.5577	0.811571	0.254007	0	0.045002	0	0	0.788229	0	0.24177	0.622446	0	0	0.036974	0.690274	0	0.10414	0	0.488552	0	0	0.078924	0.008258	0	0	0.01329	0	0	0
g__Verrucomicrobiota_unclassified	-Inf	0.0776	0.5356	no	down	0.0031	0	0.0063	0	0	0	0	0	0	0	0	0	0	0	0	0	0	0	0	0	0	0	0	0	0	0	0	0	0	0	0.049468	0	0	0	0	0	0	0	0	0	0	0	0	0
g__Cloacibacillus	Inf	0.0776	0.5356	no	up	0.0023	0.0045	0	0	0	0	0	0	0	0	0	0	0	0	0	0	0	0.023254	0	0	0	0	0	0	0	0.03192	0	0	0	0.067344	0	0	0	0	0	0	0	0	0	0	0	0	0	0
g__Christensenella	Inf	0.0776	0.5356	no	up	0.0014	0.0027	0	0	0	0	0	0	0	0	0	0	0	0	0	0	0	0.007155	0	0	0.057771	0	0	0	0	0	0	0	0.008038	0	0	0	0	0	0	0	0	0	0	0	0	0	0	0
g__Photobacterium	Inf	0.0776	0.5356	no	up	0.0007	0.0014	0	0	0	0	0	0	0	0	0	0	0	0	0.006941	0	0	0	0	0	0	0	0	0	0	0	0	0.005907	0	0.024319	0	0	0	0	0	0	0	0	0	0	0	0	0	0
g__Dokdonella	Inf	0.0776	0.5356	no	up	0.0006	0.0011	0	0	0	0	0	0	0	0	0	0	0	0	0	0.007598	0	0	0	0.009643	0	0.012532	0	0	0	0	0	0	0	0	0	0	0	0	0	0	0	0	0	0	0	0	0	0
g__Herbaspirillum	Inf	0.0776	0.5356	no	up	0.0005	0.0011	0	0	0	0	0	0	0	0	0	0	0	0	0.00347	0	0	0	0	0	0	0	0	0	0	0	0	0.008861	0	0.016836	0	0	0	0	0	0	0	0	0	0	0	0	0	0
g__Dubosiella	Inf	0.0776	0.5356	no	up	0.0005	0.001	0	0	0	0	0	0	0	0	0	0	0	0.007121	0	0	0	0	0	0	0.010698	0	0	0	0	0	0	0.010337	0	0	0	0	0	0	0	0	0	0	0	0	0	0	0	0
g__Bosea	Inf	0.0776	0.5356	no	up	0.0004	0.0008	0	0	0	0	0	0	0	0	0	0	0	0	0.00347	0	0	0	0	0	0	0	0	0	0	0	0	0.014768	0	0.003741	0	0	0	0	0	0	0	0	0	0	0	0	0	0
g__Candidatus_Saccharimonas	Inf	0.0776	0.5356	no	up	0.0004	0.0008	0	0	0	0	0	0	0	0	0	0	0	0	0.005205	0	0	0	0	0	0	0	0	0.010028	0	0	0	0.005907	0	0	0	0	0	0	0	0	0	0	0	0	0	0	0	0
g__Lysobacter	Inf	0.0776	0.5356	no	up	0.0004	0.0007	0	0	0	0	0	0	0	0	0	0	0	0	0	0	0	0	0	0.008036	0	0.004177	0	0	0	0	0.007914	0	0	0	0	0	0	0	0	0	0	0	0	0	0	0	0	0
g__Chthoniobacter	Inf	0.0776	0.5356	no	up	0.0004	0.0007	0	0	0	0	0	0	0	0	0	0	0	0	0	0	0.007468	0	0	0.003214	0	0.008355	0	0	0	0	0	0	0	0	0	0	0	0	0	0	0	0	0	0	0	0	0	0
g__Abiotrophia	Inf	0.0776	0.5356	no	up	0.0003	0.0007	0	0.00627	0	0	0	0	0	0.007986	0	0	0	0.00356	0	0	0	0	0	0	0	0	0	0	0	0	0	0	0	0	0	0	0	0	0	0	0	0	0	0	0	0	0	0
g__Planctomycetales_unclassified	Inf	0.0776	0.5356	no	up	0.0002	0.0005	0	0	0	0	0	0	0	0	0	0	0	0	0	0	0	0	0	0.003214	0	0	0	0	0	0	0.003957	0.005907	0	0	0	0	0	0	0	0	0	0	0	0	0	0	0	0
g__Hungatella	-0.62	0.0822	0.5356	no	down	0.1785	0.1409	0.2161	0.018809	0.011114	0	0	0.113753	0.015554	0.084647	0	0	0	0.028483	0.015616	0.034951	0.084642	0.280839	0	0	1.52987	0.102343	0	0.107802	0	0.089377	0.882417	0.011814	0.189692	0.203902	0	0	0	0.057689	0	0	0.04879	0	0	0	0	0	0	0
g__Bacteroides	0.62	0.0852	0.5356	no	up	15.3577	18.61	12.1055	11.7182	21.1843	47.8095	5.11784	29.4028	18.4275	32.0668	6.52605	0.542874	37.5114	46.9247	12.6995	28.7755	26.0898	5.45757	39.1397	0.483767	4.05255	14.232	16.6913	33.5916	18.6908	14.8078	16.204	0.35295	6.94627	7.02247	0.30722	19.6952	9.53645	2.94574	16.2718	27.3338	16.2713	2.89981	0.197068	5.53193	35.8717	26.6777	21.0006	1.78112
g__Levilactobacillus	2.73	0.0898	0.5356	no	up	0.003	0.0053	0.0008	0	0	0	0	0.011375	0	0.007986	0	0	0	0	0.046849	0	0	0	0	0	0	0	0	0	0	0	0.011871	0.064978	0	0	0.020828	0	0	0	0	0	0	0	0	0	0	0	0	0
g__Clostridiales_Family_IV._Incertae_Sedis_unclassified	3.25	0.0898	0.5356	no	up	0.001	0.0019	0.0002	0	0	0	0	0	0	0	0.003481	0	0	0	0	0	0	0	0	0	0	0	0.03344	0	0	0.004788	0.005936	0.002954	0	0	0	0	0	0	0	0	0	0	0	0.005124	0	0	0	0
g__Akkermansia	-0.44	0.0915	0.5356	no	down	0.9653	0.8182	1.1125	1.76024	0.435282	0.016128	0.020772	0.072802	11.2746	7.76356	0.046988	0	0.013244	0.032044	0.036438	0.045589	0.039832	0.032198	0.025498	0.016072	0.034235	0.064748	0.019109	0.010028	0.021288	0.130873	0.094969	0.036919	0.022506	0.024319	0	0	0.042816	20.6905	0.030883	0.505293	0.00574	0.057803	0	0.177623	0.009968	0.006512	0	0.004341
g__Barnesiella	-1.07	0.0926	0.5356	no	down	0.19	0.1225	0.2574	0	0	0	0	0	0	0.24915	0.210574	0	0	0.336461	0.739173	0	0.004979	0.477604	0	0.008036	0	0	0	0.012535	0	0	0	0	0	1.27018	0	0.210406	0	1.32504	0	0.840925	0.00287	0.050922	0	0.39282	0	0	0	0.026044
g__Ruminococcaceae_unclassified	0.63	0.0927	0.5356	no	up	0.1667	0.2024	0.1311	0.003135	0.194488	0	0.065511	0	0.033052	0.044719	0.020883	0.017098	0.035947	0.012462	0.111049	0.572896	0	0.259373	0.015691	0.01125	0.079168	0.010443	0.912435	0.020056	0.007603	0.472421	0.027699	0.661596	0.231489	1.64431	0	0.044631	0	1.89652	0	0.016597	0.00287	0.276631	0.402768	0.061485	0	0.035818	0.067779	0.027491
g__Prevotella	-2.13	0.0958	0.5356	no	down	0.4275	0.1592	0.6958	0	0	0.008797	0	0	0.017498	0	0.010442	0	0.00946	0.005341	0	0	0.004979	0.007155	0	4.14336	0.008559	0.018798	0	0	0	0.025536	0.007914	0.010337	0.017683	0.003741	0.041657	0.055258	0	0.014422	0.099511	0.012909	10.6706	5.1913	0.201384	0.013663	0	0.009768	0	1.8795
g__Oscillospiraceae_unclassified	-1.33	0.107	0.5356	no	down	0.1203	0.0685	0.1721	0.095614	0	0	0	0	0.11471	0.121381	0	0	0	0.087231	0.324473	0	0	0.110904	0	0.003214	0.006419	0	0.191086	0.007521	0.345168	0.102145	0	0.327845	0	0.013095	0	0.303919	0.042816	0.694069	0	0.387268	0.354442	0	0.004315	0.138341	0.018274	0	0.562384	0.052088
g__Coprococcus	-0.67	0.1084	0.5356	no	down	0.6769	0.5221	0.8317	0.253926	0	0.013196	0.381881	0	0.285803	0.063884	0.750061	0	0.075677	0	0.831135	0	0.027384	0.420363	0	0.210543	0.162616	0	0.291406	3.73295	0.745077	0.676711	0.017807	2.32592	0	2.83031	0.015621	0.988268	0.031398	1.73066	0.04804	0.615941	0.00574	2.42912	0.105007	1.19554	0.779134	0.382599	0	1.00848
g__Arthrobacter	2.4	0.1085	0.5356	no	up	0.0098	0.0164	0.0031	0	0.044454	0.007331	0	0.038676	0	0	0	0	0	0	0.019087	0.030392	0.069705	0	0	0.053038	0	0.07728	0	0	0.016726	0.014364	0.063312	0.008861	0	0	0	0	0	0.009014	0	0.009221	0	0	0	0	0.011629	0	0	0
g__Incertae_Sedis	0.49	0.1134	0.5356	no	up	0.1228	0.1436	0.102	0.014107	0.066681	0.08064	0.089478	0.047776	0.11471	0.137352	0.003481	0.022798	0.007568	0.039165	0.083287	0.905692	0.281311	0.062607	0.117684	0.017679	0.659021	0.068925	0.085989	0.082732	0.10796	0.15641	0.142453	0.127003	0.139858	0.215126	0.023432	0.03188	0.031398	0.205516	0.034314	0.267399	0.113364	0	0.152476	0.013663	0.021596	0.011397	0.084266	0.011575
g__Clostridium]_methylpentosum_group_unclassified	3.17	0.1164	0.5356	no	up	0.0025	0.0045	0.0005	0	0.005557	0	0	0.029576	0	0	0	0	0	0	0.013881	0.03799	0	0	0	0	0	0	0	0	0	0	0.025721	0	0.003215	0.005612	0	0	0	0.003606	0	0	0.004305	0	0	0	0	0	0	0
g__Mitsuokella	-7.25	0.117	0.5356	no	down	0.0844	0.0011	0.1677	0	0	0	0	0	0.007777	0	0	0	0	0	0	0	0	0	0	0	0.021397	0	0	0	0	0	0	0	0	0	0	1.47921	0	0	0	0	0	2.49243	0.53079	0	0	0.00814	0.007327	0
g__Klebsiella	0.91	0.1173	0.5356	no	up	0.444	0.58	0.3079	1.09094	0.01667	0.038121	0.043141	0.015925	0	2.33498	0.240159	0.042746	0.213788	2.89997	0.331413	0.072942	0.234011	0.02862	0.539385	3.46834	0.184012	0.825014	1.16562	1.00281	0.062343	0.296859	0.104861	0.016245	0.098061	0.293694	0.458226	0.065885	0.094194	0.198305	0.989963	0.068233	0.035875	0.407377	0.030208	0	0.093031	0.027677	0.265621	0.014469
g__Clostridiales_unclassified	0.14	0.1254	0.5356	no	up	0.1076	0.1127	0.1026	0.015674	0.148181	0	0.028761	0	0.040829	0.116589	0.040026	0.008549	0.030271	0.151318	0.272418	0.31912	0.281311	0.030409	0.2236	0.014465	0.115543	0.175446	0	0.075211	0.217441	0.113317	0.43923	0.063501	0.05948	0.061732	0	0.057383	0.011417	0.088336	0.051471	0.038727	0	0.099092	0.024454	0.090519	0.31398	0.035818	0.05862	0.030385
g__Weissella	-3.62	0.1287	0.5356	no	down	0.0047	0.0007	0.0086	0	0	0.005865	0.003196	0	0	0	0	0	0	0	0	0.009118	0	0	0	0	0	0	0	0	0	0	0	0	0	0	0.041657	0	0.042816	0	0	0	0.035875	0.002753	0	0	0.016613	0.003256	0	0
g__DTU089	2.61	0.1296	0.5356	no	up	0.0057	0.0098	0.0016	0.014107	0	0	0	0	0	0	0.013922	0	0	0	0.010411	0.11853	0	0.017888	0	0	0.062051	0	0	0	0	0	0	0.008861	0.00643	0.013095	0	0	0	0.016225	0	0	0	0	0	0	0	0	0	0
g__Clostridium]_innocuum_group	1	0.1309	0.5356	no	up	0.0357	0.0475	0.0238	0	0.050011	0	0	0.01365	0	0.054302	0	0	0.013244	0	0	0.018235	0	0.003578	0.074533	0.003214	0.055632	0.018798	0	0.057661	0.006082	0.116509	0.680609	0	0.057872	0.057991	0.299409	0	0.022835	0.010817	0	0	0	0	0	0	0	0	0.009159	0
g__Thermincola	-5.37	0.1437	0.5356	no	down	0.0063	0.0003	0.0124	0	0	0	0	0	0	0	0	0	0	0	0.008676	0	0	0	0	0	0	0	0	0	0	0	0	0	0	0	0.010414	0	0	0	0	0	0	0	0	0	0	0	0	0
g__GCA-900066755	6.17	0.1437	0.5356	no	up	0.0037	0.0072	0.0001	0	0.007409	0	0	0	0	0	0	0	0	0	0	0.022794	0	0	0	0	0.156197	0	0	0	0	0	0	0	0.008038	0	0	0	0	0	0	0	0	0	0	0	0	0	0	0
g__Defluviitaleaceae_unclassified	1.63	0.147	0.5356	no	up	0.008	0.0121	0.0039	0.028214	0.04075	0	0.015978	0	0.044718	0	0.041767	0	0.071893	0	0	0	0.072195	0	0	0	0	0	0	0	0	0	0.011871	0	0	0	0	0.012752	0	0	0	0.018441	0	0	0	0	0	0.004884	0	0
g__Eubacterium]_siraeum_group	2.29	0.1504	0.5356	no	up	0.054	0.0897	0.0183	0	0	0	0	0	0	0	0.146184	0	0	0	0	0	0	0	0	0	0.115543	0	0	0	0	0	0	2.15905	0	0	0	0	0	0.142419	0	0	0.030135	0.02202	0.054661	0.006832	0	0	0	0.013022
g__Prevotellaceae_Ga6A1_group	Inf	0.1534	0.5356	no	up	0.0588	0.1176	0	0	0	0	0	0	0	0	0	0	0	0	0	0	3.16164	0	0	0	0	0.012532	0	0	0	0	0	0	0	0	0	0	0	0	0	0	0	0	0	0	0	0	0	0
g__CAG-873	-Inf	0.1534	0.5356	no	down	0.0192	0	0.0384	0	0	0	0	0	0	0	0	0	0	0	0	0	0	0	0	0	0	0	0	0	0	0	0	0	0	0	0	0	0	0	0	0	0	0	0	0.003416	0	0	0	0
g__Paenibacillaceae_unclassified	-7.52	0.1534	0.5356	no	down	0.0184	0.0002	0.0366	0	0	0.004399	0	0	0	0	0	0	0	0	0	0	0	0	0	0	0	0	0	0	0	0	0	0	0	0	0	0	0	0	0	0	0.00861	0.002753	0	0	0	0	0	0
g__Pelomonas	-Inf	0.1534	0.5356	no	down	0.017	0	0.034	0	0	0	0	0	0	0	0	0	0	0	0	0	0	0	0	0	0	0	0	0	0	0	0	0	0	0	0	0	0	0	0	0	0	0	0	0	0	0	0	0
g__Mailhella	-Inf	0.1534	0.5356	no	down	0.0094	0	0.0188	0	0	0	0	0	0	0	0	0	0	0	0	0	0	0	0	0	0	0	0	0	0	0	0	0	0	0	0	0	0	0.22715	0	0	0	0	0	0	0	0	0	0
g__Enterobacteriaceae_unclassified	-Inf	0.1534	0.5356	no	down	0.0068	0	0.0135	0	0	0	0	0	0	0	0	0	0	0	0	0	0	0	0	0	0	0	0	0	0	0	0	0	0	0	0	0	0	0	0	0	0	0	0	0	0	0	0	0
g__Hafnia-Obesumbacterium	-Inf	0.1534	0.5356	no	down	0.0017	0	0.0034	0	0	0	0	0	0	0	0	0	0	0	0	0	0	0	0	0	0	0	0	0	0	0	0	0	0	0	0	0	0	0	0	0	0	0	0	0	0	0	0.014655	0
g__Pseudocitrobacter	Inf	0.1534	0.5356	no	up	0.0016	0.0032	0	0	0	0	0	0	0	0	0	0	0	0	0	0	0	0	0.072572	0	0	0.01462	0	0	0	0	0	0	0	0	0	0	0	0	0	0	0	0	0	0	0	0	0	0
g__Enorma	Inf	0.1534	0.5356	no	up	0.0014	0.0028	0	0	0	0	0	0	0	0	0	0	0	0	0	0	0	0	0	0	0.062051	0	0	0	0	0.014364	0	0	0	0	0	0	0	0	0	0	0	0	0	0	0	0	0	0
g__Anaeromassilibacillus	Inf	0.1534	0.5356	no	up	0.0013	0.0026	0	0	0	0	0	0	0	0	0	0	0	0	0	0	0	0	0	0	0	0	0.06688	0	0	0	0	0.00443	0	0	0	0	0	0	0	0	0	0	0	0	0	0	0	0
g__Hyphomicrobiaceae_unclassified	Inf	0.1534	0.5356	no	up	0.0009	0.0018	0	0	0	0	0	0	0	0	0	0	0	0	0	0.021275	0	0	0	0	0	0	0	0	0	0	0.027699	0	0	0	0	0	0	0	0	0	0	0	0	0	0	0	0	0
g__Izemoplasmatales_unclassified	Inf	0.1534	0.5356	no	up	0.0008	0.0016	0	0	0	0	0	0	0	0	0	0	0	0	0	0	0	0	0	0	0.006419	0	0	0	0	0	0	0.036919	0	0	0	0	0	0	0	0	0	0	0	0	0	0	0	0
g__Dyella	2.7	0.1534	0.5356	no	up	0.0007	0.0013	0.0002	0.007837	0	0	0	0	0	0	0	0	0	0	0	0	0	0.008944	0	0	0	0.004177	0	0	0.013685	0	0	0	0	0	0	0	0	0	0	0	0	0	0	0	0	0	0	0
g__Acetobacter	Inf	0.1534	0.5356	no	up	0.0006	0.0012	0	0	0	0	0	0	0	0	0	0	0	0	0	0.003039	0	0	0	0	0	0	0	0	0	0	0	0.029536	0	0	0	0	0	0	0	0	0	0	0	0	0	0	0	0
g__Faecalicoccus	Inf	0.1534	0.5356	no	up	0.0006	0.0011	0	0	0	0	0	0	0	0	0	0	0	0	0	0	0	0	0	0	0.023536	0	0	0	0	0	0	0	0	0.007483	0	0	0	0	0	0	0	0	0	0	0	0	0	0
g__Lachnospiraceae_FCS020_group	Inf	0.1534	0.5356	no	up	0.0005	0.0011	0	0	0	0	0	0	0	0	0	0	0	0	0	0	0	0	0	0	0	0	0	0	0	0	0	0.017721	0	0.011224	0	0	0	0	0	0	0	0	0	0	0	0	0	0
g__Salinibacterium	Inf	0.1534	0.5356	no	up	0.0005	0.001	0	0	0	0	0	0	0	0	0	0	0	0	0	0	0	0	0	0	0	0	0	0	0.015206	0.011172	0	0	0	0	0	0	0	0	0	0	0	0	0	0	0	0	0	0
g__Lautropia	Inf	0.1534	0.5356	no	up	0.0005	0.001	0	0.017242	0	0	0	0	0	0	0	0	0	0	0	0	0	0	0	0	0.008559	0	0	0	0	0	0	0	0	0	0	0	0	0	0	0	0	0	0	0	0	0	0	0
g__Flavobacterium	-Inf	0.1534	0.5356	no	down	0.0005	0	0.0009	0	0	0	0	0	0	0	0	0	0	0	0	0	0	0	0	0	0	0	0	0	0	0	0	0	0	0	0	0	0.019981	0	0	0	0	0	0	0.005124	0	0	0	0
g__Streptomyces	Inf	0.1534	0.5356	no	up	0.0004	0.0009	0	0	0	0	0	0	0	0	0	0	0	0	0	0	0	0	0	0.01125	0	0.012532	0	0	0	0	0	0	0	0	0	0	0	0	0	0	0	0	0	0	0	0	0	0
g__Methylobacterium-Methylorubrum	Inf	0.1534	0.5356	no	up	0.0004	0.0009	0	0	0	0	0	0	0	0	0	0	0	0	0.013881	0	0	0	0	0	0	0	0	0	0	0	0	0	0	0.009353	0	0	0	0	0	0	0	0	0	0	0	0	0	0
g__Haliangium	Inf	0.1534	0.5356	no	up	0.0004	0.0008	0	0	0	0	0	0	0	0	0	0	0	0	0	0	0	0	0	0.004822	0	0.016709	0	0	0	0	0	0	0	0	0	0	0	0	0	0	0	0	0	0	0	0	0	0
g__Candidatus_Arthromitus	Inf	0.1534	0.5356	no	up	0.0004	0.0007	0	0	0	0	0	0	0	0	0	0	0	0	0	0	0	0	0	0	0	0.004177	0	0.015042	0	0	0	0	0	0	0	0	0	0	0	0	0	0	0	0	0	0	0	0
g__Mogibacterium	-Inf	0.1534	0.5356	no	down	0.0003	0	0.0006	0	0	0	0	0	0	0	0	0	0	0	0	0	0	0	0	0	0	0	0	0	0	0	0	0	0	0	0	0	0	0	0	0	0	0.005505	0	0	0	0	0	0
g__Rikenellaceae_RC9_gut_group	Inf	0.1534	0.5356	no	up	0.0003	0.0006	0	0	0	0	0	0	0.005833	0	0	0	0	0	0	0	0	0	0	0	0	0	0	0.010028	0	0	0	0	0	0	0	0	0	0	0	0	0	0	0	0	0	0	0	0
g__Acetivibrio	Inf	0.1534	0.5356	no	up	0.0003	0.0006	0	0	0	0	0	0	0	0	0	0	0	0	0	0	0	0	0	0	0	0	0	0	0	0.006384	0	0	0	0.009353	0	0	0	0	0	0	0	0	0	0	0	0	0	0
g__Micropepsaceae_unclassified	Inf	0.1534	0.5356	no	up	0.0003	0.0006	0	0	0	0	0	0	0	0	0	0	0	0	0	0	0	0	0	0.01125	0	0.004177	0	0	0	0	0	0	0	0	0	0	0	0	0	0	0	0	0	0	0	0	0	0
g__Bradyrhizobiaceae_unclassified	Inf	0.1534	0.5356	no	up	0.0003	0.0005	0	0	0	0	0	0	0	0	0	0	0	0	0.010411	0	0	0	0	0	0	0.004177	0	0	0	0	0	0	0	0	0	0	0	0	0	0	0	0	0	0	0	0	0	0
g__Steroidobacter	-Inf	0.1534	0.5356	no	down	0.0003	0	0.0005	0	0	0	0	0	0	0	0	0	0	0	0	0	0	0	0	0	0	0	0	0	0	0	0	0	0	0	0	0.010627	0	0	0	0	0	0	0	0	0	0	0	0
g__Synergistes	-Inf	0.1534	0.5356	no	down	0.0003	0	0.0005	0	0	0	0	0	0	0	0	0	0	0	0	0	0	0	0	0	0	0	0	0	0	0	0	0	0	0	0	0	0	0.009014	0	0	0	0	0	0	0	0	0	0
g__Ellin516	Inf	0.1534	0.5356	no	up	0.0003	0.0005	0	0	0	0	0	0	0	0	0	0	0	0	0	0	0.007468	0	0	0.006429	0	0	0	0	0	0	0	0	0	0	0	0	0	0	0	0	0	0	0	0	0	0	0	0
g__Caulobacteraceae_unclassified	Inf	0.1534	0.5356	no	up	0.0003	0.0005	0	0	0.007409	0	0	0	0	0	0	0	0	0	0	0	0	0	0	0.006429	0	0	0	0	0	0	0	0	0	0	0	0	0	0	0	0	0	0	0	0	0	0	0	0
g__Anaerofustis	Inf	0.1534	0.5356	no	up	0.0002	0.0005	0	0	0	0	0	0	0	0	0.006961	0	0	0	0	0	0	0	0	0	0	0	0	0	0	0	0	0	0.00643	0	0	0	0	0	0	0	0	0	0	0	0	0	0	0
g__Caulobacter	Inf	0.1534	0.5356	no	up	0.0002	0.0005	0	0	0	0	0	0	0	0	0	0	0	0	0	0.004559	0	0	0	0	0	0.008355	0	0	0	0	0	0	0	0	0	0	0	0	0	0	0	0	0	0	0	0	0	0
g__Candidatus_Megaira	Inf	0.1534	0.5356	no	up	0.0002	0.0005	0	0	0	0	0	0	0	0	0	0	0	0	0.006941	0	0	0	0	0	0	0	0	0	0	0	0	0	0	0.005612	0	0	0	0	0	0	0	0	0	0	0	0	0	0
g__Macellibacteroides	-Inf	0.1534	0.5356	no	down	0.0002	0	0.0004	0	0	0	0	0	0	0	0	0	0	0	0	0	0	0	0	0	0	0	0	0	0	0	0	0	0	0	0.007811	0	0	0	0	0	0	0.004129	0	0	0	0	0	0
g__Blastococcus	-Inf	0.1534	0.5356	no	down	0.0002	0	0.0004	0	0	0	0	0	0	0	0	0	0	0	0	0	0	0	0	0	0	0	0	0	0	0	0	0	0	0	0	0	0	0	0	0	0	0	0	0	0	0	0	0
g__Proteobacteria_unclassified	Inf	0.1534	0.5356	no	up	0.0002	0.0004	0	0	0	0	0	0	0	0	0	0	0	0	0	0	0	0	0	0	0	0	0	0	0.003041	0	0	0	0	0.007483	0	0	0	0	0	0	0	0	0	0	0	0	0	0
g__Fimbriimonadaceae_unclassified	Inf	0.1534	0.5356	no	up	0.0001	0.0003	0	0	0	0	0	0	0	0.003194	0	0	0	0	0	0	0	0	0	0	0	0	0	0	0	0	0.003957	0	0	0	0	0	0	0	0	0	0	0	0	0	0	0	0	0
g__Quinella	Inf	0.1534	0.5356	no	up	0.0001	0.0003	0	0	0	0	0.003196	0	0.003888	0	0	0	0	0	0	0	0	0	0	0	0	0	0	0	0	0	0	0	0	0	0	0	0	0	0	0	0	0	0	0	0	0	0	0
g__WD2101_soil_group_unclassified	Inf	0.1534	0.5356	no	up	0.0001	0.0003	0	0	0	0	0	0	0	0	0	0	0	0	0	0.003039	0	0	0	0	0	0	0	0	0	0	0.003957	0	0	0	0	0	0	0	0	0	0	0	0	0	0	0	0	0
g__Trichococcus	0.69	0.1576	0.5356	no	up	0.0058	0.0071	0.0044	0.045456	0	0	0	0	0.005833	0.014374	0	0.014249	0.011352	0	0	0	0	0	0.019614	0.003214	0	0.010443	0	0.015042	0	0	0.05342	0	0	0	0	0.017002	0	0	0	0	0.04305	0.01101	0	0	0	0	0	0
g__Sutterella	0.86	0.162	0.5356	no	up	0.8674	1.1185	0.6164	1.8104	0.539009	11.7222	0.047935	3.37391	0.400513	0.99021	0.046988	0.642615	1.8049	0	0.515339	0.021275	0.009958	0.003578	0.003923	0.395371	0.179733	0.033418	0	0	1.60268	0.608082	4.05793	0.098944	0.168794	1.1224	0	0.174275	0.311126	0.304669	3.75397	0.044259	0	0.009634	0.558121	0.015371	0.006645	3.25779	0	1.06925
g__Glucerabacter	-2.01	0.1636	0.5356	no	down	0.0375	0.0149	0.0601	0	0	0	0	0	0	0	0	0	0	0	0	0	0	0	0	0	0	0.401019	0	0	0	0	0	0	0	0	0	0	0	0	0	0	0	0	0	0	0.533267	0	0	0
g__Catenibacillus	2.05	0.1636	0.5356	no	up	0.0018	0.0029	0.0007	0	0	0	0	0	0	0	0	0	0.018919	0	0	0	0	0	0	0	0	0	0	0	0.012165	0	0.03957	0.007384	0	0	0	0	0	0	0	0	0	0	0	0	0	0	0	0
g__Anaerostignum	-1.52	0.1709	0.5356	no	down	0.0062	0.0032	0.0092	0	0	0	0	0	0	0.035136	0	0	0.020811	0	0	0	0	0	0	0	0.006419	0.01462	0	0	0.009123	0	0	0	0	0	0.140592	0	0	0	0.008579	0	0	0	0	0	0	0	0.009159	0
g__Eubacterium	-0.5	0.1716	0.5356	no	down	0.2285	0.1892	0.2679	0.180256	0.059272	0.149551	0.007989	0	0.046662	0.059093	0.085274	0	0.673528	0	0	0	0	0.069762	0	0.226615	0.241784	0	0.047771	0.742078	1.0796	0.413368	0.334369	0.236284	0	0.454571	0	0.286917	0.759262	0.254191	0.391181	0.55324	0.261168	0.436279	0.109323	0.216905	0.126256	0.104197	0.291267	0.370403
g__Clostridium_sensu_stricto_1	-0.88	0.1717	0.5356	no	down	0.3712	0.2608	0.4815	0.025079	1.83744	0.316697	0.092674	0.056876	0.046662	0.015971	0.398524	0.019948	0.228924	0.338241	0.012146	0.761329	0.074684	0.064396	0.074533	0.048216	0.079168	0.196332	0.377395	0.330927	0.083631	0.22823	0.102883	0.212656	1.01759	0	1.94486	0.346425	0.408175	0.396611	0.883589	0.035039	0.5783	0.335811	0.100692	0.056361	0.322286	0.073264	0.086098	0.57152
g__Granulicatella	3.63	0.1742	0.5356	no	up	0.0033	0.0062	0.0005	0	0	0	0	0	0	0	0	0	0	0.005341	0	0	0	0	0	0	0	0	0.148092	0	0.010644	0	0	0.00443	0	0	0	0	0	0	0	0	0	0	0	0	0	0	0	0
g__Subgroup_2_unclassified	1.58	0.1742	0.5356	no	up	0.0006	0.0009	0.0003	0	0	0	0	0	0	0	0	0	0	0	0	0.009118	0	0	0	0.004822	0	0	0	0	0.007603	0	0.003957	0	0	0	0	0	0.008563	0	0	0	0	0	0	0	0	0	0	0
g__Gemmata	2.58	0.1742	0.5356	no	up	0.0003	0.0006	0.0001	0	0	0	0	0	0	0.003194	0	0	0	0	0	0.003039	0	0	0	0.003214	0	0	0	0	0	0	0.005936	0	0	0	0	0	0	0	0	0	0	0	0	0	0.003323	0	0	0
g__Kineothrix	4.94	0.1775	0.5356	no	up	0.0079	0.0153	0.0005	0	0	0	0	0	0	0	0	0	0	0.012462	0	0.144364	0	0	0	0.176792	0	0	0	0.022563	0	0	0	0	0	0.057991	0	0	0	0	0	0	0	0	0	0	0	0.003256	0	0
g__Oscillibacter	0.89	0.1852	0.5356	no	up	0.25	0.3243	0.1756	0.023512	0.205601	0	0.071902	0	0.021387	0.29866	0.066131	0	0.04919	0.040945	0.213423	0.907212	0.263885	0.062607	0.376589	0.006429	1.70104	0.421906	0.43472	0.012535	0.097316	0.311223	2.0992	0.251052	0.450117	0.370391	0.200474	0.082887	0.039961	0.371372	0.02402	0.180725	0.215248	0.005505	0.024454	0.063193	0.031564	0	0.298595	0
g__Marvinbryantia	-0.77	0.1854	0.5356	no	down	0.0042	0.0031	0.0053	0	0	0	0	0	0	0	0	0	0	0	0	0	0	0	0	0	0	0	0	0	0	0	0	0.084176	0	0	0	0	0	0	0	0	0	0.008258	0.015823	0	0	0	0	0.066557
g__Aquabacterium	-5.65	0.1885	0.5356	no	down	0.0359	0.0014	0.0704	0	0	0	0	0	0	0	0	0	0	0	0.015616	0	0	0	0	0	0	0	0	0	0	0	0	0.014768	0	0.007483	0.007811	0	0	0	0	0	0.01148	0	0.005754	0	0	0	0	0.004341
g__Caproiciproducens	1.85	0.189	0.5356	no	up	0.0092	0.0144	0.004	0	0.01667	0	0	0	0.009721	0	0	0	0	0	0	0	0	0.041142	0	0	0	0	0	0	0.006082	0.158006	0.005936	0.05021	0.064302	0.035543	0	0	0	0.030647	0	0.020285	0.030135	0	0.007192	0	0	0	0	0
g__Erysipelotrichaceae_UCG-003	-0.47	0.2093	0.5356	no	down	0.304	0.2551	0.3529	0.004702	0	0.332825	0.207718	1.07838	0.044718	0.007986	0.102677	0.019948	1.11624	0	0.176985	0.036471	0.296248	0.035776	0.003923	0.017679	0.442913	0	1.38537	0	0.53676	0.209078	0.019785	0.016245	0	0.795032	0.010414	0.102015	0.128447	0.037858	0.068628	0.38358	0.648615	0.159648	0	0.192994	0.167788	3.63225	0.305922	0.516538
g__Hydrogenoanaerobacterium	1.96	0.2144	0.5356	no	up	0.0022	0.0035	0.0009	0	0	0	0	0	0	0	0.003481	0	0	0	0	0.018235	0	0	0.025498	0	0	0	0.019109	0	0	0.011172	0.007914	0.008861	0	0	0	0	0	0.007211	0	0	0	0.004129	0	0	0	0	0	0
g__Lachnospira	-0.52	0.2161	0.5356	no	down	2.104	1.7263	2.4817	2.5377	3.53597	0.699372	0.166174	14.119	2.16588	1.67058	1.18513	0.919039	1.56085	4.24937	0.034703	0.841869	1.94677	1.50436	0.02746	1.29219	0.092006	1.68345	0	0.030084	2.24587	0.090973	2.36037	0.032489	0.369739	1.2496	6.41777	4.85633	5.52606	0.333514	4.95153	1.32593	2.36199	1.45059	0.109323	1.20408	0.31398	6.96819	1.61021	4.63293
g__Parabacteroides	0.1	0.2226	0.5356	no	up	1.1498	1.1878	1.1119	1.96401	0.553827	0.375345	0.42662	1.12843	0.937123	1.18346	0.257562	0.028497	3.14061	1.24259	0.489311	0.022794	3.5027	1.50258	0.021575	0.085182	0.761725	2.43327	0.224526	1.02286	3.0092	4.07144	1.40277	0.028059	0.636595	1.61812	0	0.329423	0.256893	1.19704	0.38775	0.287685	1.76791	0.118359	0.130899	0.862496	0.202675	0.104197	3.09403	0.289377
g__Turicibacter	0.95	0.2312	0.5356	no	up	0.0275	0.0362	0.0188	0	0.481589	0.008797	0.030359	0.015925	0	0	0.147924	0.037047	0.037839	0.021363	0	0	0.014937	0.019677	0.045112	0	0	0	0	0.027577	0	0.065437	0.023742	0	0	0	0	0.023378	0.034252	0.007211	0	0.003688	0	0.184421	0	0	0	0	0	0.030385
g__Devosia	2.32	0.2356	0.5356	no	up	0.0018	0.003	0.0006	0	0.022227	0	0	0.00455	0	0	0	0	0	0	0	0	0.017426	0	0	0.016072	0	0.016709	0	0	0	0.003192	0	0	0	0	0	0	0	0	0	0.003688	0	0	0	0.005124	0	0	0	0
g__Bifidobacterium	0.18	0.236	0.5356	no	up	2.4316	2.587	2.2762	0.517258	3.29888	1.51604	0.332348	12.5879	1.91508	0.686758	0.68045	2.09598	0.416225	0.856283	1.5009	0.16108	0.326122	0.609974	0.109838	0.159113	13.3559	0.225573	1.48569	4.109	0.266099	9.24732	8.14158	1.49007	1.92425	1.83325	0.059882	1.95741	11.1378	0.632774	0.320837	2.61129	1.05041	0.049546	1.18385	0.07344	0.192707	0.138387	11.0535	0.0463
g__Mitochondria_unclassified	2.5	0.2463	0.5356	no	up	0.003	0.0051	0.0009	0	0	0.004399	0	0	0	0.004791	0	0	0	0	0.039908	0	0	0	0	0	0	0	0	0	0	0	0	0.070885	0.003215	0.014965	0	0	0	0	0.01201	0	0	0.002753	0	0	0	0	0	0
g__Pseudolabrys	1.81	0.2463	0.5356	no	up	0.0022	0.0035	0.001	0	0.020375	0	0	0.01365	0	0	0	0	0	0	0	0	0	0.007155	0	0	0	0.035507	0	0	0.010644	0	0.005936	0	0	0	0	0	0	0	0	0	0	0	0	0	0	0	0	0
g__Prevotellaceae_UCG-001	-1.09	0.2574	0.5356	no	down	0.0012	0.0008	0.0017	0	0	0	0	0	0	0	0	0	0	0	0	0	0	0	0	0.006429	0	0	0	0.010028	0	0	0	0.00443	0	0	0	0.008501	0	0	0.008579	0	0	0.006881	0	0	0	0	0.009159	0.007234
g__Eubacterium]_fissicatena_group	0.78	0.2604	0.5356	no	up	0.0099	0.0125	0.0073	0	0.025932	0	0	0.050051	0	0	0	0	0	0	0	0.006078	0	0.007155	0	0	0.094146	0.033418	0	0	0.028891	0.020748	0.019785	0	0.028936	0.022448	0	0	0	0.016225	0	0.016597	0	0	0	0	0	0	0.023814	0
g__Helicobacter	1.58	0.2611	0.5356	no	up	0.005	0.0075	0.0025	0	0	0	0.012783	0	0.044718	0	0.012182	0.005699	0.043514	0.012462	0.00347	0	0	0	0.02746	0	0.004279	0	0	0.035098	0	0	0	0	0	0	0	0	0	0.009014	0.013726	0	0	0	0.020138	0	0	0.003256	0	0
g__Lachnospiraceae_unclassified	-0.7	0.2645	0.5356	no	down	1.5104	1.1523	1.8686	1.16932	2.06342	0.04985	1.14724	0.577864	0.612435	0.290674	0.722216	0.037047	0.471091	0.354263	1.2736	2.04693	0.316164	0.717301	0.062765	0.358406	0.793821	2.89904	0.363063	0.61422	0.439443	1.86574	6.52118	0.806321	3.00936	1.52833	2.09066	0.737482	0.442427	2.00829	0.36373	2.03961	1.13364	1.24966	7.80218	1.33559	3.17634	1.41969	0.752899	1.8578
g__Lachnoclostridium	1.1	0.2645	0.5356	no	up	0.6743	0.9199	0.4287	0.688109	0.718678	0.263914	0.287609	0.393584	0.188591	0.955073	0.114859	0	3.33359	0.309757	0.154428	0.55618	5.74075	0.035776	3.19316	0.39055	0.947877	2.32257	0.176754	0.526474	1.85357	0.100549	0.455058	0.019198	0.914703	0.19642	0.903434	0.520701	0.176971	0.090139	1.39144	0.243426	0.225293	0.05918	0.033084	0.148588	0.73428	0.354922	0.327905	0.115751
g__UCG-003	-0.17	0.2656	0.5356	no	down	0.2329	0.2193	0.2464	0.561146	0.053716	0	0.079891	0.163804	0.491893	0.057496	0.457694	0	0.109732	0	0.687118	0.019755	0	0.302304	0	0.130183	0.021397	0	0	0.017549	0.440964	1.48908	0.075184	0.326368	0.099669	0.336719	1.03622	0.350676	0.117029	0.573283	0.142404	0.46841	0.434801	0.220204	0.207138	0.567027	0.121273	0.021165	0.335232	0.175073
g__unclassified	1.12	0.2687	0.5356	no	up	0.001	0.0013	0.0006	0	0	0	0.003196	0	0.005833	0	0	0	0	0	0.010411	0	0.007468	0.005366	0	0	0	0	0	0	0	0	0	0	0	0.003741	0	0	0	0	0	0	0	0	0	0.005124	0	0	0	0
g__Phascolarctobacterium	0.78	0.272	0.5356	no	up	1.26	1.5908	0.9292	2.25556	0.012966	1.73157	0.015978	0.020475	2.11922	2.56496	0.892764	0.019948	11.3951	1.47224	0.083287	0.018235	1.75509	0.364911	0.019614	1.17647	1.68607	2.09282	0.320069	3.41707	0.02585	1.81148	2.51271	0.028059	5.07347	0.065473	0	0.191278	0.299709	0.825672	0.322553	3.09815	2.5471	0.012386	0.309268	0.128093	0.820666	1.12012	0.622836	0.0463
g__Corynebacterium	4.25	0.2776	0.5356	no	up	0.001	0.0019	0.0001	0	0.009261	0	0	0	0	0	0	0	0	0	0	0	0	0	0	0	0.036375	0.006266	0	0	0	0	0	0	0	0	0	0	0	0	0	0	0	0	0	0	0	0.003256	0	0
g__Dysgonomonas	-3.46	0.2776	0.5356	no	down	0.0006	0.0001	0.0011	0	0	0	0	0	0	0	0	0	0	0	0	0	0	0	0	0	0	0	0	0	0	0	0.003957	0	0	0	0.015621	0	0	0	0	0	0.007175	0	0.005754	0	0	0	0	0
g__Amycolatopsis	2.32	0.2776	0.5356	no	up	0.0006	0.001	0.0002	0	0.005557	0	0	0	0	0	0	0	0	0	0	0	0.012447	0	0	0.008036	0	0	0	0	0	0	0	0	0	0	0	0	0	0	0	0	0	0	0	0	0	0	0	0
g__Acetobacteraceae_unclassified	-3.32	0.2776	0.5356	no	down	0.0006	0.0001	0.001	0	0	0.002932	0	0	0	0	0	0	0	0	0	0	0	0	0	0	0	0	0	0	0	0	0	0	0	0	0	0	0.017126	0	0	0.005532	0.004305	0	0	0	0	0	0	0
g__Roseburia	0.11	0.2796	0.5356	no	up	5.9273	6.1627	5.6919	2.76341	14.3976	0.15395	2.5038	1.32181	4.28122	2.3254	9.53848	0.126813	0.431361	23.9973	7.08461	13.0079	15.4223	0.101961	6.21568	2.11508	0.445053	23.9901	0.348732	0.175491	32.6329	0.193118	0.542113	0.632061	0.598013	1.04757	35.1714	11.4979	13.1415	1.64593	6.55915	0.887028	3.42819	3.01266	0.441606	5.21426	0.775812	9.95409	10.1742	4.9932
g__Eubacterium]_ruminantium_group	0.12	0.2877	0.5356	no	up	0.2306	0.2404	0.2208	0	0	0	0.688663	0	0	0	3.42661	0	0	0	0.005205	0	0	1.93009	0	0	0.012838	0	0.085989	0.017549	0	0	0.011871	0.138817	0	0.173972	0.010414	0.446315	0.005709	0.692266	0.006863	0.003688	0	0.200936	0.100692	0.003416	0	0	0	0.915878
g__Lactonifactor	0.2	0.2927	0.5356	no	up	0.0036	0.0039	0.0034	0	0	0	0	0	0	0	0	0	0	0	0.024292	0	0	0	0	0	0	0	0	0	0.010644	0	0.029678	0	0.030544	0.009353	0	0	0	0	0	0	0	0	0	0	0	0	0	0
g__Acetanaerobacterium	0.63	0.2927	0.5356	no	up	0.0014	0.0017	0.0011	0	0	0	0	0	0	0	0	0	0	0	0	0	0	0	0	0	0.017117	0	0	0	0	0	0	0	0.028936	0	0	0	0	0	0	0	0	0	0	0	0	0	0.010991	0
g__Intestinibacter	0.99	0.2945	0.5356	no	up	0.4706	0.6268	0.3145	0.004702	0.776098	0	0.027163	0.143328	0.017498	0.630859	0.283666	0	0	0.035604	0.019087	1.05765	0.313675	0.876503	0.045112	0	2.34081	5.09629	0.544595	0.095267	0.038014	1.33906	1.34341	1.54619	0.331158	0.016836	0.252545	0.197654	0.082777	0.683252	0.106374	0.226828	0	0.200936	0.379752	0.015371	0.011629	0.004884	0.119072	0.017363
g__Prevotella_7	3.08	0.2948	0.5356	no	up	0.0061	0.011	0.0013	0	0	0	0	0	0	0	0	0	0	0	0	0	0	0	0	0	0.008559	0.12323	0	0	0	0	0	0.163922	0	0	0	0	0	0	0	0	0	0	0.034523	0	0	0	0	0
g__Agreia	-2.42	0.2948	0.5356	no	down	0.001	0.0003	0.0016	0	0	0	0	0	0	0	0	0	0	0	0	0	0.007468	0	0	0	0	0	0	0	0	0	0	0	0	0	0	0	0	0	0	0	0	0	0	0	0	0	0	0
g__F0332	2.58	0.2948	0.5356	no	up	0.0007	0.0012	0.0002	0.021944	0	0.005865	0	0	0	0	0	0	0	0	0	0	0	0.003578	0	0	0	0	0	0	0	0	0	0	0	0	0	0	0	0	0	0	0	0.004129	0	0	0	0	0	0
g__Enterobacter	-0.64	0.2965	0.5356	no	down	0.0179	0.014	0.0218	0	0	0	0	0	0	0	0.033065	0	0	0	0	0	0	0	0.160835	0	0.047073	0.085634	0	0	0	0.052669	0	0	0	0	0	0	0.131301	0	0	0.036883	0.01435	0	0	0	0	0.017909	0.065947	0
g__Peptococcus	-1.58	0.298	0.5356	no	down	0.0184	0.0092	0.0275	0	0	0	0	0	0	0.046316	0.031325	0	0	0	0	0.057745	0	0	0	0.01125	0.087727	0	0	0	0	0	0	0.014768	0	0	0	0.082887	0	0.120786	0.006863	0.141998	0	0.134875	0.181245	0.00854	0	0	0	0
g__Secundilactobacillus	2.06	0.3127	0.5356	no	up	0.0044	0.0071	0.0017	0.004702	0	0	0	0	0	0	0	0	0	0	0.041644	0	0	0	0	0	0	0	0	0	0	0	0	0.146201	0	0	0.046864	0	0	0	0	0	0	0	0	0	0	0	0	0
g__Pygmaiobacter	-0.77	0.3127	0.5356	no	down	0.0023	0.0017	0.0029	0	0	0	0	0	0	0.046316	0	0	0	0	0	0	0	0	0	0	0	0	0	0	0	0	0	0	0	0	0	0	0	0	0	0	0	0	0	0.003416	0	0	0	0
g__Xanthobacteraceae_unclassified	-1.46	0.3127	0.5356	no	down	0.0008	0.0004	0.0011	0	0	0	0	0	0	0	0	0	0	0	0.012146	0	0	0	0	0	0	0	0	0	0	0	0	0	0	0	0	0	0	0	0.015441	0	0	0	0	0	0.006645	0	0	0
g__Parvimonas	2.17	0.3127	0.5356	no	up	0.0006	0.0009	0.0002	0	0	0	0	0	0	0	0	0	0	0	0	0	0	0	0	0	0	0	0	0	0	0.004788	0.003957	0.016245	0	0	0	0	0	0	0	0	0	0	0	0	0	0	0	0
g__Rodentibacter	1.12	0.3132	0.5356	no	up	0.0092	0.0126	0.0058	0.020377	0	0.007331	0.030359	0	0	0	0	0	0.024595	0	0	0	0	0	0	0.025715	0	0.016709	0	0.055154	0.050179	0	0.063312	0.011814	0	0.033672	0.013018	0.029754	0	0	0	0	0	0	0	0	0.024919	0	0.018319	0.005788
g__UBA1819	3.17	0.3149	0.5356	no	up	0.4482	0.807	0.0894	0.048591	0.022227	0	0.05912	0.068252	0.138041	0.047913	0	0.011399	0.045406	0.028483	0.024292	0.085099	0.0946	0.112693	0.033344	0.012858	19.7064	0	0.315292	0.147914	0.02737	0.057457	0.352175	0.035443	0.13182	0.183325	0.205681	0.008501	0.04567	0.209122	0.006863	0.071921	0.021525	0.012386	0	0.017079	0.004984	0	0.020151	0
g__Prevotellaceae_UCG-003	-Inf	0.3173	0.5356	no	down	0.0281	0	0.0561	0	0	0	0	0	0	0	0	0	0	0	0	0	0	0	0	0	0	0	0	0	0	0	0	0	0	0	0	0	0	0	0	0	0	0	0	0	0	0	0	0
g__IMCC26256_unclassified	-Inf	0.3173	0.5356	no	down	0.0101	0	0.0202	0	0	0	0	0	0	0	0	0	0	0	0	0	0	0	0	0	0	0	0	0	0	0	0	0	0	0	0	0	0	0	0	0	0	0	0	0	0	0	0	0
g__Actinomycetospora	-Inf	0.3173	0.5356	no	down	0.0073	0	0.0146	0	0	0	0	0	0	0	0	0	0	0	0	0	0	0	0	0	0	0	0	0	0	0	0	0	0	0	0	0	0	0	0	0	0	0	0	0	0	0	0	0
g__Aneurinibacillus	-Inf	0.3173	0.5356	no	down	0.0063	0	0.0127	0	0	0	0	0	0	0	0	0	0	0	0	0	0	0	0	0	0	0	0	0	0	0	0	0	0	0	0	0	0	0	0	0	0	0	0	0	0	0	0	0
g__Shuttleworthia	Inf	0.3173	0.5356	no	up	0.0062	0.0124	0	0	0	0	0	0	0	0	0	0	0	0	0	0	0	0	0	0	0	0	0.3344	0	0	0	0	0	0	0	0	0	0	0	0	0	0	0	0	0	0	0	0	0
g__Unknown_Family_unclassified	-Inf	0.3173	0.5356	no	down	0.0057	0	0.0115	0	0	0	0	0	0	0	0	0	0	0	0	0	0	0	0	0	0	0	0	0	0	0	0	0	0	0	0	0	0	0	0	0	0	0	0	0	0	0	0	0
g__Kluyvera	Inf	0.3173	0.5356	no	up	0.005	0.0101	0	0	0	0	0	0	0	0	0	0	0	0	0	0	0	0	0.272635	0	0	0	0	0	0	0	0	0	0	0	0	0	0	0	0	0	0	0	0	0	0	0	0	0
g__Asteroleplasma	-Inf	0.3173	0.5356	no	down	0.005	0	0.01	0	0	0	0	0	0	0	0	0	0	0	0	0	0	0	0	0	0	0	0	0	0	0	0	0	0	0	0	0	0	0	0	0	0	0	0.27043	0	0	0	0	0
g__Lachnobacterium	-Inf	0.3173	0.5356	no	down	0.0046	0	0.0092	0	0	0	0	0	0	0	0	0	0	0	0	0	0	0	0	0	0	0	0	0	0	0	0	0	0	0	0.247338	0	0	0	0	0	0	0	0	0	0	0	0	0
g__Carnobacterium	-Inf	0.3173	0.5356	no	down	0.0034	0	0.0069	0	0	0	0	0	0	0	0	0	0	0	0	0	0	0	0	0	0	0	0	0	0	0	0	0	0	0	0	0	0	0	0	0	0	0	0	0	0	0	0	0
g__Plesiomonas	Inf	0.3173	0.5356	no	up	0.003	0.006	0	0	0	0	0	0	0.161372	0	0	0	0	0	0	0	0	0	0	0	0	0	0	0	0	0	0	0	0	0	0	0	0	0	0	0	0	0	0	0	0	0	0	0
g__Solobacterium	-Inf	0.3173	0.5356	no	down	0.0015	0	0.0031	0	0	0	0	0	0	0	0	0	0	0	0	0	0	0	0	0	0	0	0	0	0	0	0	0	0	0	0	0	0	0	0	0	0	0	0.08343	0	0	0	0	0
g__Succinatimonas	-Inf	0.3173	0.5356	no	down	0.0012	0	0.0025	0	0	0	0	0	0	0	0	0	0	0	0	0	0	0	0	0	0	0	0	0	0	0	0	0	0	0	0	0	0	0	0.066913	0	0	0	0	0	0	0	0	0
g__Anaerotaenia	-Inf	0.3173	0.5356	no	down	0.0012	0	0.0023	0	0	0	0	0	0	0	0	0	0	0	0	0	0	0	0	0	0	0	0	0	0	0	0	0	0	0	0	0	0	0	0	0	0	0	0	0	0.063128	0	0	0
g__Paraeggerthella	-Inf	0.3173	0.5356	no	down	0.0011	0	0.0022	0	0	0	0	0	0	0	0	0	0	0	0	0	0	0	0	0	0	0	0	0	0	0	0	0	0	0	0	0	0	0	0	0	0	0	0	0	0	0	0	0
g__Epulopiscium	Inf	0.3173	0.5356	no	up	0.001	0.0021	0	0	0.055568	0	0	0	0	0	0	0	0	0	0	0	0	0	0	0	0	0	0	0	0	0	0	0	0	0	0	0	0	0	0	0	0	0	0	0	0	0	0	0
g__Gammaproteobacteria_unclassified	Inf	0.3173	0.5356	no	up	0.0008	0.0016	0	0	0	0	0	0	0	0	0	0	0	0	0.043379	0	0	0	0	0	0	0	0	0	0	0	0	0	0	0	0	0	0	0	0	0	0	0	0	0	0	0	0	0
g__Xanthobacter	-Inf	0.3173	0.5356	no	down	0.0008	0	0.0015	0	0	0	0	0	0	0	0	0	0	0	0	0	0	0	0	0	0	0	0	0	0	0	0	0	0	0	0.041657	0	0	0	0	0	0	0	0	0	0	0	0	0
g__Proteus	-Inf	0.3173	0.5356	no	down	0.0007	0	0.0014	0	0	0	0	0	0	0	0	0	0	0	0	0	0	0	0	0	0	0	0	0	0	0	0	0	0	0	0	0	0	0	0	0	0	0	0	0	0	0	0	0
g__Bacillaceae_unclassified	Inf	0.3173	0.5356	no	up	0.0007	0.0013	0	0	0	0	0	0	0	0	0	0	0	0	0	0	0	0	0	0	0	0	0	0	0	0	0	0	0	0.035543	0	0	0	0	0	0	0	0	0	0	0	0	0	0
g__Salinivibrio	-Inf	0.3173	0.5356	no	down	0.0006	0	0.0012	0	0	0	0	0	0	0	0	0	0	0	0	0	0	0	0	0	0	0	0	0	0	0	0	0	0	0	0.031243	0	0	0	0	0	0	0	0	0	0	0	0	0
g__Puniceicoccaceae_unclassified	Inf	0.3173	0.5356	no	up	0.0006	0.0011	0	0	0	0	0	0	0	0	0	0	0	0	0	0	0	0	0	0	0	0	0	0	0	0	0	0.031012	0	0	0	0	0	0	0	0	0	0	0	0	0	0	0	0
g__Anaerosporobacter	Inf	0.3173	0.5356	no	up	0.0005	0.0011	0	0	0	0	0	0	0	0	0	0	0	0	0	0	0	0.02862	0	0	0	0	0	0	0	0	0	0	0	0	0	0	0	0	0	0	0	0	0	0	0	0	0	0
g__Fastidiosipila	-Inf	0.3173	0.5356	no	down	0.0005	0	0.001	0	0	0	0	0	0	0	0	0	0	0	0	0	0	0	0	0	0	0	0	0	0	0	0	0	0	0	0	0	0	0	0	0	0	0	0	0	0	0	0	0
g__Cellulomonas	-Inf	0.3173	0.5356	no	down	0.0005	0	0.001	0	0	0	0	0	0	0	0	0	0	0	0	0	0	0	0	0	0	0	0	0	0	0	0	0	0	0	0	0	0	0	0	0	0.027265	0	0	0	0	0	0	0
g__Cardiobacterium	Inf	0.3173	0.5356	no	up	0.0005	0.001	0	0.026647	0	0	0	0	0	0	0	0	0	0	0	0	0	0	0	0	0	0	0	0	0	0	0	0	0	0	0	0	0	0	0	0	0	0	0	0	0	0	0	0
g__Haliscomenobacter	-Inf	0.3173	0.5356	no	down	0.0005	0	0.0009	0	0	0	0	0	0	0	0	0	0	0	0	0	0	0	0	0	0	0	0	0	0	0	0	0	0	0	0	0	0	0	0	0	0	0	0	0	0	0	0	0
g__CG2-30-50-142_unclassified	Inf	0.3173	0.5356	no	up	0.0004	0.0009	0	0	0	0	0	0	0	0	0	0	0	0	0.024292	0	0	0	0	0	0	0	0	0	0	0	0	0	0	0	0	0	0	0	0	0	0	0	0	0	0	0	0	0
g__Bacilli_unclassified	-Inf	0.3173	0.5356	no	down	0.0004	0	0.0009	0	0	0	0	0	0	0	0	0	0	0	0	0	0	0	0	0	0	0	0	0	0	0	0	0	0	0	0.023432	0	0	0	0	0	0	0	0	0	0	0	0	0
g__Tabrizicola	Inf	0.3173	0.5356	no	up	0.0004	0.0007	0	0	0	0	0	0	0	0	0	0	0	0	0	0	0	0	0	0	0	0	0	0	0	0	0	0.019198	0	0	0	0	0	0	0	0	0	0	0	0	0	0	0	0
g__UC5-1-2E3	Inf	0.3173	0.5356	no	up	0.0003	0.0007	0	0	0.018523	0	0	0	0	0	0	0	0	0	0	0	0	0	0	0	0	0	0	0	0	0	0	0	0	0	0	0	0	0	0	0	0	0	0	0	0	0	0	0
g__UCG-004	-Inf	0.3173	0.5356	no	down	0.0003	0	0.0007	0	0	0	0	0	0	0	0	0	0	0	0	0	0	0	0	0	0	0	0	0	0	0	0	0	0	0	0	0	0	0	0	0	0	0	0	0	0	0	0	0
g__Micromonosporaceae_unclassified	Inf	0.3173	0.5356	no	up	0.0003	0.0006	0	0	0	0	0	0	0	0	0	0	0	0	0.017351	0	0	0	0	0	0	0	0	0	0	0	0	0	0	0	0	0	0	0	0	0	0	0	0	0	0	0	0	0
g__Libanicoccus	-Inf	0.3173	0.5356	no	down	0.0003	0	0.0006	0	0	0	0	0	0	0	0	0	0	0	0	0	0	0	0	0	0	0	0	0	0	0	0	0	0	0	0	0	0	0	0	0	0	0	0.017261	0	0	0	0	0
g__Comamonas	-Inf	0.3173	0.5356	no	down	0.0003	0	0.0006	0	0	0	0	0	0	0	0	0	0	0	0	0	0	0	0	0	0	0	0	0	0	0	0	0	0	0	0	0	0	0	0	0	0	0	0	0	0	0	0	0
g__Papillibacter	-Inf	0.3173	0.5356	no	down	0.0003	0	0.0006	0	0	0	0	0	0	0	0	0	0	0	0	0	0	0	0	0	0	0	0	0	0	0	0	0	0	0	0	0	0	0.016225	0	0	0	0	0	0	0	0	0	0
g__Caloribacterium	Inf	0.3173	0.5356	no	up	0.0002	0.0005	0	0	0	0	0	0	0	0	0	0	0	0	0	0	0	0	0	0	0	0	0	0	0	0	0	0	0	0.013095	0	0	0	0	0	0	0	0	0	0	0	0	0	0
g__Macrococcus	-Inf	0.3173	0.5356	no	down	0.0002	0	0.0005	0	0	0	0	0	0	0	0	0	0	0	0	0	0	0	0	0	0	0	0	0	0	0	0	0	0	0	0	0	0	0	0	0	0	0	0	0	0	0	0.012823	0
g__Angelakisella	-Inf	0.3173	0.5356	no	down	0.0002	0	0.0005	0	0	0	0	0	0	0	0	0	0	0	0	0	0	0	0	0	0	0	0	0	0	0	0	0	0	0	0	0	0	0.012619	0	0	0	0	0	0	0	0	0	0
g__Eubacteriaceae_unclassified	-Inf	0.3173	0.5356	no	down	0.0002	0	0.0005	0	0	0	0	0	0	0	0	0	0	0	0	0	0	0	0	0	0	0	0	0	0	0	0	0	0	0	0	0	0	0.012619	0	0	0	0	0	0	0	0	0	0
g__Lachnospiraceae_AC2044_group	Inf	0.3173	0.5356	no	up	0.0002	0.0004	0	0	0	0	0	0	0	0	0	0	0	0	0	0	0	0	0	0	0	0	0	0	0	0	0	0	0	0.011224	0	0	0	0	0	0	0	0	0	0	0	0	0	0
g__Glaciibacter	Inf	0.3173	0.5356	no	up	0.0002	0.0004	0	0	0	0	0	0	0	0	0	0	0	0	0	0	0	0	0	0	0	0	0	0	0	0	0	0.010337	0	0	0	0	0	0	0	0	0	0	0	0	0	0	0	0
g__Singulisphaera	Inf	0.3173	0.5356	no	up	0.0002	0.0004	0	0	0	0	0	0	0	0	0	0	0	0	0	0	0.009958	0	0	0	0	0	0	0	0	0	0	0	0	0	0	0	0	0	0	0	0	0	0	0	0	0	0	0
g__Paenibacillus	Inf	0.3173	0.5356	no	up	0.0002	0.0004	0	0	0	0	0	0	0	0	0	0	0	0	0	0	0	0	0.009807	0	0	0	0	0	0	0	0	0	0	0	0	0	0	0	0	0	0	0	0	0	0	0	0	0
g__Duncaniella	Inf	0.3173	0.5356	no	up	0.0002	0.0004	0	0	0	0	0	0	0.009721	0	0	0	0	0	0	0	0	0	0	0	0	0	0	0	0	0	0	0	0	0	0	0	0	0	0	0	0	0	0	0	0	0	0	0
g__Brevundimonas	Inf	0.3173	0.5356	no	up	0.0002	0.0003	0	0.009405	0	0	0	0	0	0	0	0	0	0	0	0	0	0	0	0	0	0	0	0	0	0	0	0	0	0	0	0	0	0	0	0	0	0	0	0	0	0	0	0
g__Arenimonas	Inf	0.3173	0.5356	no	up	0.0002	0.0003	0	0	0	0	0	0	0	0	0	0	0	0	0	0	0	0	0	0	0	0	0	0	0	0	0	0	0	0.009353	0	0	0	0	0	0	0	0	0	0	0	0	0	0
g__Robinsoniella	Inf	0.3173	0.5356	no	up	0.0002	0.0003	0	0	0	0	0	0	0	0	0	0	0	0	0	0	0	0	0	0	0	0	0	0	0	0	0	0	0	0.009353	0	0	0	0	0	0	0	0	0	0	0	0	0	0
g__Beduinibacterium	-Inf	0.3173	0.5356	no	down	0.0002	0	0.0003	0	0	0	0	0	0	0	0	0	0	0	0	0	0	0	0	0	0	0	0	0	0	0	0	0	0	0	0	0	0	0.009014	0	0	0	0	0	0	0	0	0	0
g__Actinoallomurus	Inf	0.3173	0.5356	no	up	0.0002	0.0003	0	0	0	0	0	0	0	0	0	0	0	0	0	0	0	0	0	0	0	0	0	0	0	0	0	0.008861	0	0	0	0	0	0	0	0	0	0	0	0	0	0	0	0
g__Cupriavidus	Inf	0.3173	0.5356	no	up	0.0002	0.0003	0	0	0	0	0	0	0	0	0	0	0	0	0	0	0	0	0	0	0	0	0	0	0	0	0	0.008861	0	0	0	0	0	0	0	0	0	0	0	0	0	0	0	0
g__Erythrobacter	Inf	0.3173	0.5356	no	up	0.0002	0.0003	0	0	0	0	0	0	0	0	0	0	0	0	0.008676	0	0	0	0	0	0	0	0	0	0	0	0	0	0	0	0	0	0	0	0	0	0	0	0	0	0	0	0	0
g__Robertkochia	Inf	0.3173	0.5356	no	up	0.0002	0.0003	0	0	0	0	0	0	0	0	0	0	0	0	0.008676	0	0	0	0	0	0	0	0	0	0	0	0	0	0	0	0	0	0	0	0	0	0	0	0	0	0	0	0	0
g__Aliterella	-Inf	0.3173	0.5356	no	down	0.0002	0	0.0003	0	0	0	0	0	0	0	0	0	0	0	0	0	0	0	0	0	0	0	0	0	0	0	0	0	0	0	0	0	0.008563	0	0	0	0	0	0	0	0	0	0	0
g__Candidatus_Alysiosphaera	-Inf	0.3173	0.5356	no	down	0.0002	0	0.0003	0	0	0	0	0	0	0	0	0	0	0	0	0	0	0	0	0	0	0	0	0	0	0	0	0	0	0	0	0	0.008563	0	0	0	0	0	0	0	0	0	0	0
g__Varibaculum	-Inf	0.3173	0.5356	no	down	0.0002	0	0.0003	0	0	0	0	0	0	0	0	0	0	0	0	0	0	0	0	0	0	0	0	0	0	0	0	0	0	0	0	0	0	0	0	0	0	0	0	0	0	0	0	0
g__Labedella	Inf	0.3173	0.5356	no	up	0.0001	0.0003	0	0	0	0	0	0	0	0.007986	0	0	0	0	0	0	0	0	0	0	0	0	0	0	0	0	0	0	0	0	0	0	0	0	0	0	0	0	0	0	0	0	0	0
g__Allorhizobium-Neorhizobium-Pararhizobium-Rhizobium	Inf	0.3173	0.5356	no	up	0.0001	0.0003	0	0	0	0	0	0	0	0	0	0	0	0	0	0	0	0	0	0	0	0	0	0	0	0	0.007914	0	0	0	0	0	0	0	0	0	0	0	0	0	0	0	0	0
g__Pseudochrobactrum	Inf	0.3173	0.5356	no	up	0.0001	0.0003	0	0	0	0	0	0	0	0	0	0	0	0	0	0	0	0	0	0	0	0	0	0	0	0	0.007914	0	0	0	0	0	0	0	0	0	0	0	0	0	0	0	0	0
g__Frankiales_unclassified	Inf	0.3173	0.5356	no	up	0.0001	0.0003	0	0	0	0	0	0	0	0	0	0	0	0	0	0.007598	0	0	0	0	0	0	0	0	0	0	0	0	0	0	0	0	0	0	0	0	0	0	0	0	0	0	0	0
g__ASF356	Inf	0.3173	0.5356	no	up	0.0001	0.0003	0	0	0	0	0	0	0	0	0	0	0.007568	0	0	0	0	0	0	0	0	0	0	0	0	0	0	0	0	0	0	0	0	0	0	0	0	0	0	0	0	0	0	0
g__Tumebacillus	Inf	0.3173	0.5356	no	up	0.0001	0.0003	0	0	0	0	0	0	0	0	0	0	0	0	0	0	0	0	0	0	0	0	0	0	0	0	0	0	0	0.007483	0	0	0	0	0	0	0	0	0	0	0	0	0	0
g__Mucilaginibacter	Inf	0.3173	0.5356	no	up	0.0001	0.0003	0	0	0	0	0	0	0	0	0	0	0	0	0	0	0.007468	0	0	0	0	0	0	0	0	0	0	0	0	0	0	0	0	0	0	0	0	0	0	0	0	0	0	0
g__Modestobacter	Inf	0.3173	0.5356	no	up	0.0001	0.0003	0	0	0	0.007331	0	0	0	0	0	0	0	0	0	0	0	0	0	0	0	0	0	0	0	0	0	0	0	0	0	0	0	0	0	0	0	0	0	0	0	0	0	0
g__Erysipelatoclostridiaceae_unclassified	-Inf	0.3173	0.5356	no	down	0.0001	0	0.0003	0	0	0	0	0	0	0	0	0	0	0	0	0	0	0	0	0	0	0	0	0	0	0	0	0	0	0	0	0	0	0	0	0	0	0	0	0	0	0	0	0.007234
g__Coriobacteriales_unclassified	-Inf	0.3173	0.5356	no	down	0.0001	0	0.0003	0	0	0	0	0	0	0	0	0	0	0	0	0	0	0	0	0	0	0	0	0	0	0	0	0	0	0	0	0	0	0.007211	0	0	0	0	0	0	0	0	0	0
g__Lachnospiraceae_UCG-006	Inf	0.3173	0.5356	no	up	0.0001	0.0003	0	0	0	0	0	0	0	0	0.006961	0	0	0	0	0	0	0	0	0	0	0	0	0	0	0	0	0	0	0	0	0	0	0	0	0	0	0	0	0	0	0	0	0
g__Kineosporiaceae_unclassified	Inf	0.3173	0.5356	no	up	0.0001	0.0003	0	0	0	0	0	0	0	0	0	0	0	0	0.006941	0	0	0	0	0	0	0	0	0	0	0	0	0	0	0	0	0	0	0	0	0	0	0	0	0	0	0	0	0
g__Virgisporangium	Inf	0.3173	0.5356	no	up	0.0001	0.0002	0	0	0	0	0	0	0	0	0	0	0	0	0	0	0	0	0	0.006429	0	0	0	0	0	0	0	0	0	0	0	0	0	0	0	0	0	0	0	0	0	0	0	0
g__Chryseobacterium	Inf	0.3173	0.5356	no	up	0.0001	0.0002	0	0	0	0	0	0	0	0.006388	0	0	0	0	0	0	0	0	0	0	0	0	0	0	0	0	0	0	0	0	0	0	0	0	0	0	0	0	0	0	0	0	0	0
g__Erysipelotrichaceae_unclassified	Inf	0.3173	0.5356	no	up	0.0001	0.0002	0	0	0	0	0	0	0	0	0	0	0	0	0	0	0	0	0	0	0	0	0	0	0	0.006384	0	0	0	0	0	0	0	0	0	0	0	0	0	0	0	0	0	0
g__Pirellula	Inf	0.3173	0.5356	no	up	0.0001	0.0002	0	0	0	0	0	0	0	0	0	0	0	0	0	0	0	0	0	0	0	0.006266	0	0	0	0	0	0	0	0	0	0	0	0	0	0	0	0	0	0	0	0	0	0
g__Motilibacter	Inf	0.3173	0.5356	no	up	0.0001	0.0002	0	0	0	0	0	0	0	0	0	0	0	0	0	0	0	0	0	0	0	0	0	0	0.006082	0	0	0	0	0	0	0	0	0	0	0	0	0	0	0	0	0	0	0
g__Xanthomonadales_unclassified	Inf	0.3173	0.5356	no	up	0.0001	0.0002	0	0	0	0	0	0	0	0	0	0	0	0	0	0.006078	0	0	0	0	0	0	0	0	0	0	0	0	0	0	0	0	0	0	0	0	0	0	0	0	0	0	0	0
g__Anaerovoracaceae_unclassified	-Inf	0.3173	0.5356	no	down	0.0001	0	0.0002	0	0	0	0	0	0	0	0	0	0	0	0	0	0	0	0	0	0	0	0	0	0	0	0	0	0	0	0	0	0	0	0	0	0	0	0	0	0	0	0	0
g__Candidatus_Udaeobacter	Inf	0.3173	0.5356	no	up	0.0001	0.0002	0	0	0	0	0	0	0	0	0	0	0	0	0	0	0	0	0	0	0	0	0	0	0	0	0.005936	0	0	0	0	0	0	0	0	0	0	0	0	0	0	0	0	0
g__Acidobacterium	Inf	0.3173	0.5356	no	up	0.0001	0.0002	0	0	0	0	0	0	0	0	0	0	0	0	0	0	0	0	0	0	0	0	0	0	0	0	0	0.005907	0	0	0	0	0	0	0	0	0	0	0	0	0	0	0	0
g__Clostridium_sensu_stricto_12	Inf	0.3173	0.5356	no	up	0.0001	0.0002	0	0	0	0	0	0	0	0	0	0	0	0	0	0	0	0	0	0	0	0	0	0	0	0	0	0.005907	0	0	0	0	0	0	0	0	0	0	0	0	0	0	0	0
g__UCG-007	Inf	0.3173	0.5356	no	up	0.0001	0.0002	0	0	0	0	0	0	0	0	0	0	0	0	0	0	0	0	0	0	0	0	0	0	0	0	0	0.005907	0	0	0	0	0	0	0	0	0	0	0	0	0	0	0	0
g__Anaerotignum	Inf	0.3173	0.5356	no	up	0.0001	0.0002	0	0	0	0	0	0	0	0	0	0	0.005676	0	0	0	0	0	0	0	0	0	0	0	0	0	0	0	0	0	0	0	0	0	0	0	0	0	0	0	0	0	0	0
g__Woeseia	Inf	0.3173	0.5356	no	up	0.0001	0.0002	0	0	0	0	0	0	0	0	0	0	0	0	0	0	0	0	0	0	0	0	0	0	0	0	0	0	0	0.005612	0	0	0	0	0	0	0	0	0	0	0	0	0	0
g__Selenomonadaceae_unclassified	-Inf	0.3173	0.5356	no	down	0.0001	0	0.0002	0	0	0	0	0	0	0	0	0	0	0	0	0	0	0	0	0	0	0	0	0	0	0	0	0	0	0	0	0	0	0	0	0.005532	0	0	0	0	0	0	0	0
g__Sporosarcina	-Inf	0.3173	0.5356	no	down	0.0001	0	0.0002	0	0	0	0	0	0	0	0	0	0	0	0	0	0	0	0	0	0	0	0	0	0	0	0	0	0	0	0	0	0	0	0	0.005532	0	0	0	0	0	0	0	0
g__Burkholderiales_unclassified	-Inf	0.3173	0.5356	no	down	0.0001	0	0.0002	0	0	0	0	0	0	0	0	0	0	0	0	0	0	0	0	0	0	0	0	0	0	0	0	0	0	0	0	0	0	0	0	0	0	0	0	0	0	0	0	0
g__Catabacter	-Inf	0.3173	0.5356	no	down	0.0001	0	0.0002	0	0	0	0	0	0	0	0	0	0	0	0	0	0	0	0	0	0	0	0	0	0	0	0	0	0	0	0	0	0	0	0	0	0	0	0	0	0	0	0	0
g__Sphingobacterium	-Inf	0.3173	0.5356	no	down	0.0001	0	0.0002	0	0	0	0	0	0	0	0	0	0	0	0	0	0	0	0	0	0	0	0	0	0	0	0	0	0	0	0	0	0	0	0	0	0	0	0	0	0	0	0	0
g__Microtrichales_unclassified	-Inf	0.3173	0.5356	no	down	0.0001	0	0.0002	0	0	0	0	0	0	0	0	0	0	0	0	0	0	0	0	0	0	0	0	0	0	0	0	0	0	0	0	0	0	0	0	0	0	0	0	0	0	0	0	0
g__Rhizorhapis	-Inf	0.3173	0.5356	no	down	0.0001	0	0.0002	0	0	0	0	0	0	0	0	0	0	0	0	0	0	0	0	0	0	0	0	0	0	0	0	0	0	0	0	0	0	0	0	0	0	0	0	0	0	0	0	0
g__Cuneatibacter	-Inf	0.3173	0.5356	no	down	0.0001	0	0.0002	0	0	0	0	0	0	0	0	0	0	0	0	0	0	0	0	0	0	0	0	0	0	0	0	0	0	0	0	0	0	0	0	0	0	0	0	0	0	0	0	0
g__Intestinibacillus	Inf	0.3173	0.5356	no	up	0.0001	0.0002	0	0	0	0	0	0	0	0	0.005221	0	0	0	0	0	0	0	0	0	0	0	0	0	0	0	0	0	0	0	0	0	0	0	0	0	0	0	0	0	0	0	0	0
g__Adhaeribacter	Inf	0.3173	0.5356	no	up	0.0001	0.0002	0	0	0	0	0	0	0	0	0	0	0	0	0.005205	0	0	0	0	0	0	0	0	0	0	0	0	0	0	0	0	0	0	0	0	0	0	0	0	0	0	0	0	0
g__Lacimicrobium	Inf	0.3173	0.5356	no	up	0.0001	0.0002	0	0	0	0	0	0	0	0	0	0	0	0	0.005205	0	0	0	0	0	0	0	0	0	0	0	0	0	0	0	0	0	0	0	0	0	0	0	0	0	0	0	0	0
g__Mesonia	Inf	0.3173	0.5356	no	up	0.0001	0.0002	0	0	0	0	0	0	0	0	0	0	0	0	0.005205	0	0	0	0	0	0	0	0	0	0	0	0	0	0	0	0	0	0	0	0	0	0	0	0	0	0	0	0	0
g__Nitratireductor	Inf	0.3173	0.5356	no	up	0.0001	0.0002	0	0	0	0	0	0	0	0	0	0	0	0	0.005205	0	0	0	0	0	0	0	0	0	0	0	0	0	0	0	0	0	0	0	0	0	0	0	0	0	0	0	0	0
g__SH-PL14	Inf	0.3173	0.5356	no	up	0.0001	0.0002	0	0	0	0	0	0	0	0	0	0	0	0	0.005205	0	0	0	0	0	0	0	0	0	0	0	0	0	0	0	0	0	0	0	0	0	0	0	0	0	0	0	0	0
g__Spirochaetaceae_unclassified	Inf	0.3173	0.5356	no	up	0.0001	0.0002	0	0	0	0	0	0	0	0	0	0	0	0	0.005205	0	0	0	0	0	0	0	0	0	0	0	0	0	0	0	0	0	0	0	0	0	0	0	0	0	0	0	0	0
g__Acidovorax	-Inf	0.3173	0.5356	no	down	0.0001	0	0.0002	0	0	0	0	0	0	0	0	0	0	0	0	0	0	0	0	0	0	0	0	0	0	0	0	0	0	0	0	0	0	0	0	0	0	0	0	0.005124	0	0	0	0
g__Fluviicola	-Inf	0.3173	0.5356	no	down	0.0001	0	0.0002	0	0	0	0	0	0	0	0	0	0	0	0	0	0	0	0	0	0	0	0	0	0	0	0	0	0	0	0	0	0	0	0	0	0	0	0	0.005124	0	0	0	0
g__Gluconacetobacter	-Inf	0.3173	0.5356	no	down	0.0001	0	0.0002	0	0	0	0	0	0	0	0	0	0	0	0	0	0	0	0	0	0	0	0	0	0	0	0	0	0	0	0	0	0	0	0	0	0	0	0	0	0	0	0	0
g__Myxococcaceae_unclassified	Inf	0.3173	0.5356	no	up	0.0001	0.0002	0	0	0	0	0	0	0	0	0	0	0	0	0	0	0.004979	0	0	0	0	0	0	0	0	0	0	0	0	0	0	0	0	0	0	0	0	0	0	0	0	0	0	0
g__Arcobacter	Inf	0.3173	0.5356	no	up	0.0001	0.0002	0	0	0	0	0	0	0	0.004791	0	0	0	0	0	0	0	0	0	0	0	0	0	0	0	0	0	0	0	0	0	0	0	0	0	0	0	0	0	0	0	0	0	0
g__Johnsonella	Inf	0.3173	0.5356	no	up	0.0001	0.0002	0	0	0	0	0	0	0	0.004791	0	0	0	0	0	0	0	0	0	0	0	0	0	0	0	0	0	0	0	0	0	0	0	0	0	0	0	0	0	0	0	0	0	0
g__Catenulispora	Inf	0.3173	0.5356	no	up	0.0001	0.0002	0	0	0	0	0	0	0	0	0	0	0	0	0	0	0	0	0	0	0	0	0	0	0.004562	0	0	0	0	0	0	0	0	0	0	0	0	0	0	0	0	0	0	0
g__Aerococcus	-Inf	0.3173	0.5356	no	down	0.0001	0	0.0002	0	0	0	0	0	0	0	0	0	0	0	0	0	0	0	0	0	0	0	0	0	0	0	0	0	0	0	0	0	0	0	0	0	0	0	0	0	0	0	0	0
g__Hydrogenophilus	-Inf	0.3173	0.5356	no	down	0.0001	0	0.0002	0	0	0	0	0	0	0	0	0	0	0	0	0	0	0	0	0	0	0	0	0	0	0	0	0	0	0	0	0	0	0	0	0	0	0	0	0	0	0	0	0
g__Chroococcopsis	Inf	0.3173	0.5356	no	up	0.0001	0.0002	0	0	0	0	0	0	0	0	0	0	0	0	0	0	0	0	0	0	0	0	0	0	0	0	0	0.00443	0	0	0	0	0	0	0	0	0	0	0	0	0	0	0	0
g__Microvirga	Inf	0.3173	0.5356	no	up	0.0001	0.0002	0	0	0	0	0	0	0	0	0	0	0	0	0	0	0	0	0	0	0	0	0	0	0	0	0	0.00443	0	0	0	0	0	0	0	0	0	0	0	0	0	0	0	0
g__Rhizobium	-Inf	0.3173	0.5356	no	down	0.0001	0	0.0002	0	0	0	0	0	0	0	0	0	0	0	0	0	0	0	0	0	0	0	0	0	0	0	0	0	0	0	0	0	0	0	0	0	0	0	0	0	0	0	0	0
g__Hydrogenophaga	-Inf	0.3173	0.5356	no	down	0.0001	0	0.0002	0	0	0	0	0	0	0	0	0	0	0	0	0	0	0	0	0	0	0	0	0	0	0	0	0	0	0	0	0	0	0	0	0	0.004305	0	0	0	0	0	0	0
g__11-24_unclassified	Inf	0.3173	0.5356	no	up	0.0001	0.0002	0	0	0	0	0	0	0	0	0	0	0	0	0	0	0	0	0	0	0	0.004177	0	0	0	0	0	0	0	0	0	0	0	0	0	0	0	0	0	0	0	0	0	0
g__Bulleidia	-Inf	0.3173	0.5356	no	down	0.0001	0	0.0002	0	0	0	0	0	0	0	0	0	0	0	0	0	0	0	0	0	0	0	0	0	0	0	0	0	0	0	0	0	0	0	0	0	0	0.004129	0	0	0	0	0	0
g__Candidatus_Berkiella	Inf	0.3173	0.5356	no	up	0.0001	0.0001	0	0	0	0	0	0	0	0	0	0	0	0	0	0	0	0	0	0	0	0	0	0	0	0	0.003957	0	0	0	0	0	0	0	0	0	0	0	0	0	0	0	0	0
g__Paramuribaculum	Inf	0.3173	0.5356	no	up	0.0001	0.0001	0	0	0	0	0	0	0.003888	0	0	0	0	0	0	0	0	0	0	0	0	0	0	0	0	0	0	0	0	0	0	0	0	0	0	0	0	0	0	0	0	0	0	0
g__Alloscardovia	Inf	0.3173	0.5356	no	up	0.0001	0.0001	0	0	0	0	0	0	0	0	0	0	0.003784	0	0	0	0	0	0	0	0	0	0	0	0	0	0	0	0	0	0	0	0	0	0	0	0	0	0	0	0	0	0	0
g__HN-HF0106	Inf	0.3173	0.5356	no	up	0.0001	0.0001	0	0	0	0	0	0	0	0	0	0	0	0	0	0	0	0	0	0	0	0	0	0	0	0	0	0	0	0.003741	0	0	0	0	0	0	0	0	0	0	0	0	0	0
g__Methylovirgula	Inf	0.3173	0.5356	no	up	0.0001	0.0001	0	0	0	0	0	0	0	0	0	0	0	0	0	0	0	0	0	0	0	0	0	0	0	0	0	0	0	0.003741	0	0	0	0	0	0	0	0	0	0	0	0	0	0
g__Rokubacteriales_unclassified	Inf	0.3173	0.5356	no	up	0.0001	0.0001	0	0	0	0	0	0	0	0	0	0	0	0	0	0	0	0	0	0	0	0	0	0	0	0	0	0	0	0.003741	0	0	0	0	0	0	0	0	0	0	0	0	0	0
g__Tepidisphaera	Inf	0.3173	0.5356	no	up	0.0001	0.0001	0	0	0.003705	0	0	0	0	0	0	0	0	0	0	0	0	0	0	0	0	0	0	0	0	0	0	0	0	0	0	0	0	0	0	0	0	0	0	0	0	0	0	0
g__RB41	-Inf	0.3173	0.5356	no	down	0.0001	0	0.0001	0	0	0	0	0	0	0	0	0	0	0	0	0	0	0	0	0	0	0	0	0	0	0	0	0	0	0	0	0	0	0	0	0.003688	0	0	0	0	0	0	0	0
g__Actinomadura	-Inf	0.3173	0.5356	no	down	0.0001	0	0.0001	0	0	0	0	0	0	0	0	0	0	0	0	0	0	0	0	0	0	0	0	0	0	0	0	0	0	0	0	0	0	0	0	0	0	0	0	0	0	0	0	0
g__Pigmentiphaga	-Inf	0.3173	0.5356	no	down	0.0001	0	0.0001	0	0	0	0	0	0	0	0	0	0	0	0	0	0	0	0	0	0	0	0	0	0	0	0	0	0	0	0	0	0	0.003606	0	0	0	0	0	0	0	0	0	0
g__Agrobacterium	-Inf	0.3173	0.5356	no	down	0.0001	0	0.0001	0	0	0	0	0	0	0	0	0	0	0	0	0	0	0	0	0	0	0	0	0	0	0	0	0	0	0	0	0	0	0	0	0	0	0	0	0	0	0	0	0
g__Isosphaeraceae_unclassified	-Inf	0.3173	0.5356	no	down	0.0001	0	0.0001	0	0	0	0	0	0	0	0	0	0	0	0	0	0	0	0	0	0	0	0	0	0	0	0	0	0	0	0	0	0	0	0	0	0	0	0	0	0	0	0	0
g__Flexivirga	Inf	0.3173	0.5356	no	up	0.0001	0.0001	0	0	0	0	0	0	0	0	0	0	0	0	0	0	0	0.003578	0	0	0	0	0	0	0	0	0	0	0	0	0	0	0	0	0	0	0	0	0	0	0	0	0	0
g__Silvanigrella	Inf	0.3173	0.5356	no	up	0.0001	0.0001	0	0	0	0	0	0	0	0	0	0	0	0	0	0	0	0.003578	0	0	0	0	0	0	0	0	0	0	0	0	0	0	0	0	0	0	0	0	0	0	0	0	0	0
g__Gaiella	-Inf	0.3173	0.5356	no	down	0.0001	0	0.0001	0	0	0	0	0	0	0	0	0	0	0	0	0	0	0	0	0	0	0	0	0	0	0	0	0	0	0	0	0	0	0	0	0	0	0	0	0	0	0	0	0
g__Sarcina	Inf	0.3173	0.5356	no	up	0.0001	0.0001	0	0	0	0	0	0	0	0	0.003481	0	0	0	0	0	0	0	0	0	0	0	0	0	0	0	0	0	0	0	0	0	0	0	0	0	0	0	0	0	0	0	0	0
g__AKYG1722_unclassified	Inf	0.3173	0.5356	no	up	0.0001	0.0001	0	0	0	0	0	0	0	0	0	0	0	0	0.00347	0	0	0	0	0	0	0	0	0	0	0	0	0	0	0	0	0	0	0	0	0	0	0	0	0	0	0	0	0
g__Acetatifactor	Inf	0.3173	0.5356	no	up	0.0001	0.0001	0	0	0	0	0	0	0	0	0	0	0	0	0.00347	0	0	0	0	0	0	0	0	0	0	0	0	0	0	0	0	0	0	0	0	0	0	0	0	0	0	0	0	0
g__Aquicella	Inf	0.3173	0.5356	no	up	0.0001	0.0001	0	0	0	0	0	0	0	0	0	0	0	0	0.00347	0	0	0	0	0	0	0	0	0	0	0	0	0	0	0	0	0	0	0	0	0	0	0	0	0	0	0	0	0
g__B1-7BS_unclassified	Inf	0.3173	0.5356	no	up	0.0001	0.0001	0	0	0	0	0	0	0	0	0	0	0	0	0.00347	0	0	0	0	0	0	0	0	0	0	0	0	0	0	0	0	0	0	0	0	0	0	0	0	0	0	0	0	0
g__Clostridium_sensu_stricto_9	Inf	0.3173	0.5356	no	up	0.0001	0.0001	0	0	0	0	0	0	0	0	0	0	0	0	0.00347	0	0	0	0	0	0	0	0	0	0	0	0	0	0	0	0	0	0	0	0	0	0	0	0	0	0	0	0	0
g__Ellin6067	Inf	0.3173	0.5356	no	up	0.0001	0.0001	0	0	0	0	0	0	0	0	0	0	0	0	0.00347	0	0	0	0	0	0	0	0	0	0	0	0	0	0	0	0	0	0	0	0	0	0	0	0	0	0	0	0	0
g__Enhydrobacter	Inf	0.3173	0.5356	no	up	0.0001	0.0001	0	0	0	0	0	0	0	0	0	0	0	0	0.00347	0	0	0	0	0	0	0	0	0	0	0	0	0	0	0	0	0	0	0	0	0	0	0	0	0	0	0	0	0
g__Leptolyngbya_LEGE-06070	Inf	0.3173	0.5356	no	up	0.0001	0.0001	0	0	0	0	0	0	0	0	0	0	0	0	0.00347	0	0	0	0	0	0	0	0	0	0	0	0	0	0	0	0	0	0	0	0	0	0	0	0	0	0	0	0	0
g__Limnochordia_unclassified	Inf	0.3173	0.5356	no	up	0.0001	0.0001	0	0	0	0	0	0	0	0	0	0	0	0	0.00347	0	0	0	0	0	0	0	0	0	0	0	0	0	0	0	0	0	0	0	0	0	0	0	0	0	0	0	0	0
g__Lechevalieria	-Inf	0.3173	0.5356	no	down	0.0001	0	0.0001	0	0	0	0	0	0	0	0	0	0	0	0	0	0	0	0	0	0	0	0	0	0	0	0	0	0	0	0	0	0	0	0	0	0	0	0	0	0.003323	0	0	0
g__Candidatus_Koribacter	-Inf	0.3173	0.5356	no	down	0.0001	0	0.0001	0	0	0	0	0	0	0	0	0	0	0	0	0	0	0	0	0	0	0	0	0	0	0	0	0	0	0	0	0	0	0	0	0	0	0	0	0	0	0	0	0
g__Stomatobaculum	-Inf	0.3173	0.5356	no	down	0.0001	0	0.0001	0	0	0	0	0	0	0	0	0	0	0	0	0	0	0	0	0	0	0	0	0	0	0	0	0	0	0	0	0	0	0	0	0	0	0	0	0	0	0	0	0
g__CPla-3_termite_group_unclassified	Inf	0.3173	0.5356	no	up	0.0001	0.0001	0	0	0	0	0	0	0	0	0	0	0	0	0	0	0	0	0	0.003214	0	0	0	0	0	0	0	0	0	0	0	0	0	0	0	0	0	0	0	0	0	0	0	0
g__TK10_unclassified	Inf	0.3173	0.5356	no	up	0.0001	0.0001	0	0	0	0	0	0	0	0	0	0	0	0	0	0	0	0	0	0.003214	0	0	0	0	0	0	0	0	0	0	0	0	0	0	0	0	0	0	0	0	0	0	0	0
g__YC-ZSS-LKJ147	Inf	0.3173	0.5356	no	up	0.0001	0.0001	0	0	0	0	0	0	0	0	0	0	0	0	0	0	0	0	0	0.003214	0	0	0	0	0	0	0	0	0	0	0	0	0	0	0	0	0	0	0	0	0	0	0	0
g__Fretibacterium	Inf	0.3173	0.5356	no	up	0.0001	0.0001	0	0.003135	0	0	0	0	0	0	0	0	0	0	0	0	0	0	0	0	0	0	0	0	0	0	0	0	0	0	0	0	0	0	0	0	0	0	0	0	0	0	0	0
g__Gemmataceae_unclassified	-Inf	0.3173	0.5356	no	down	0.0001	0	0.0001	0	0	0	0	0	0	0	0	0	0	0	0	0	0	0	0	0	0	0	0	0	0	0	0	0	0	0	0	0	0	0	0	0	0	0	0	0	0	0	0	0
g__FCPS473	Inf	0.3173	0.5356	no	up	0.0001	0.0001	0	0	0	0	0	0	0	0	0	0	0	0	0	0	0	0	0	0	0	0	0	0	0.003041	0	0	0	0	0	0	0	0	0	0	0	0	0	0	0	0	0	0	0
g__Parafilimonas	Inf	0.3173	0.5356	no	up	0.0001	0.0001	0	0	0	0	0	0	0	0	0	0	0	0	0	0	0	0	0	0	0	0	0	0	0.003041	0	0	0	0	0	0	0	0	0	0	0	0	0	0	0	0	0	0	0
g__Kineosporia	Inf	0.3173	0.5356	no	up	0.0001	0.0001	0	0	0	0	0	0	0	0	0	0	0	0	0	0.003039	0	0	0	0	0	0	0	0	0	0	0	0	0	0	0	0	0	0	0	0	0	0	0	0	0	0	0	0
g__WWH38_unclassified	Inf	0.3173	0.5356	no	up	0.0001	0.0001	0	0	0	0	0	0	0	0	0	0	0	0	0	0.003039	0	0	0	0	0	0	0	0	0	0	0	0	0	0	0	0	0	0	0	0	0	0	0	0	0	0	0	0
g__S5-A14a	-Inf	0.3173	0.5356	no	down	0.0001	0	0.0001	0	0	0	0	0	0	0	0	0	0	0	0	0	0	0	0	0	0	0	0	0	0	0	0	0	0	0	0	0	0	0	0	0	0	0	0	0	0	0	0	0
g__Sphingobium	-Inf	0.3173	0.5356	no	down	0.0001	0	0.0001	0	0	0	0	0	0	0	0	0	0	0	0	0	0	0	0	0	0	0	0	0	0	0	0	0	0	0	0	0	0	0	0	0	0	0	0	0	0	0	0	0
g__Blastopirellula	Inf	0.3173	0.5356	no	up	0.0001	0.0001	0	0	0	0	0	0	0	0	0	0	0	0	0	0	0	0	0	0	0	0	0	0	0	0	0	0.002954	0	0	0	0	0	0	0	0	0	0	0	0	0	0	0	0
g__Clostridium_sensu_stricto_6	Inf	0.3173	0.5356	no	up	0.0001	0.0001	0	0	0	0	0	0	0	0	0	0	0	0	0	0	0	0	0	0	0	0	0	0	0	0	0	0.002954	0	0	0	0	0	0	0	0	0	0	0	0	0	0	0	0
g__Gryllotalpicola	Inf	0.3173	0.5356	no	up	0.0001	0.0001	0	0	0	0	0	0	0	0	0	0	0	0	0	0	0	0	0	0	0	0	0	0	0	0	0	0.002954	0	0	0	0	0	0	0	0	0	0	0	0	0	0	0	0
g__Roseomonas	Inf	0.3173	0.5356	no	up	0.0001	0.0001	0	0	0	0	0	0	0	0	0	0	0	0	0	0	0	0	0	0	0	0	0	0	0	0	0	0.002954	0	0	0	0	0	0	0	0	0	0	0	0	0	0	0	0
g__Chroococcidiopsaceae_unclassified	-Inf	0.3173	0.5356	no	down	0.0001	0	0.0001	0	0	0	0	0	0	0	0	0	0	0	0	0	0	0	0	0	0	0	0	0	0	0	0	0	0	0	0	0	0	0	0	0	0	0	0	0	0	0	0	0
g__Chroococcidiopsis_SAG_2023	-Inf	0.3173	0.5356	no	down	0.0001	0	0.0001	0	0	0	0	0	0	0	0	0	0	0	0	0	0	0	0	0	0	0	0	0	0	0	0	0	0	0	0	0	0	0	0	0	0	0	0	0	0	0	0	0
g__D8A-2_unclassified	-Inf	0.3173	0.5356	no	down	0.0001	0	0.0001	0	0	0	0	0	0	0	0	0	0	0	0	0	0	0	0	0	0	0	0	0	0	0	0	0	0	0	0	0	0	0	0	0	0	0	0	0	0	0	0	0
g__Fimbriiglobus	-Inf	0.3173	0.5356	no	down	0.0001	0	0.0001	0	0	0	0	0	0	0	0	0	0	0	0	0	0	0	0	0	0	0	0	0	0	0	0	0	0	0	0	0	0	0	0	0	0	0	0	0	0	0	0	0
g__NB1-j_unclassified	-Inf	0.3173	0.5356	no	down	0.0001	0	0.0001	0	0	0	0	0	0	0	0	0	0	0	0	0	0	0	0	0	0	0	0	0	0	0	0	0	0	0	0	0	0	0	0	0	0	0	0	0	0	0	0	0
g__Thermodesulfovibrio	-Inf	0.3173	0.5356	no	down	0.0001	0	0.0001	0	0	0	0	0	0	0	0	0	0	0	0	0	0	0	0	0	0	0	0	0	0	0	0	0	0	0	0	0	0	0	0	0	0	0	0	0	0	0	0	0
g__Saccharimonadales_unclassified	-Inf	0.3173	0.5356	no	down	0.0001	0	0.0001	0	0	0	0	0	0	0	0	0	0	0	0	0	0	0	0	0	0	0	0	0	0	0	0	0	0	0	0	0	0	0	0	0	0	0.002753	0	0	0	0	0	0
g__Shewanella	-Inf	0.3173	0.5356	no	down	0.0001	0	0.0001	0	0	0	0	0	0	0	0	0	0	0	0	0	0	0	0	0	0	0	0	0	0	0	0	0	0	0	0	0	0	0	0	0	0	0.002753	0	0	0	0	0	0
g__Staphylococcus	-2.71	0.3176	0.5356	no	down	0.0193	0.0051	0.0334	0	0	0	0	0	0	0	0	0	0.034055	0	0	0	0	0	0	0	0	0	0	0.065183	0	0	0.03957	0	0	0	0.010414	0	0	0	0	0	0	0	0	0	0	0	0	0.010128
g__Pantoea	0.8	0.3194	0.537	no	up	0.0217	0.0276	0.0159	0	0	0	0	0	0	0.027151	0	0	0	0	0.144017	0	0.059748	0	0.276557	0	0	0.039684	0	0	0	0.030324	0	0	0	0.16836	0	0	0	0	0	0	0	0.016515	0	0	0	0	0.075107	0
g__Phocea	1.09	0.323	0.5415	no	up	0.0135	0.0183	0.0086	0	0.031488	0	0	0.027301	0	0	0.006961	0	0.132435	0.014242	0.012146	0.018235	0.069705	0.012521	0	0	0.025676	0	0.03344	0	0.041055	0	0.065291	0	0.003215	0	0	0.014877	0	0.050478	0.003431	0.016597	0	0	0	0	0	0	0	0
g__Anaerovibrio	-6.29	0.3257	0.5444	no	down	0.0079	0.0002	0.0156	0	0	0	0	0	0	0	0	0	0	0	0	0.003039	0	0	0	0	0	0	0	0	0	0.003192	0	0	0	0	0	0	0	0	0	0	0	0	0.404206	0	0	0	0.007327	0
g__Gemmatimonadota_unclassified	-1.87	0.3313	0.5473	no	down	0.0014	0.0006	0.0022	0	0	0	0	0.006825	0	0	0	0	0	0	0	0	0	0	0	0	0	0.004177	0	0	0	0	0.003957	0	0	0	0	0	0	0	0	0	0	0	0	0	0	0	0	0
g__Peptoniphilus	0.22	0.3313	0.5473	no	up	0.0006	0.0007	0.0006	0	0	0	0	0	0	0	0	0	0	0	0	0	0.004979	0	0	0	0	0	0	0	0	0.011172	0	0	0.003215	0	0.015621	0	0	0	0	0	0	0	0	0	0	0	0	0
g__Acidobacteriaceae_(Subgroup_1)_unclassified	0	0.3313	0.5473	no	no	0.0005	0.0005	0.0005	0	0.003705	0	0	0	0	0	0	0	0	0	0	0	0	0	0	0	0	0.004177	0	0	0.006082	0	0	0	0	0	0	0	0.014272	0	0	0	0	0	0	0	0	0	0	0
g__Mucispirillum	-0.74	0.3313	0.5473	no	down	0.0004	0.0003	0.0005	0	0	0	0	0	0	0	0	0	0	0.008901	0	0	0	0	0	0	0	0	0	0	0	0	0	0	0	0	0	0	0	0	0	0	0	0	0	0	0	0	0	0
g__Clostridia_unclassified	-0.35	0.3322	0.5473	no	down	0.0554	0.0488	0.0621	0.034484	0.133363	0	0	0	0.332465	0.145337	0.083533	0	0	0	0.074611	0	0	0.186033	0	0	0	0	0	0	0	0.161198	0	0.066455	0	0.099145	0	0.034005	0.025689	0.191094	0	0	0	0.020644	0	0.011955	0	0	0.040301	0.015916
g__Acidibacter	1.7	0.3415	0.561	no	up	0.0009	0.0013	0.0004	0	0	0	0	0	0	0	0	0	0	0	0.010411	0	0	0	0	0	0	0.012532	0	0	0.007603	0.004788	0	0	0	0	0	0	0	0	0	0	0	0	0	0	0	0	0	0
g__Butyricimonas	0.75	0.3467	0.5679	no	up	0.1773	0.2223	0.1324	0.283708	0	0	0.076696	0	1.34153	0	0.106157	0	0.484335	0.019582	0.159634	0	0	0.218231	0	0.020894	0.320952	0	0.090766	0.045126	0.72531	0.98953	0.324476	0.0827	0.260425	0.4527	0	0.070135	0	0.027042	0	0.121713	0.080359	0.028902	0.010069	0.208365	0.006645	0	0	0
g__Blautia	0.42	0.3547	0.5793	no	up	1.9518	2.233	1.6705	5.86382	1.50774	1.47499	0.763761	1.9611	1.56122	1.6051	2.02743	0.511527	2.11897	2.72907	6.71328	1.94967	0.502875	0.493703	0.694335	0.732883	1.45926	0.620327	4.09401	1.41145	1.15563	0.812372	1.19107	4.09215	1.70884	10.5356	1.7574	1.13704	0.762117	2.82315	0.337994	4.59927	1.62154	1.23314	0.621413	1.48588	0.443558	1.38712	1.78058	1.59013
g__Gemella	-0.12	0.3566	0.5807	no	down	0.0025	0.0024	0.0026	0.036051	0	0.007331	0	0	0	0	0.008701	0	0	0	0	0	0	0	0	0	0	0	0	0	0.013685	0	0	0	0	0	0.015621	0.012752	0	0.007211	0	0	0	0.01101	0	0	0	0	0	0
g__Aeribacillus	-6.44	0.3579	0.5812	no	down	0.0132	0.0003	0.0261	0.004702	0	0.002932	0	0	0	0	0	0	0	0	0	0	0	0	0	0	0	0	0	0	0	0	0	0	0	0	0.005207	0	0	0	0	0	0	0.002753	0	0	0	0	0	0
g__Lachnospiraceae_UCG-010	-0.61	0.3617	0.5857	no	down	0.2459	0.1945	0.2974	0.934199	0.194488	0.007331	0.123033	0	0.668818	0.271509	0.066131	0	0.522173	0.021363	0.326208	0.082059	0.861361	0.20571	0	0.151077	0.044933	0	0	0.012535	0.498746	0.134065	0.055398	0.005907	0.027329	0.037413	0	0.212531	0.20266	0.052281	0	1.10832	0.754804	0.078448	0.0187	0.787348	0.121273	0.056983	0.547729	0.072344
g__Lachnospiraceae_UCG-003	-4.88	0.3745	0.5999	no	down	0.1617	0.0106	0.3127	0	0	0	0	0	0	0	0	0	0.00946	0	0	0	0.084642	0	0	0	0	0	0	0.015042	0	0.025536	0	0	0.152718	0	8.30795	0.017002	0	0	0.015441	0	0.010045	0	0	0.027327	0	0	0	0
g__Tuzzerella	4.07	0.3747	0.5999	no	up	0.0312	0.0589	0.0035	0	0	0	0	0	0	0	0	0	0	0.032044	0.00347	0	0	0	0	0	0	0	0	0	0	0	1.30978	0	0.245957	0	0	0	0	0	0	0	0	0	0	0	0.021596	0	0	0
g__Cetobacterium	1.74	0.3747	0.5999	no	up	0.0089	0.0137	0.0041	0	0	0	0	0	0	0	0	0	0	0	0.156163	0	0	0	0	0	0	0	0	0.012535	0	0	0	0.146201	0	0.05612	0	0	0	0	0	0	0	0	0	0	0	0	0	0
g__Lachnospiraceae_NC2004_group	1.81	0.3747	0.5999	no	up	0.0014	0.0021	0.0006	0	0	0	0	0	0	0	0.003481	0	0	0	0.006941	0	0	0	0	0	0	0	0	0	0	0.003192	0	0	0.043404	0	0	0	0	0.014422	0	0	0	0	0	0	0	0	0	0
g__Gemmatimonadaceae_unclassified	1.81	0.3779	0.6034	no	up	0.0009	0.0014	0.0004	0.004702	0	0	0	0	0	0	0	0	0	0	0	0	0	0	0	0.008036	0	0.010443	0	0	0.010644	0	0	0.002954	0	0	0	0	0	0	0.003431	0	0	0	0	0	0	0	0	0
g__Eubacterium]_xylanophilum_group	2.03	0.3864	0.6145	no	up	0.0413	0.0663	0.0162	0	0.125954	0	0	0	0.223588	0	0.214055	0	0.011352	0	1.01333	0.153481	0	0	0	0	0	0	0	0.017549	0	0.01596	0	0.005907	0	0.009353	0	0	0	0.160447	0	0	0	0.015139	0.030208	0	0.003323	0	0	0.014469
g__Chujaibacter	-0.18	0.387	0.6145	no	down	0.0055	0.0052	0.0059	0.00627	0.033341	0	0	0	0	0	0	0	0	0	0.041644	0	0	0	0	0	0	0.008355	0	0	0	0	0	0.05021	0	0	0	0	0.039961	0.010817	0	0.014753	0	0	0	0.022203	0	0	0	0
g__Coprobacter	-1.14	0.392	0.6207	no	down	0.0069	0.0043	0.0095	0	0	0	0	0	0	0	0	0	0	0.030264	0	0	0	0	0	0	0	0	0	0	0	0	0	0	0	0.08605	0	0	0	0.043267	0	0.134622	0	0	0	0	0	0	0	0
g__Muribaculaceae_unclassified	0.23	0.3964	0.6259	no	up	0.1133	0.1223	0.1043	0.014107	0.007409	0	0.0735	0	0.095268	0	0.100936	0.012824	0.051082	0.071209	0.423376	0.021275	0.634818	0	0.029421	0.215365	0.098425	0.016709	0	0.248195	0.006082	0	0.027699	1.081	0.003215	0.071085	0.005207	0.076511	0.019981	0.31188	0.010294	0	0.766284	0.154143	0.766697	0.324503	0	0.047214	0.062284	0.066557
g__Veillonella	0.03	0.4079	0.6423	no	up	0.378	0.3817	0.3743	2.12859	0.327851	0.045452	0.025565	5.10977	0.025275	0.20443	0.026104	0.842096	0.018919	0	0	0.03951	0	0.093017	0.89636	0.036966	0.023536	0.052216	0	0.080225	0.016726	0.233018	0.065291	0.00443	0.011253	0	5.44924	0.07226	0.065651	0	0.06005	0	0	0.031654	0.005754	0.015371	0	0.07652	0.115408	0
g__Collinsella	0.16	0.4159	0.6531	no	up	0.6012	0.6352	0.5672	0.935766	0.01667	0.017594	0.0735	0.134228	0.237197	0.231581	0.901465	0.300647	0.015135	0.240329	0.558717	0	0	0.082284	0	0.078753	0.19899	0.027152	2.14016	0.037605	0.019767	0.012768	2.93216	6.85668	0.014468	1.08685	0	2.79053	1.78398	0.156842	0.04804	1.33331	0.00861	0.43215	0.804097	0.201534	0.299028	0.144899	0.923263	0.063663
g__Subdoligranulum	0.71	0.4211	0.6594	no	up	1.4211	1.7638	1.0785	3.58005	0.359339	0.118761	2.11872	0.022751	2.02007	3.61107	2.08834	0.396113	0.022703	0	1.55469	0.019755	0.684608	2.1358	0	2.04436	0.318812	0.043861	2.40768	0.035098	1.39892	2.43712	0.023742	6.45352	7.42694	6.29852	0.028639	2.70339	4.85243	0.874346	0.307112	1.88655	1.92432	0.843655	1.00836	1.81893	0.569815	0.470515	1.07164	1.79124
g__Neisseria	0.48	0.4239	0.662	no	up	0.0052	0.006	0.0043	0.01254	0	0.008797	0.01438	0	0.011665	0.003194	0	0	0.015135	0	0	0.012157	0	0	0	0.012858	0	0.022975	0	0.017549	0.012165	0	0.01385	0.005907	0	0	0.007811	0.019128	0	0.005408	0	0.016597	0.00574	0	0.005754	0	0.008306	0.004884	0	0
g__Harryflintia	0.81	0.428	0.6643	no	up	0.0011	0.0014	0.0008	0	0	0	0	0	0	0	0	0	0	0	0.006941	0.019755	0	0.003578	0	0	0	0	0	0	0	0	0	0	0.00643	0	0	0	0	0.012619	0	0	0	0	0	0	0	0	0	0
g__Alphaproteobacteria_unclassified	1	0.428	0.6643	no	up	0.0009	0.0012	0.0006	0	0	0	0	0	0	0	0	0	0	0	0.029498	0	0	0	0	0.003214	0	0	0	0	0	0	0	0	0	0	0	0.004251	0	0.005408	0	0	0	0	0	0	0	0	0	0
g__Holdemania	1.22	0.4294	0.6643	no	up	0.0215	0.03	0.0129	0	0.050011	0	0.007989	0	0.01361	0	0.012182	0	0.04919	0.024923	0.015616	0.044069	0.037342	0.008944	0	0	0.087727	0	0.257966	0	0.015206	0.022344	0	0.010337	0.146288	0.007483	0	0.004251	0	0.030647	0	0.025818	0.012915	0.004129	0.005754	0.011955	0	0	0.003664	0.017363
g__Flavonifractor	0.15	0.431	0.6643	no	up	0.299	0.3143	0.2838	0.072103	0.151886	0.005865	0.044739	1.46286	0.075825	0.32102	0.024364	0	0.05865	0.071209	0.050319	0.540984	0.848913	0.035776	0.89636	0.019286	1.21962	0.83128	0.425166	0.245688	0.077549	0.146834	0.275013	0	0.503167	0.080438	2.90817	0.023378	0.068505	0.374977	0.080638	0.232361	0.096144	0.016515	0	0.099059	0.031564	0.068379	0.674128	0.010128
g__Fusicatenibacter	0.17	0.4312	0.6643	no	up	0.5296	0.5605	0.4986	0.405969	0.307476	0.083573	0.078294	0.031851	1.1296	0.212416	0.408966	0.088342	2.51249	0	1.93469	0.667112	0.181732	0.186033	0	0.154291	0.192571	0.332094	0	0.02507	0.988368	0.108529	0.187959	1.63922	0.178439	3.09782	0.015621	0.703477	0.864874	0.685055	0.068628	1.18393	0.397492	0.382604	0.149599	0.575567	0.068112	0.175833	0.384693	0.19967
g__Senegalimassilia	4.45	0.4414	0.6782	no	up	0.0446	0.0853	0.0039	0	0	0	0	0	0	0	0	0.012824	0	0	0	0	0	0	0	0	0.036375	0	0.783452	0	0.003041	0	0	1.46644	0	0	0	0	0	0.048675	0	0	0	0	0.047469	0	0	0	0	0
g__Defluviitaleaceae_UCG-011	0.94	0.4437	0.6799	no	up	0.0074	0.0098	0.0051	0	0	0	0	0	0	0	0.024364	0	0	0	0.022557	0.066863	0	0.039353	0	0	0	0	0	0	0	0	0	0.020675	0	0.091662	0	0.004251	0	0.068505	0	0	0	0	0	0	0	0	0	0
g__Muribacter	0.39	0.4452	0.6802	no	up	0.0585	0.0664	0.0506	0.114424	0	0.041053	0.135815	0	0.083602	0.054302	0	0.017098	0.158922	0.044505	0.022557	0.098775	0	0	0	0.146255	0	0.127407	0	0.238167	0.145974	0	0.235443	0.026582	0.038581	0.063603	0.096332	0.195528	0	0.088336	0.094364	0.060856	0.035875	0.016515	0.020138	0	0.156159	0	0.084266	0.036172
g__Family_XIII_AD3011_group	0.35	0.4463	0.6802	no	up	0.0374	0.0419	0.0329	0	0.01667	0	0.006391	0	0	0.004791	0.033065	0	0	0	0.039908	0.015196	0	0.046508	0	0	0	0	0.463383	0	0.006082	0.181946	0.108818	0.202319	0	0.005612	0	0.014877	0.031398	0.140617	0	0.066389	0.00861	0.017892	0.076238	0.018787	0	0	0.097089	0
g__Bradyrhizobium	-1.04	0.4497	0.6835	no	down	0.0084	0.0055	0.0113	0	0.005557	0	0	0.01365	0	0	0	0	0	0	0	0	0	0.010733	0	0.025715	0	0.039684	0	0	0.013685	0.011172	0.015828	0.013291	0	0	0	0	0.034252	0.016225	0	0	0	0	0	0.00854	0	0	0	0
g__Christensenellaceae_unclassified	2.54	0.4559	0.6911	no	up	0.0311	0.0531	0.0091	0	0	0	0	0	0	0	0	0	0	0	0.05379	0.004559	0	0.127003	0	0	0.034235	0	0.793006	0	0	0.062245	0	0.203795	0.122175	0.033672	0	0	0	0.16225	0.005147	0	0	0	0.011508	0.006832	0	0	0	0
g__Colidextribacter	0.07	0.468	0.7063	no	up	0.147	0.1508	0.1432	0.023512	0.083352	0	0.015978	0	0.06416	0.218804	0.050468	0	0.584607	0.185142	0.024292	0.35863	0.67216	0.02862	0	0.012858	0	0	0	0.022563	0.395347	0.134065	0.858675	0.101898	0.218628	0.018707	0	0.038256	0.105612	0.126194	0	0.746874	0.510856	0	0.002877	0.010247	0.024919	0	0.045797	0.004341
g__Succinivibrio	-7.42	0.4684	0.7063	no	down	0.3179	0.0037	0.632	0	0	0.007331	0	0	0.036941	0.004791	0	0	0	0	0	0	0	0	0	0	0.029955	0.020886	0	0	0	0	0	0	0	0	0	0	0	0	0	0.014753	0.007175	0.009634	16.9134	0	0	0.022793	0.073275	0.02315
g__Anaerofilum	1.6	0.4906	0.737	no	up	0.0186	0.0279	0.0092	0	0	0	0	0	0	0	0	0	0	0	0	0.117011	0	0.003578	0	0	0	0	0.057326	0	0	0	0	0.00443	0.546571	0.024319	0	0	0	0.072111	0	0	0.142064	0	0	0.003416	0	0	0	0
g__NK4A214_group	0.54	0.4913	0.737	no	up	0.2084	0.2468	0.1701	0.172419	0.009261	0	0	0	0.53661	0.039928	0.328913	0	0	0	0.303651	0	0	1.15734	0	0.059466	0.721072	0	0.152869	0	0.203756	0.501149	0	1.77804	0.464585	0.233833	0.005207	0.720479	0	0.885163	0.058334	0	0.199463	0.262868	0.434414	0.047822	0.049838	0.011397	0	0.64097
g__Raoultella	0.85	0.4928	0.7373	no	up	0.0049	0.0063	0.0035	0.026647	0	0	0.027163	0	0	0	0	0	0	0	0.055525	0	0	0	0	0.027322	0	0	0	0	0.033452	0	0	0	0	0	0	0.034005	0	0	0	0	0	0	0	0	0.028242	0	0.031142	0
g__Muribaculum	-0.67	0.5006	0.747	no	down	0.0074	0.0057	0.0091	0	0	0	0	0	0	0	0.033065	0	0	0.005341	0.013881	0.024314	0	0	0	0	0	0	0	0.06769	0	0	0	0	0	0.009353	0	0.114767	0	0	0	0	0	0.028902	0	0.006832	0	0.014653	0.025646	0.017363
g__Lachnospiraceae_ND3007_group	0.38	0.5268	0.7525	no	up	0.5273	0.5966	0.458	1.05333	0.255612	0.082107	0.260446	2.28643	2.83664	0.75224	1.7542	0	0.573256	0	2.41359	0.273531	0.164306	0.137736	0.009807	0.062681	0.072749	0.294499	0	0.012535	0.354292	0	0.085076	1.04556	0.080378	1.24773	3.99386	0.950013	0.188388	0.03245	0.126962	0.737654	0.030135	0.379851	0.169738	1.32363	0.023258	0.226303	0.021982	0.668461
g__env.OPS_17_unclassified	-8.59	0.5275	0.7525	no	down	0.058	0.0003	0.1157	0	0	0	0	0	0	0	0	0	0	0	0	0	0	0	0	0	0	0	0	0	0	0	0	0	0	0.009353	0	0	0	0	0	0	0	0	0	0	0	0	0	0
g__Prevotellaceae_unclassified	-2.66	0.5275	0.7525	no	down	0.0176	0.0048	0.0304	0	0	0	0	0	0	0	0	0	0	0	0	0	0.129453	0	0	0	0	0	0	0	0	0	0	0	0	0	0	0	0	0	0	0	0	0	0.375437	0	0	0	0	0
g__Anaerovorax	5.15	0.5275	0.7525	no	up	0.0037	0.0071	0.0002	0	0	0	0	0	0	0	0	0	0	0	0	0	0	0	0	0	0.017117	0	0	0	0	0	0	0.175737	0	0	0	0.004251	0	0	0	0	0	0	0	0	0	0	0	0
g__OPB41_unclassified	3.46	0.5275	0.7525	no	up	0.0012	0.0022	0.0002	0	0	0	0	0	0	0	0	0	0	0	0.05379	0	0	0	0	0	0	0	0	0	0	0	0	0	0	0.005612	0	0	0	0	0	0	0	0	0	0	0	0	0	0
g__Lactiplantibacillus	3	0.5275	0.7525	no	up	0.0009	0.0016	0.0002	0	0	0	0	0	0	0	0	0	0	0	0.019087	0	0	0	0	0	0	0	0	0	0	0	0	0.023628	0	0	0	0	0	0	0	0	0	0	0	0	0	0	0	0
g__Candidatus_Solibacter	2.46	0.5275	0.7525	no	up	0.0006	0.0011	0.0002	0	0	0	0	0	0	0	0	0	0	0	0	0	0.009958	0	0	0	0	0.018798	0	0	0	0	0	0	0	0	0	0	0.005709	0	0	0	0	0	0	0	0	0	0	0
g__Mycoplasma	1	0.5275	0.7525	no	up	0.0006	0.0008	0.0004	0	0	0	0	0	0	0	0.010442	0	0	0	0.012146	0	0	0	0	0	0	0	0	0	0	0	0	0	0	0	0	0	0	0	0	0	0	0	0	0	0	0	0	0
g__Neobitarella	-3.32	0.5275	0.7525	no	down	0.0006	0.0001	0.001	0	0	0	0	0	0	0	0	0	0	0	0	0	0	0	0	0.003214	0	0	0	0	0	0	0	0	0	0	0	0	0	0	0	0.005532	0	0	0	0	0	0	0	0
g__Rhizobiales_Incertae_Sedis_unclassified	3.17	0.5275	0.7525	no	up	0.0005	0.0009	0.0001	0	0	0	0	0	0	0	0	0	0	0	0	0	0	0	0	0	0	0	0	0	0	0	0	0.014768	0	0.009353	0	0	0	0	0	0	0	0	0	0	0	0	0	0
g__Reyranella	1.81	0.5275	0.7525	no	up	0.0004	0.0007	0.0002	0	0	0	0	0	0	0	0	0	0	0	0	0	0	0	0	0.012858	0	0	0	0	0	0	0.005936	0	0	0	0	0	0	0	0	0	0	0	0	0	0	0	0	0
g__Oribacterium	2.81	0.5275	0.7525	no	up	0.0004	0.0007	0.0001	0	0.003705	0	0	0	0	0.015971	0	0	0	0	0	0	0	0	0	0	0	0	0	0	0	0	0	0	0	0	0	0	0	0	0	0	0	0	0	0	0	0	0	0
g__TM7x	-1.32	0.5275	0.7525	no	down	0.0004	0.0002	0.0005	0	0	0	0.006391	0	0	0	0	0	0	0	0	0	0	0	0	0	0	0	0	0	0	0	0	0	0	0	0	0	0	0	0	0	0	0	0	0	0	0.006512	0	0.007234
g__Pirellulaceae_unclassified	2.58	0.5275	0.7525	no	up	0.0004	0.0006	0.0001	0	0	0	0	0	0	0	0	0	0	0	0.010411	0	0	0	0	0	0	0	0	0	0	0	0	0.005907	0	0	0	0	0	0	0	0	0	0	0	0	0	0	0	0
g__Clostridiaceae_unclassified	2.58	0.5275	0.7525	no	up	0.0003	0.0006	0.0001	0	0	0	0	0	0	0	0	0	0	0	0	0	0.007468	0	0	0	0	0	0	0	0	0	0	0	0	0.007483	0	0	0	0	0	0	0	0	0	0	0	0	0	0
g__Subgroup_10	1.58	0.5275	0.7525	no	up	0.0002	0.0003	0.0001	0	0	0	0	0	0	0	0	0	0	0	0	0	0	0	0	0	0	0.004177	0	0	0	0	0.003957	0	0	0	0	0	0	0	0	0	0	0	0	0	0	0	0	0
g__Coriobacteriales_Incertae_Sedis_unclassified	1.82	0.5288	0.7525	no	up	0.0055	0.0085	0.0024	0	0	0	0	0	0	0	0	0	0	0	0	0	0	0	0	0	0	0	0.071657	0	0	0	0	0.147678	0	0.011224	0	0	0	0.019831	0.017157	0	0	0.008258	0	0	0	0	0	0
g__Halomonas	-2.36	0.5293	0.7525	no	down	0.0132	0.0043	0.022	0.003135	0.005557	0	0.003196	0	0	0	0	0	0.007568	0	0.022557	0.007598	0	0	0	0	0	0	0	0	0	0	0.01385	0.025105	0	0.02806	0.140592	0	0	0	0	0.005532	0.01722	0.008258	0.002877	0	0	0	0.016487	0.005788
g__Paludicola	2.54	0.5294	0.7525	no	up	0.015	0.0256	0.0044	0	0.014818	0	0	0	0	0	0.034806	0	0	0	0.039908	0.410297	0	0.010733	0	0	0.047073	0	0	0	0	0.049477	0	0.044303	0	0.039284	0	0.004251	0	0.043267	0	0	0.00574	0.004129	0.0187	0	0	0	0	0.004341
g__Slackia	1.85	0.54	0.7551	no	up	0.0125	0.0195	0.0054	0	0	0	0	0	0	0	0	0	0	0	0	0	0.007468	0.003578	0	0	0	0.006266	0.487269	0	0	0	0	0.005907	0	0.016836	0	0.008501	0	0	0	0	0.004305	0	0.097815	0	0	0	0	0
g__Alistipes	-0.33	0.5442	0.7551	no	down	0.8677	0.7682	0.9673	1.45302	0.007409	0	0.520892	0	2.05312	1.65141	0.833594	0	0.251627	0.384526	0.82246	0.006078	0.43317	1.34874	0	0.019286	2.22526	0	0.6688	0.082732	0.252414	2.48181	1.55511	0.93037	0.644632	2.11385	0.164024	0.714104	0.744991	3.13863	0.152698	2.76804	0.914087	0.167905	0.202822	0.611433	0.109644	0.013025	0.833501	0.050641
g__Christensenellaceae_R-7_group	0.42	0.5535	0.7551	no	up	0.3451	0.3951	0.295	1.11132	0	0	0	0	0.381071	0.439206	0.087014	0	0.018919	0	0.29324	0	0.009958	1.62779	0	0.073931	0.079168	0	1.05097	0.035098	0.021288	3.36281	0.023742	1.85926	0.003215	0.188937	0.538936	0.131769	0.308272	0.544438	0.008579	0	0	0.089458	0.061854	0.070024	0	0	0	0.0463
g__Terrisporobacter	-0.26	0.5536	0.7551	no	down	0.1304	0.1187	0.142	0	0.322294	0	0	0	0	0	0.238418	0	0.052974	0.037385	0.031233	0	0	0	0	0.019286	0.094146	0.398931	0.56848	0.022563	0	0.122893	0.023742	1.27151	0	0	1.86935	0.03188	0.453845	0.034253	0.056618	0.016597	0.090404	0.038536	0.061854	0.015371	0	0	0.611845	0.052088
g__Clostridioides	2.65	0.5563	0.7551	no	up	0.0083	0.0144	0.0023	0	0	0	0	0	0	0	0	0	0	0	0	0	0	0	0.045112	0	0	0	0	0.343462	0	0	0	0	0	0	0	0	0	0	0	0	0	0	0	0	0	0	0	0
g__vadinBE97_unclassified	-3.78	0.5563	0.7551	no	down	0.0051	0.0007	0.0096	0	0	0	0	0	0	0	0	0	0	0	0	0	0	0	0	0	0	0	0	0	0	0	0	0.017721	0	0	0	0	0	0.014422	0	0	0	0	0	0	0	0	0	0
g__Butyricicoccaceae_unclassified	-0.29	0.5563	0.7551	no	down	0.003	0.0027	0.0033	0	0	0	0	0	0	0	0	0	0	0	0	0	0	0	0	0	0	0	0	0	0	0	0	0.073839	0	0	0	0	0	0	0.08407	0	0	0	0.005754	0	0	0	0	0
g__CHKCI002	2	0.5563	0.7551	no	up	0.0013	0.002	0.0005	0	0	0	0	0	0	0	0.012182	0	0	0	0	0	0	0	0	0	0	0	0	0	0	0	0	0.042827	0	0	0	0	0	0	0	0	0	0	0	0	0	0	0	0.013022
g__Delftia	-2.17	0.5563	0.7551	no	down	0.0011	0.0004	0.0018	0	0	0	0	0	0	0	0	0	0	0	0	0	0	0	0	0	0	0	0	0	0	0	0	0.010337	0	0	0	0	0	0	0	0	0.007175	0	0	0	0	0	0	0
g__Fictibacillus	1.58	0.5563	0.7551	no	up	0.001	0.0015	0.0005	0	0	0	0	0	0	0	0	0	0	0	0.034703	0	0	0	0	0	0	0	0	0	0	0	0	0	0	0.005612	0	0	0	0	0	0	0	0	0	0	0	0	0	0
g__Rhodobacter	0.87	0.5563	0.7551	no	up	0.0009	0.0011	0.0006	0	0	0	0	0	0	0	0	0	0	0	0	0	0	0	0	0	0	0	0	0	0	0	0	0.011814	0	0.018707	0	0	0	0	0	0	0	0	0	0	0	0	0	0
g__Paucilactobacillus	1.14	0.5563	0.7551	no	up	0.0008	0.0011	0.0005	0	0	0	0	0	0	0	0	0.005699	0	0	0.024292	0	0	0	0	0	0	0	0	0	0	0	0	0	0	0	0.013018	0	0	0	0	0	0	0	0	0	0	0	0	0
g__Acidisphaera	-1	0.5563	0.7551	no	down	0.0007	0.0005	0.001	0	0	0	0	0	0	0	0	0	0	0	0	0	0	0	0	0	0	0	0	0	0	0.012768	0	0	0	0	0	0	0.019981	0	0	0	0	0	0	0	0	0	0	0
g__Murimonas	1	0.5563	0.7551	no	up	0.0006	0.0008	0.0004	0	0	0	0	0	0	0	0	0	0	0	0.017351	0	0	0	0	0	0	0	0	0	0	0	0	0	0.004823	0	0	0	0	0	0	0	0	0	0	0	0	0	0	0
g__Aggregatibacter	-1	0.5563	0.7551	no	down	0.0005	0.0003	0.0006	0.007837	0	0	0	0	0	0	0	0	0	0	0	0	0	0	0	0	0	0	0	0	0	0	0	0	0	0	0	0	0	0	0	0	0	0	0	0	0	0	0	0
g__Edaphobacter	-1.32	0.5563	0.7551	no	down	0.0004	0.0002	0.0005	0	0.005557	0	0	0	0	0	0	0	0	0	0	0	0	0	0	0	0	0	0	0	0	0	0	0	0	0	0	0	0	0.005408	0	0	0	0	0	0	0	0	0	0
g__Anaerococcus	1.58	0.5563	0.7551	no	up	0.0002	0.0003	0.0001	0	0	0	0	0	0	0	0	0	0	0	0	0	0	0	0	0	0	0	0	0	0	0	0	0.00443	0.003215	0	0	0	0	0	0.003431	0	0	0	0	0	0	0	0	0
g__Firmicutes_unclassified	0.08	0.5564	0.7551	no	up	0.95	0.9751	0.9249	0.274303	0.700156	0	0.357913	0.156979	2.84248	0.621277	1.17121	0.007124	1.27706	0.687163	1.94684	2.79914	0.838955	1.45249	0.337361	1.0479	1.17682	0.841723	1.01276	0.40363	0.837832	1.30394	0.937815	1.59492	1.28766	0.413416	1.79125	1.03715	1.00188	3.5046	1.17183	1.97507	0.305652	0.227085	1.16371	1.44489	0.322286	0.3305	0.199674	0.544029
g__Campylobacter	-1.65	0.5564	0.7551	no	down	0.0029	0.0014	0.0044	0.00627	0	0	0	0	0.005833	0	0	0	0	0	0.00347	0.009118	0	0	0.003923	0	0	0	0	0	0	0	0	0.010337	0	0	0.054675	0	0	0	0	0.003688	0	0	0	0	0	0	0	0.005788
g__CAG-352	2.85	0.5615	0.7602	no	up	0.1565	0.2748	0.0382	0.44829	0	0	0	0	0	0.006388	0	0	0	0	0.005205	0	0.848913	0.633228	0	0.104468	0.207549	0	0	0	0	0	0	5.16429	0	0	0	0	0.313981	0	0	0	0	0	0	0.010247	0.028242	0	0	0
g__Phreatobacter	1.57	0.5703	0.7685	no	up	0.0056	0.0083	0.0028	0	0	0	0	0	0	0	0	0	0	0	0.093698	0	0	0	0	0	0	0	0	0	0	0	0	0.076792	0	0.052379	0	0	0	0	0	0	0	0	0	0	0	0	0	0
g__SepB-3_unclassified	2.07	0.5703	0.7685	no	up	0.0013	0.0021	0.0005	0	0	0	0	0	0	0	0	0	0	0	0.024292	0	0	0	0	0	0	0	0	0	0	0	0	0.019198	0	0.013095	0	0	0	0	0	0	0	0	0	0	0	0	0	0
g__Brevibacillus	-5.12	0.586	0.7694	no	down	0.0053	0.0003	0.0104	0.00627	0	0	0	0	0	0	0	0.00285	0	0	0	0	0	0	0	0	0	0	0	0	0	0	0	0	0	0	0	0	0	0	0	0	0	0	0	0	0	0	0	0
g__Anaeroglobus	3.4	0.586	0.7694	no	up	0.0041	0.0074	0.0007	0	0	0	0	0	0	0	0	0	0	0	0	0	0	0	0	0	0	0	0	0	0	0	0.19983	0	0	0	0	0	0	0	0	0	0	0	0	0	0	0	0	0
g__Rhodospirillales_unclassified	2.24	0.586	0.7694	no	up	0.0031	0.0052	0.0011	0	0	0	0	0	0	0	0	0	0	0	0	0	0	0.139525	0	0	0	0	0	0	0	0	0	0	0	0	0	0	0	0	0	0	0	0	0	0.025619	0	0	0	0
g__Victivallaceae_unclassified	-1.12	0.586	0.7694	no	down	0.0019	0.0012	0.0026	0	0	0	0	0	0	0	0	0	0	0	0	0	0	0	0	0	0	0	0	0	0	0	0	0.002954	0	0.029931	0	0	0	0.070308	0	0	0	0	0	0	0	0	0	0
g__Actinobacillus	-1	0.586	0.7694	no	down	0.0012	0.0008	0.0016	0.010972	0	0	0.009587	0	0	0	0	0	0	0	0	0	0	0	0	0	0	0	0	0	0	0	0	0	0	0	0	0	0.042816	0	0	0	0	0	0	0	0	0	0	0
g__Loigolactobacillus	0	0.586	0.7694	no	no	0.0005	0.0005	0.0005	0	0	0	0	0	0	0	0	0	0	0	0.013881	0	0	0	0	0	0	0	0	0	0	0	0	0	0	0	0	0	0	0	0	0	0	0.006881	0	0	0	0	0	0
g__Parvibacter	-0.58	0.586	0.7694	no	down	0.0005	0.0004	0.0006	0	0	0	0	0	0	0	0	0	0	0	0	0	0	0	0	0	0	0	0	0	0	0	0	0.010337	0	0	0	0	0	0.005408	0	0	0	0.009634	0	0	0	0	0	0
g__Phenylobacterium	-0.42	0.586	0.7694	no	down	0.0004	0.0003	0.0004	0	0	0	0	0.0091	0	0	0	0	0	0	0	0	0	0	0	0	0	0	0	0	0	0	0	0	0	0	0	0	0	0.003606	0.006863	0	0	0	0	0	0	0	0	0
g__Actinomycetaceae_unclassified	-0.42	0.586	0.7694	no	down	0.0004	0.0003	0.0004	0	0	0	0	0	0	0	0	0	0	0	0	0	0	0	0	0	0	0	0	0	0	0	0	0	0	0.007483	0	0	0	0	0	0	0	0	0	0	0	0	0	0
g__Ezakiella	0.42	0.586	0.7694	no	up	0.0003	0.0004	0.0003	0	0	0	0	0	0	0	0	0	0	0	0	0	0	0	0	0	0	0	0	0	0	0.009576	0	0	0	0	0	0	0	0	0.005147	0	0	0	0	0	0	0	0	0
g__Selenomonas	0.58	0.586	0.7694	no	up	0.0003	0.0003	0.0002	0.004702	0	0	0	0	0	0	0	0	0	0	0	0.003039	0	0	0	0	0	0	0	0	0	0	0	0	0	0	0	0	0	0	0	0	0	0	0	0	0	0	0	0
g__Monoglobus	-0.01	0.5915	0.7694	no	down	0.1867	0.1861	0.1874	0.192796	0.157442	0	0.068707	0.0182	0.017498	0.202833	0.102677	0	0.240275	0.016022	0.161369	0.072942	0.216585	0.041142	0.01373	0.012858	0.32951	1.26572	0.10032	0	0.434882	0.03192	0.051441	0.962859	0.025721	0.286211	0.632664	0.316671	0.744991	0.036056	0.018873	0.049792	0.018655	0.063309	0.005754	0.102475	0.006645	0.063495	0.054956	0
g__Citrobacter	1.08	0.5922	0.7694	no	up	0.0918	0.1246	0.059	0	0	0	0	0.050051	0.054439	0	0.057429	0	0	0	0.194336	0	0	0.041142	0.088263	0	0	0.304942	2.55577	0	0	0.017556	0	0	0	0	0	0	0	0.036056	0	0.029506	0	0	0	0	0.553202	0	0	0
g__Catenibacterium	-0.1	0.5927	0.7694	no	down	0.137	0.1324	0.1416	0	0	0	0	0	0.017498	0	0	0	0	0.010681	0.008676	0	0	0	0	0.658952	0.258901	0	0	0	0	0	0	2.6139	0.00643	0	0	0	0	0.023436	0.013726	0	0	0	3.1157	0	0	0	0.016487	0
g__Lentilactobacillus	3	0.5939	0.7694	no	up	0.0018	0.0032	0.0004	0	0	0	0	0	0	0	0	0	0	0	0	0	0	0	0	0	0	0.008355	0	0	0	0	0.009893	0.069409	0	0	0	0.008501	0	0	0.003431	0	0	0	0	0	0	0	0	0
g__C2U_unclassified	1.58	0.5939	0.7694	no	up	0.0016	0.0024	0.0008	0	0	0	0	0	0	0	0	0	0	0	0.029498	0	0	0	0	0	0	0	0	0	0	0	0	0.013291	0	0.022448	0	0	0	0	0	0	0	0	0	0	0	0	0	0
g__Hespellia	1.32	0.5939	0.7694	no	up	0.0014	0.002	0.0008	0	0	0	0	0	0.019442	0	0	0	0	0	0	0	0	0	0	0	0	0	0	0	0	0.012768	0	0	0	0.022448	0	0	0	0.016225	0	0	0	0	0	0.005124	0	0	0	0
g__Megasphaera	0.08	0.5967	0.7712	no	up	0.135	0.1388	0.1312	0.357378	0	0	0.594392	0	2.25532	0	0	0.05272	0	0	0	0	0	0	0.019614	0.025715	0.209688	0.020886	0	0	0	0.003192	0.009893	0	0	0.19829	0	1.16254	0	0.625563	0	0.007377	0	0	1.20111	0	0	0	0	0.008681
g__Coprobacillus	-2.2	0.6068	0.781	no	down	0.0201	0.0072	0.033	0.004702	0	0	0.004793	0	0.034996	0	0	0	0	0.00356	0	0	0	0	0	0.003214	0.057771	0	0	0	0	0.020748	0	0.031012	0.011253	0.022448	0	0	0	0	0.006863	0	0	0	0	0	0	0	0.009159	0
g__Eggerthella	1.01	0.6081	0.781	no	up	0.0154	0.0206	0.0102	0.020377	0	0.007331	0.007989	0.075077	0	0.019165	0	0	0.032163	0.007121	0	0	0.022405	0	0	0	0.1348	0	0	0	0.024329	0	0.031656	0.00443	0.170402	0	0	0	0	0	0.013726	0.009221	0.066009	0	0	0	0.003323	0.011397	0.018319	0
g__Dialister	-0.83	0.6097	0.781	no	down	1.3782	0.9908	1.7657	0.047023	0.718678	0.008797	5.38308	1.9975	0.033052	0	0.193171	4.99986	0.051082	0.012462	2.72939	2.58335	0.007468	0.897968	0.025498	1.01414	0.492126	0.016709	0	0.010028	2.67468	0.036708	0.069248	1.76918	0.01286	0.967132	0.400948	1.50047	0.079922	0.028844	0.017157	0.016597	0.00287	9.18525	4.6232	3.89746	0.019935	0.040702	0.20517	6.9219
g__Anaerostipes	-1.27	0.6097	0.781	no	down	0.3283	0.1925	0.4641	0.609737	0.061125	0.268313	0.186946	0.122853	0.031108	0.02236	0.081793	0.048445	0.223248	0.010681	0.645475	0.022794	0.114516	0.030409	0.678644	0	0.659021	0	0	0.172984	0.218961	0.493169	0.138496	0.159492	0.07234	0.123464	0	0.114767	2.80299	0.090139	0	0.403865	0.152109	0.027525	0.185561	0.257895	0.016613	3.4092	0.102585	0.0463
g__Faecalimonas	-0.53	0.6146	0.7827	no	down	0.1039	0.085	0.1227	0.098749	0.58902	0.114363	0	0.389034	0	0	0.069611	0	0.194869	0.019582	0	0	0.052279	0.033987	0	0	0	0.043861	0	0	0.194632	0.009576	0.409552	0	0.077163	0	0	0	0	0	0	0.012909	0.132019	0	0	0	0	0.014653	0	0
g__Betaproteobacteria_unclassified	-4.24	0.6179	0.7827	no	down	0.0169	0.0017	0.0321	0	0	0	0	0	0	0	0	0	0	0	0.038173	0	0	0	0	0	0	0	0	0	0	0	0	0.008861	0	0	0	0	0	0	0.003431	0	0	0	0	0	0	0	0	0
g__Peptostreptococcaceae_unclassified	-0.97	0.6179	0.7827	no	down	0.0042	0.0028	0.0055	0	0.033341	0	0	0	0	0	0	0	0	0	0	0	0	0	0	0	0	0	0	0.042619	0	0	0	0	0	0	0	0	0	0	0	0	0	0	0	0	0.068112	0	0	0
g__FukuN57	1.4	0.6179	0.7827	no	up	0.002	0.0029	0.0011	0	0	0	0	0	0	0	0	0	0	0	0.031233	0	0	0	0	0	0	0	0	0	0	0	0	0.033966	0	0.013095	0	0	0	0	0	0	0	0	0	0	0	0	0	0
g__TM7a	0.74	0.6179	0.7827	no	up	0.0004	0.0005	0.0003	0	0	0.004399	0	0	0	0	0	0	0	0	0	0.003039	0	0	0	0	0	0	0	0	0.006082	0	0	0	0	0	0	0	0	0.005408	0	0	0	0	0	0	0	0	0	0
g__Ruminococcus	0.6	0.622	0.7861	no	up	1.6581	1.9965	1.3196	2.77595	3.61006	0.007331	0.309978	0.047776	0.12832	2.82529	6.87063	0.004275	0.102164	1.03964	7.65026	0.088138	0.034853	1.78878	0.007846	1.16522	0.86443	0.058482	0.26752	0.250702	1.15107	0.405388	1.03278	0.98058	19.9884	0.45083	1.56474	3.6534	0.502369	1.37732	0.097795	0.007377	0.00861	1.17809	0.094938	0.619972	1.7842	2.61144	2.30083	2.44379
g__UCG-010_unclassified	-0.71	0.6297	0.7941	no	down	0.1166	0.0886	0.1445	0	0.007409	0	0	0	0	0	0	0	0	0	0.015616	0	0	0	0	0	0.044933	0	0.30096	0	0	0.37666	0	1.6023	0	0.044896	0	0.012752	0	0.252389	0	0	0	0.088081	1.0026	0.035866	0	0	0	0.020256
g__Oxalobacter	-0.68	0.6409	0.803	no	down	0.0075	0.0058	0.0093	0	0	0	0	0	0.003888	0	0	0	0	0	0.020822	0	0	0.123426	0	0	0	0	0	0	0	0	0	0	0	0.007483	0	0	0	0.041464	0	0	0	0	0.066169	0	0	0	0	0
g__Lactococcus	-1.28	0.6421	0.803	no	down	0.0132	0.0077	0.0187	0.015674	0	0	0.011185	0.011375	0	0	0	0.004275	0.018919	0	0.010411	0.009118	0	0	0	0.003214	0	0.008355	0	0	0.012165	0.020748	0.055398	0.017721	0	0.009353	0.247338	0.019128	0.008563	0.007211	0.005147	0	0.02009	0.012386	0.011508	0	0.006645	0	0.097089	0
g__Cellulosilyticum	-0.43	0.6424	0.803	no	down	0.0057	0.0049	0.0066	0	0	0	0	0	0	0	0.008701	0	0	0	0	0.123089	0	0	0	0	0	0	0	0	0	0	0	0	0	0	0.148403	0	0	0.023436	0	0	0	0	0	0	0	0	0	0
g__Rhizobiaceae_unclassified	0.53	0.6424	0.803	no	up	0.0011	0.0013	0.0009	0	0	0	0	0	0	0	0	0	0	0	0.005205	0	0	0	0	0	0	0	0	0	0	0	0	0.014768	0	0.014965	0	0	0	0	0	0	0	0	0	0	0	0	0	0
g__UCG-002	1.07	0.6466	0.8065	no	up	1.3474	1.8272	0.8676	0.322894	0.083352	0.016128	0.202924	0	1.32403	0.100618	0.448992	0	0.022703	0.046286	2.2019	0.004559	0.024895	4.60253	0	0.216972	3.01481	0.01462	5.33607	0	0.247852	4.67952	0.023742	9.61825	9.57785	7.20392	0.057278	0.541954	0.11132	5.23707	0.104658	0.833548	0.453456	0.689513	1.53771	1.00425	0.038209	0.003256	0.115408	0.677142
g__Tannerellaceae_unclassified	1.6	0.6533	0.8114	no	up	0.052	0.0782	0.0258	0.084642	0	0	0	0	0	0	0.057429	0	0	0	0.031233	0	0.062237	0.751288	0	0	0.736049	0	0.329623	0	0.059302	0	0	0	0	0	0	0.008501	0	0.052281	0	0.204699	0	0	0.005754	0	0	0	0	0
g__Pyramidobacter	0.97	0.6534	0.8114	no	up	0.0193	0.0256	0.0131	0	0	0	0	0	0.132208	0	0	0	0	0.023143	0	0	0	0.29336	0	0	0.014978	0.219307	0	0	0.007603	0	0	0	0	0	0	0	0	0.03245	0	0	0	0.015139	0	0	0	0	0.005496	0
g__Bordetella	0.74	0.6601	0.818	no	up	0.0012	0.0015	0.0009	0.009405	0	0	0.009587	0	0	0.004791	0	0	0	0	0	0	0	0	0	0.006429	0	0	0	0	0.009123	0	0	0	0	0	0	0.010627	0	0	0.003431	0	0	0	0	0	0.006645	0	0	0
g__Fournierella	1.18	0.6672	0.8181	no	up	0.0018	0.0025	0.0011	0	0	0	0	0	0	0	0	0	0	0	0	0	0.04979	0	0	0	0	0	0	0	0	0	0	0.00443	0.01286	0	0	0	0	0.016225	0	0	0	0	0	0	0	0	0	0
g__Dielma	-0.19	0.6672	0.8181	no	down	0.0007	0.0007	0.0008	0.01254	0	0	0	0	0	0	0	0	0	0	0	0	0	0	0	0	0.006419	0	0	0	0	0	0	0	0	0	0	0	0	0	0	0	0	0	0	0	0	0	0	0
g__Gemmatimonas	-0.26	0.6672	0.8181	no	down	0.0006	0.0005	0.0006	0	0	0	0	0	0	0	0	0	0	0	0	0.003039	0	0	0	0.01125	0	0	0	0	0	0	0	0	0	0	0	0	0	0	0	0	0	0	0	0	0	0	0	0
g__Nitrospira	0.32	0.6672	0.8181	no	up	0.0004	0.0005	0.0004	0	0	0	0	0	0	0	0	0	0	0	0	0.003039	0	0	0	0	0	0	0	0	0.009123	0	0	0	0	0	0	0	0	0	0	0	0	0	0	0	0	0	0	0
g__Victivallis	2.31	0.6674	0.8181	no	up	0.0682	0.1134	0.0229	0	0	0	0	0	0	0	0	0	0	0	0	0	0	0.021465	0	0	0.355187	0	0	0	0	0	0	2.68035	0	0.005612	0	0	0	0.522805	0	0	0	0	0	0	0	0	0	0
g__Desulfovibrionaceae_unclassified	-1.91	0.6821	0.8325	no	down	0.0122	0.0051	0.0192	0	0	0	0.011185	0	0.029164	0	0	0	0.034055	0.014242	0.008676	0	0	0	0.005884	0.003214	0.010698	0	0	0.020056	0	0	0	0	0	0	0	0	0	0.027042	0	0.003688	0.321437	0.005505	0	0.005124	0	0	0	0
g__Fusobacterium	-0.75	0.6822	0.8325	no	down	0.879	0.6547	1.1034	0.029781	0.053716	11.4993	0.01438	2.43203	0.023331	0.443997	0.175768	0	0.660285	0.087231	0	0.012157	1.61567	0	0.011768	0	0	0.03133	0	0.007521	0.031932	0.028728	0.484736	0.002954	0	0.029931	0.010414	0.044631	0.028544	0.041464	0.082354	0.035039	10.2659	0	0.053223	0	0.009968	0.16932	0.097089	0
g__Eubacterium]_coprostanoligenes_group_unclassified	-0.16	0.6843	0.8325	no	down	1.0798	1.0218	1.1378	0.037619	0.613099	0.008797	0.933131	0.034126	0.052494	0.284286	0.887543	0	0.015135	0	0.82246	0.591132	3.05211	1.29329	0	0.726455	0.374444	0.096078	3.62585	0.027577	0.038014	0.529877	0.520349	5.61914	6.67299	0.731429	0.557161	0.195528	0.068505	6.19254	0.075491	0.035039	0.322872	0.791357	1.46866	0.333043	0.428607	0.004884	0.082434	0.567179
g__Acidaminococcus	-0.79	0.685	0.8325	no	down	0.0484	0.0355	0.0613	0.028214	0	0	0	0	0.036941	0	0	0	0	0	0	0	0	0	0	0	0.73391	0	0	0	0	0.004788	0	0	0	0.153394	0	0.401683	0	0.023436	0.018873	0	0	0	0.21433	0	0	0	0	0
g__UCG-005	1.49	0.6986	0.8472	no	up	0.3452	0.5093	0.181	0.004702	0.109284	0	0	0	0.103045	0.014374	0.097456	0	0	0	0.782551	0.013677	0	1.23247	0.011768	0	0.175454	0	4.50007	0	0.004562	2.82495	0	3.29321	0.009645	0.574293	0	0.046757	0	1.88751	0.010294	0.02213	0	0.294522	0.132338	0.128093	0	0	0	0.282143
g__Desulfovibrio	0.96	0.7023	0.8499	no	up	0.1694	0.2239	0.1149	0	0	0	0	0	0.563829	0	0.207093	0	0	0	0.022557	0	0	0.468661	0	0.014465	0.06633	0.033418	2.16405	0.005014	0	0.126085	1.5472	0.691132	0	0.134688	0	0.340049	0	0.885163	0.01201	0	0.01148	0	0.128023	0	0.008306	0	0.05862	0.020256
g__Acidothermus	0.32	0.711	0.8586	no	up	0.0009	0.001	0.0008	0	0	0.002932	0	0	0	0	0	0	0	0	0	0.007598	0	0	0	0	0	0	0	0	0.012165	0	0.003957	0	0	0	0	0.010627	0	0	0	0	0	0	0	0	0	0	0	0
g__Prevotellaceae_NK3B31_group	-6.84	0.7179	0.8622	no	down	0.0577	0.001	0.1143	0	0	0	0.011185	0	0	0	0	0	0	0	0	0	0	0	0	0.003214	0	0	0	0	0.012165	0	0	0	0	0	0	0	0	0	0	0	0	0	0	0	1.27918	0	0	0
g__Howardella	3.73	0.7179	0.8622	no	up	0.0057	0.0106	0.0008	0	0	0	0	0	0	0	0	0	0	0	0	0	0	0	0	0	0	0	0.109874	0	0	0.175562	0	0	0	0	0	0.008501	0	0	0	0	0	0	0.005754	0	0	0	0	0
g__Family_XIII_UCG-001	-1.03	0.7193	0.8622	no	down	0.0194	0.0128	0.0261	0.004702	0	0	0	0	0.038885	0	0.057429	0	0	0	0.072876	0.031912	0	0.023254	0.003923	0	0	0	0	0	0	0.014364	0	0.078269	0.019291	0	0	0.029754	0	0.081125	0	0.127245	0.02009	0.068814	0.174053	0.145173	0	0	0	0.014469
g__Haemophilus	-1.46	0.72	0.8622	no	down	0.2296	0.1226	0.3367	0.851124	0.303771	0.189138	0.428218	0.125128	0.005833	0.277898	0.020883	0.019948	0	0.053406	0	0	0	0	0.16868	0.128576	0.023536	0.025064	0	0.020056	0.057781	0.513917	0.085076	0.008861	0	0.003741	6.62866	0.03613	0.459554	0	0.02402	0.023974	0.012915	0.152766	0.054661	0.017079	0	0.100941	0.032974	0.068004
g__Acinetobacter	-4.81	0.7332	0.8743	no	down	0.0538	0.0037	0.1038	0	0	0	0	0	0	0.020762	0	0	0	0	0.031233	0	0	0	0	0	0	0	0	0	0	0	0	0.020675	0	0.02806	0	0	0.008563	0	0	0	0	0	0	0	0	0	0	0
g__Actinobacteriota_unclassified	-2.58	0.7332	0.8743	no	down	0.0084	0.0024	0.0144	0	0	0	0	0	0	0	0	0	0	0	0	0	0.019916	0	0	0.01125	0	0.022975	0	0	0	0	0	0	0	0.009353	0	0	0	0	0	0	0	0	0	0	0.011629	0	0	0
g__CAG-56	0.36	0.7371	0.8771	no	up	0.0766	0.0862	0.067	0	0	0	0.409044	0	0	0.303451	0.508162	0	0	0	0	0	0	0.060819	0.011768	0	0.023536	0.04595	0	0	0.281305	0.075013	0	0.125526	0.07234	0.409675	0	0.17215	0.211223	0.099153	0	0.582746	0	0.097715	0	0.054653	0.048177	0.027677	0.111744	0.062216
g__Elsterales_unclassified	0	0.739	0.8776	no	no	0.0011	0.0011	0.0011	0.003135	0	0	0	0	0	0	0	0	0	0	0	0	0	0.007155	0	0	0	0.016709	0	0	0	0.003192	0	0	0	0	0	0	0.011417	0	0	0.003688	0.00287	0	0	0	0	0	0	0
g__UCG-009	-1.85	0.7483	0.8868	no	down	0.0117	0.0051	0.0184	0	0.020375	0	0	0	0	0.003194	0.012182	0	0	0	0	0	0	0.003578	0	0.003214	0	0	0	0	0	0	0	0.005907	0	0.089792	0	0	0	0.156842	0.017157	0	0	0.079824	0.021577	0	0	0	0	0
g__Enterococcus	-1.01	0.7513	0.8868	no	down	0.0259	0.0172	0.0346	0.025079	0	0	0.041544	0	0	0	0.015663	0	0.017027	0	0.130136	0	0	0	0	0.04018	0	0	0	0	0.059302	0.04788	0.005936	0.047257	0.003215	0.029931	0.203077	0.080762	0	0.135208	0	0	0	0	0	0	0.034887	0	0.069611	0.036172
g__Latilactobacillus	-0.89	0.755	0.8868	no	down	0.0185	0.013	0.0241	0.028214	0	0.013196	0	0.020475	0	0.020762	0	0.012824	0.022703	0	0.038173	0.03799	0.014937	0.008944	0.009807	0	0	0.01462	0	0	0	0.009576	0.059355	0.031012	0	0.007483	0.249941	0.012752	0.008563	0.003606	0.027451	0.003688	0.074619	0.050922	0.007192	0	0	0	0.032974	0
g__Olsenella	-0.08	0.7557	0.8868	no	down	0.0034	0.0033	0.0035	0	0	0	0	0	0	0	0	0	0	0	0	0	0	0	0	0	0	0	0.038217	0	0	0	0	0	0.008038	0.043025	0	0	0	0	0	0	0	0.006881	0.076238	0	0	0	0	0
g__Acidobacteriota_unclassified	-0.17	0.7557	0.8868	no	down	0.0008	0.0008	0.0009	0	0	0	0	0	0	0	0	0	0	0	0	0.004559	0	0	0	0.003214	0	0	0	0	0.009123	0	0	0	0	0.003741	0	0	0.005709	0	0.013726	0	0	0	0	0	0	0	0	0
g__Acidobacteriales_unclassified	-0.22	0.7586	0.8868	no	down	0.0013	0.0012	0.0014	0.003135	0	0	0	0	0	0	0	0	0	0	0	0	0	0	0	0.006429	0	0.008355	0	0	0	0.004788	0.009893	0	0	0	0	0.012752	0	0	0.003431	0	0	0	0	0	0	0	0	0
g__Veillonellaceae_unclassified	2.97	0.7592	0.8868	no	up	0.016	0.0283	0.0036	0.009405	0.024079	0	0	0	0	0	0	0	0	0	0	0.723338	0	0.003578	0	0	0	0	0	0	0	0	0	0.002954	0	0	0	0	0	0	0	0	0	0	0	0	0	0	0.010991	0
g__Atopobiaceae_unclassified	0.54	0.7592	0.8868	no	up	0.0027	0.0032	0.0022	0	0	0	0.003196	0	0	0	0.005221	0	0	0	0	0	0	0	0	0	0	0	0	0	0	0	0	0.038396	0	0.039284	0	0.010627	0	0.007211	0	0	0	0	0.024454	0.015371	0	0	0	0.002894
g__Ruminococcus]_gauvreauii_group	-1.54	0.7645	0.8911	no	down	0.0322	0.0165	0.0479	0	0.062977	0	0.057522	0	0	0	0.06439	0	0	0	0	0.021275	0	0.012521	0	0.014465	0.010698	0	0	0	0	0.012768	0	0.144724	0	0.044896	0	0.057383	0	0.014422	0	0	0	0.177539	0.021577	0	0.01329	0	0	0.290824
g__Eubacterium]_ventriosum_group	-1.14	0.7801	0.9075	no	down	0.1765	0.1102	0.2428	0.556444	0.177817	0	0.02237	0.00455	0	0.552601	0.06265	0	0.228924	0	0.131871	0.060785	0.054769	0.046508	0	0.036966	0.012838	0.04595	0	0.030084	0.401429	0.02394	0.112775	0.002954	0	0.409675	0	0.023378	0.456699	0.407427	0.006863	0.324568	0.01148	0.056427	0	0.042698	0	1.02895	0.518419	0.387765
g__GCA-900066575	-0.18	0.7843	0.9105	no	down	0.0153	0.0144	0.0163	0	0	0	0	0	0	0.068676	0.102677	0	0	0	0	0.047108	0	0.032198	0	0	0.025676	0	0	0	0	0.076609	0	0.014768	0.00643	0.014965	0	0.021253	0	0.023436	0	0.020285	0	0.031654	0.031646	0.112722	0	0	0	0.109963
g__Faecalitalea	2.5	0.7904	0.9157	no	up	0.0596	0.1013	0.0179	0	0	0	0.043141	0	0	0	0.013922	0	0.037839	0.005341	0	0	0.017426	0	0	0	0.051352	0	0	1.82511	0.031932	0	0.427359	0	0.281323	0	0	0	0	0	0.061765	0	0.05453	0.034407	0	0	0.041532	0	0	0
g__RF39_unclassified	-0.36	0.8153	0.9407	no	down	0.0292	0.0256	0.0328	0.007837	0	0	0	0	0	0	0	0	0	0	0.022557	0	0	0	0	0.003214	0	0	0.143314	0	0	0.481997	0	0	0	0.031801	0	0	0	0.018028	0	0	0	0	0.161107	0	0	0	0	0.005788
g__Aeriscardovia	0.14	0.8153	0.9407	no	up	0.0171	0.018	0.0163	0	0.059272	0	0	0	0	0	0	0	0	0	0	0	0.146879	0	0.035305	0	0.111263	0	0	0	0	0.132469	0	0	0	0	0	0	0.151282	0	0	0	0	0	0	0.042698	0	0	0	0
g__Paraprevotella	0.24	0.8265	0.9517	no	up	0.0859	0.0931	0.0786	0.14107	0	0	0	0	0	0	0	0	0	0	0.522279	0	0	0	0.003923	0.017679	0	0	0	1.63458	0	0	0	0.047257	0	0.147782	0	0	0	0.063097	0	0	0	0.078448	0	0.058069	0.435252	0	0	0
g__Lachnospiraceae_UCG-001	0.52	0.8472	0.9736	no	up	0.0277	0.0326	0.0227	0	0.127806	0	0.044739	0	0.157483	0	0.222756	0	0	0	0	0.086618	0	0.019677	0	0	0	0	0	0	0.112522	0.073417	0	0	0	0.035543	0	0.048882	0	0.059492	0	0.081142	0	0.028902	0	0.025619	0.029903	0	0.012823	0.008681
g__Porphyromonas	0.8	0.8609	0.9873	no	up	0.0037	0.0047	0.0027	0	0	0	0	0	0	0	0	0	0.00946	0	0.005205	0.007598	0	0.053663	0	0.009643	0	0	0	0.012535	0	0.00798	0.017807	0	0	0.003741	0	0.012752	0	0.010817	0.003431	0	0	0	0	0	0.008306	0	0.009159	0
g__Fusobacteriotaceae_unclassified	6.86	0.8626	0.9873	no	up	0.2459	0.4876	0.0042	0	0	13.0828	0	0	0.009721	0.01118	0	0	0	0	0	0	0	0	0	0	0	0.012532	0	0	0.028891	0.020748	0	0	0	0	0	0	0.028544	0	0	0.011065	0.00861	0	0.007192	0	0	0	0	0
g__SC-I-84_unclassified	-0.62	0.8682	0.9912	no	down	0.0016	0.0013	0.002	0	0	0	0	0	0	0	0	0	0	0	0	0.010637	0	0	0	0.006429	0	0.004177	0	0	0.003041	0	0.009893	0	0	0	0	0	0	0	0	0	0	0	0	0	0.011629	0	0	0
g__Chloroplast_unclassified	-0.77	0.8695	0.9912	no	down	0.0084	0.0062	0.0106	0	0	0	0	0	0.005833	0	0	0	0	0.023143	0.019087	0	0	0	0	0	0.014978	0	0	0	0	0.011172	0	0.038396	0.027329	0.02806	0	0	0	0.050478	0.04804	0.003688	0	0	0	0	0	0	0	0
g__Alloprevotella	-5.92	0.8748	0.9929	no	down	0.1819	0.0059	0.3579	0.007837	0	0	0	0	0	0	0.008701	0	0.007568	0	0	0	0	0.003578	0	0	0.017117	0	0	0.010028	0	0	0.007914	0.048734	0	0.048637	0.010414	0.017002	0	0	0.01201	0	8.54535	0	1.01699	0.018787	0	0	0	0
g__Clostridia_vadinBB60_group_unclassified	-1.39	0.8771	0.9929	no	down	0.0768	0.0424	0.1112	0	0	0	0	0	0	0	0.010442	0	0	0	0.006941	0.062304	0	0.051875	0	0	0.051352	0	0.023886	0	0	0.012768	0	0.860961	0	0.063603	0	0	0	0.131603	0	0	0	0.05918	0.719228	0.04099	0	0	0.003664	0
g__Oscillospira	1.38	0.8866	0.9929	no	up	0.0081	0.0117	0.0045	0	0	0	0.009587	0	0	0	0.006961	0	0	0.258131	0.005205	0	0	0	0	0	0	0	0	0	0	0	0	0.023628	0	0.013095	0	0.010627	0	0.025239	0	0	0.0287	0	0	0.006832	0	0	0	0
g__Eubacterium]_oxidoreducens_group	1.35	0.8887	0.9929	no	up	0.0016	0.0023	0.0009	0	0	0	0	0	0	0	0	0	0	0	0.027762	0	0	0.003578	0	0	0	0	0	0	0	0	0	0.007384	0	0.022448	0	0	0	0.007211	0	0	0	0	0	0	0	0	0	0.002894
g__Ralstonia	-4.78	0.8963	0.9929	no	down	0.717	0.0504	1.3837	0.128531	0.042602	0.063046	0.009587	0.050051	0.011665	0.156517	0.005221	0.029922	0	0.014242	0.298445	0.016716	0.024895	0.010733	0.02746	0.008036	0.010698	0.037596	0	0	0	0.020748	0.037592	0.222993	0.004823	0.129076	0.445208	0	0.065651	0	0.020588	0.023974	0.130584	0.05918	0.113638	0.011955	0	0.019537	0.018319	0.04196
g__Vibrio	-1.7	0.9031	0.9929	no	down	0.0605	0.0285	0.0924	0.029781	0.012966	0.016128	0.003196	0.020475	0	0.033539	0.006961	0.015674	0.034055	0	0.138812	0.022794	0.014937	0.003578	0.015691	0.003214	0.006419	0.010443	0	0	0.006082	0.009576	0.03957	0.180167	0	0.145912	0.27077	0.017002	0.005709	0.005408	0.013726	0	0.087534	0.038536	0.010069	0	0	0.019537	0.023814	0.021703
g__Eubacterium]_eligens_group	-0.02	0.9104	0.9929	no	down	1.3934	1.383	1.4038	4.01267	0.090761	0.023459	2.04042	0	1.55345	2.17686	3.0977	0	0.100272	0.030264	1.5651	0	0.806592	0.751288	12.9452	2.2533	0.089866	0.156648	0	0.042619	2.46332	0.670327	0.063312	0.386916	1.45324	0.568681	0	1.747	0.085631	0	0.015441	2.82337	0.414711	0.96752	0.132338	0.888115	1.73602	0.058611	0	1.50042
g__Leuconostoc	-1.91	0.9105	0.9929	no	down	0.5066	0.213	0.8002	0.391862	0.103727	0.189138	0.030359	0.170629	0.019442	0.084647	0.052208	0.178108	0.529741	0.012462	0.702735	0.191472	0.166795	0.100172	0.096109	0.030537	0.171174	0.043861	0.320069	0.100281	0.066905	0.207482	0.682587	0.692609	0.041797	0.374132	4.09019	0.178526	0.065651	0.055886	0.274513	0.033194	0.486461	0.60556	0.024454	0.076856	0.034887	0.144899	0.214329	0.094048
g__Candidatus_Stoquefichus	2.43	0.9108	0.9929	no	up	0.0099	0.0167	0.0031	0	0	0	0	0.179729	0	0	0	0	0	0.142417	0	0	0	0	0	0	0	0	0	0	0.007603	0	0	0	0.122175	0	0	0.012752	0	0	0	0	0	0	0	0	0	0	0	0
g__Sneathia	-0.1	0.9108	0.9929	no	down	0.003	0.0029	0.0031	0	0	0	0	0	0	0	0	0	0	0	0	0	0	0.005366	0	0	0.010698	0	0	0	0	0	0	0.059071	0.003215	0	0	0	0	0.023436	0.022304	0	0	0	0	0	0	0	0	0
g__Beijerinckiaceae_unclassified	1.36	0.9116	0.9929	no	up	0.0025	0.0036	0.0014	0	0	0	0	0	0	0	0	0	0	0	0.036438	0	0	0	0	0	0	0	0	0	0	0	0	0.044303	0	0.016836	0	0	0	0	0	0	0	0	0	0	0	0	0	0
g__Erysipelatoclostridium	0.15	0.9242	0.9929	no	up	0.4574	0.4815	0.4332	1.02354	0.070386	0	0.161381	0.766693	0.365517	0.408861	0.31325	0	1.09732	0.037385	0.839811	0.483239	0.838955	0.148469	0.415817	0.503054	0.074889	2.03016	0.315292	0.055154	0.006082	0.126085	1.38694	0.047257	1.2764	0.209514	0.669114	0.293293	0.22835	0.472327	0.610792	0.601188	0.881083	0.158271	0.073361	0.374033	1.94701	0.613787	0.404843	0.240183
g__Holdemanella	0.04	0.9242	0.9929	no	up	0.0643	0.0653	0.0633	0	0	0	0	0	0	0	0	0.113989	0	0	0	0.004559	0	0	0	0	0.040654	0	0.955429	0	0	0	0	0.243668	0	0.404063	0	0	0	0.178475	0	0	0	0	0.345229	0	0	0.003256	0.003664	0
g__Gordonibacter	0.04	0.9288	0.9929	no	up	0.0039	0.004	0.0039	0.00627	0	0	0	0	0	0.006388	0	0	0	0	0	0	0	0	0	0	0.012838	0	0.076434	0	0	0	0	0	0.00643	0	0	0	0	0	0	0	0	0	0	0	0	0	0	0
g__Mediterraneibacter	0.86	0.9331	0.9929	no	up	0.0031	0.004	0.0022	0	0	0	0	0	0	0	0	0	0	0	0	0	0	0.012521	0	0	0	0	0	0	0	0.009576	0	0	0.043404	0.043025	0	0	0	0.009014	0	0.016597	0	0	0	0	0	0	0	0
g__Burkholderia-Caballeronia-Paraburkholderia	-0.12	0.9331	0.9929	no	down	0.0013	0.0012	0.0013	0	0	0.005865	0	0	0	0.004791	0	0	0	0	0	0	0	0	0	0	0	0	0	0	0.007603	0	0	0.014768	0	0	0	0	0	0.007211	0	0	0	0	0	0	0	0	0	0
g__Oscillospirales_unclassified	-1.5	0.9368	0.9929	no	down	0.0034	0.0018	0.0051	0	0	0	0	0	0	0	0	0	0	0	0.031233	0	0	0	0	0	0	0	0	0	0	0	0	0.002954	0	0.013095	0	0	0	0.086533	0	0	0	0	0	0	0	0	0	0
g__Saccharimonadaceae_unclassified	-1	0.9368	0.9929	no	down	0.0006	0.0004	0.0008	0	0	0	0	0	0	0	0	0	0	0	0	0	0	0	0	0	0	0	0	0	0.003041	0.004788	0.003957	0	0	0	0	0	0	0.012619	0	0	0	0	0	0	0	0.006512	0	0
g__Peptococcaceae_unclassified	0.42	0.9374	0.9929	no	up	0.0049	0.0056	0.0042	0	0	0	0	0	0	0	0.003481	0	0	0	0.008676	0	0.057258	0.023254	0	0	0	0	0	0.007521	0	0.028728	0	0	0	0.022448	0	0.004251	0	0.030647	0	0	0.00574	0	0.004315	0.011955	0	0	0	0
g__Frisingicoccus	4.26	0.9393	0.9929	no	up	0.0051	0.0096	0.0005	0	0	0	0	0	0	0	0	0	0	0	0.183926	0.075981	0	0	0	0	0	0	0	0	0	0	0	0	0	0	0	0	0.005709	0	0	0	0.00861	0	0	0	0	0	0	0
g__Paracoccus	1.25	0.9393	0.9929	no	up	0.0013	0.0019	0.0008	0	0	0	0	0	0	0	0	0	0	0	0.019087	0	0	0	0	0	0	0	0	0	0	0	0	0.032489	0	0	0	0	0	0	0	0	0	0	0	0	0	0	0.007327	0
g__Methyloversatilis	-4.81	0.9451	0.9929	no	down	0.1537	0.0106	0.2968	0.028214	0	0.01173	0	0	0	0.076661	0	0.011399	0	0	0.0642	0.004559	0	0	0	0.004822	0	0	0	0	0	0.00798	0.007914	0.04135	0	0.02806	0.031243	0	0	0	0	0	0.05453	0.01101	0.012946	0	0	0	0	0.005788
g__Bacteroidaceae_unclassified	-3.57	0.9491	0.9929	no	down	0.0875	0.0136	0.1614	0	0	0.008797	0	0	0	0.006388	0	0	0	0	0	0	0	0	0	0	0.062051	0.004177	0	0	0	0	0	0.286495	0	0	0	0.021253	0	0	0	0	4.27339	0	0.047469	0.005124	0	0	0	0
g__Bittarella	0	0.9491	0.9929	no	no	0.0018	0.0018	0.0018	0	0	0	0	0.00455	0	0	0	0	0	0	0	0	0.009958	0	0	0	0.004279	0	0	0	0.007603	0	0	0	0.022506	0	0	0	0	0.025239	0	0	0.00861	0	0	0.003416	0	0	0	0
g__Ruminococcus]_torques_group	1.14	0.9517	0.9929	no	up	1.2865	1.768	0.8049	0.065833	0.516782	0	0.40425	0.461836	0.149706	0.015971	0.393303	0.021373	4.33631	0.24923	0.432052	0.829712	1.02567	1.88895	0.731602	0.265188	18.5917	6.50403	0.396503	4.1065	0.222003	1.3614	0.953643	1.34387	0.017683	2.45057	0	0.707728	0.425301	0.813052	0.398044	0.103271	0.667269	0.780347	0.33516	0.076856	0.49838	2.57237	2.02055	0.442747
g__Peptostreptococcus	2.49	0.9621	0.9929	no	up	0.0017	0.0028	0.0005	0.023512	0	0	0	0	0	0	0	0	0	0	0	0	0	0.003578	0	0	0	0	0	0	0	0	0	0.047257	0	0	0	0	0	0	0.006863	0	0	0	0	0	0	0	0	0
g__Gardnerella	0.45	0.9621	0.9929	no	up	0.0013	0.0015	0.0011	0	0	0	0	0	0	0	0	0	0	0	0	0	0	0	0	0	0	0	0	0	0	0	0	0.010337	0.016076	0.014965	0	0	0	0	0.005147	0	0	0	0	0	0	0	0	0
g__Fenollaria	-0.68	0.9621	0.9929	no	down	0.0013	0.001	0.0016	0	0	0	0	0	0	0	0	0	0	0	0	0	0	0	0	0	0	0	0	0	0	0.020748	0.003957	0.002954	0	0	0	0	0	0	0	0	0	0	0	0	0	0	0	0
g__Intestinimonas	1.24	0.9631	0.9929	no	up	0.0527	0.0741	0.0313	0	0.04075	0	0	0	0	0.023957	0.304549	0	0.00946	0	0.031233	0.205148	0.009958	0.012521	0	0	0.9329	0	0.128983	0.030084	0	0.247383	0	0	0	0.024319	0	0.029754	0	0.115378	0	0.118025	0.035875	0.005505	0.258922	0.015371	0	0	0	0.008681
g__KF-JG30-C25_unclassified	0.93	0.9696	0.9929	no	up	0.0015	0.0019	0.001	0	0	0	0	0	0	0	0	0	0	0	0.036438	0	0	0	0	0	0	0	0	0	0	0	0	0.014768	0	0	0	0	0	0	0	0	0	0	0	0	0	0	0	0
g__Enterorhabdus	-1.19	0.9696	0.9929	no	down	0.0012	0.0007	0.0016	0	0	0	0	0	0	0	0.003481	0	0	0	0	0	0	0	0	0	0	0	0	0	0	0	0	0.014768	0	0	0	0	0	0.009014	0	0.035039	0	0	0	0	0	0	0	0
g__Afipia	-0.49	0.9696	0.9929	no	down	0.0006	0.0005	0.0007	0	0	0	0	0	0	0	0	0	0	0	0	0	0	0	0	0	0	0	0	0	0	0	0	0.007384	0	0.005612	0	0	0	0	0	0	0	0	0	0	0	0	0	0
g__Nostocaceae_unclassified	0.81	0.9696	0.9929	no	up	0.0006	0.0007	0.0004	0	0	0	0	0	0	0	0	0	0	0	0.013881	0	0	0	0	0	0	0	0	0	0	0	0	0.005907	0	0	0	0	0	0	0	0	0	0	0	0	0	0	0	0
g__Bacillus	1.98	0.9777	0.9929	no	up	0.0054	0.0087	0.0022	0	0	0	0.007989	0	0	0	0	0	0	0	0.097168	0	0	0	0	0	0	0	0	0	0	0.003192	0	0.125526	0	0	0	0	0	0	0	0	0	0	0	0.015371	0	0	0	0
g__Schlegelella	-7.24	0.9789	0.9929	no	down	0.0152	0.0002	0.0302	0	0	0	0	0	0	0	0	0	0	0	0	0	0	0	0	0	0	0	0	0	0	0	0	0.005907	0	0	0	0	0	0	0	0	0	0	0	0	0	0	0	0
g__KD4-96_unclassified	-7.85	0.9789	0.9929	no	down	0.0116	0.0001	0.0231	0	0	0	0	0	0	0	0	0	0	0	0	0	0	0	0	0.003214	0	0	0	0	0	0	0	0	0	0	0	0	0	0	0	0	0	0	0	0	0	0	0	0
g__Geobacillus	-7.41	0.9789	0.9929	no	down	0.0086	0.0001	0.017	0	0	0	0	0	0	0	0	0	0	0	0.00347	0	0	0	0	0	0	0	0	0	0	0	0	0	0	0	0	0	0	0	0	0	0	0	0	0	0	0	0	0
g__Mordavella	-4.81	0.9789	0.9929	no	down	0.0029	0.0002	0.0056	0	0	0	0	0	0	0	0	0	0	0	0	0	0	0	0	0	0	0	0	0	0	0	0	0.00443	0	0	0	0	0	0.151433	0	0	0	0	0	0	0	0	0	0
g__DTU014_unclassified	-1.84	0.9789	0.9929	no	down	0.0027	0.0012	0.0043	0	0	0	0	0	0	0	0	0	0	0	0	0	0	0	0	0	0	0	0	0	0	0	0	0	0	0.031801	0	0	0	0.115378	0	0	0	0	0	0	0	0	0	0
g__Pseudoramibacter	-2.32	0.9789	0.9929	no	down	0.0015	0.0005	0.0025	0	0	0	0	0	0	0	0	0	0	0	0	0	0	0	0	0	0	0.012532	0	0	0	0	0	0	0	0	0.067692	0	0	0	0	0	0	0	0	0	0	0	0	0
g__Jatrophihabitans	-2.66	0.9789	0.9929	no	down	0.0011	0.0003	0.0019	0	0.009261	0	0	0	0	0	0	0	0	0	0	0	0	0	0	0	0	0	0	0	0	0	0	0	0	0	0	0	0.051379	0	0	0	0	0	0	0	0	0	0	0
g__Massilia	3.09	0.9789	0.9929	no	up	0.0009	0.0017	0.0002	0	0	0	0	0	0	0	0	0	0	0	0	0	0	0	0	0	0	0	0	0	0	0	0	0.04578	0	0	0	0	0	0	0	0	0	0	0	0	0	0	0	0
g__Paenisporosarcina	1.7	0.9789	0.9929	no	up	0.0008	0.0013	0.0004	0	0	0	0	0	0	0	0	0	0	0	0.034703	0	0	0	0	0	0	0	0	0	0	0	0	0	0	0	0	0	0	0	0	0	0	0	0	0	0	0	0	0
g__Merdibacter	1.46	0.9789	0.9929	no	up	0.0008	0.0011	0.0004	0	0	0	0	0	0	0	0	0	0	0	0	0	0	0	0	0	0	0	0	0	0	0	0	0	0.030544	0	0	0	0	0.010817	0	0	0	0	0	0	0	0	0	0
g__Pseudomonas	0.85	0.9789	0.9929	no	up	0.0007	0.0009	0.0005	0	0	0	0	0	0	0	0	0	0	0	0	0	0	0	0	0	0	0	0	0	0	0	0	0.025105	0	0	0	0	0	0	0	0	0	0	0	0	0	0	0	0
g__Sanguibacteroides	0.68	0.9789	0.9929	no	up	0.0006	0.0008	0.0005	0	0	0	0	0	0	0	0	0	0	0	0	0	0	0	0	0	0	0	0	0	0	0	0	0	0	0.022448	0	0	0	0.012619	0	0	0	0	0	0	0	0	0	0
g__Ruthenibacterium	0.58	0.9789	0.9929	no	up	0.0005	0.0006	0.0004	0	0	0	0	0	0	0	0	0	0	0	0	0	0	0	0	0	0.014978	0	0	0	0	0	0	0	0	0	0	0	0	0	0	0	0	0	0	0	0	0	0	0
g__Brevibacterium	-3.17	0.9789	0.9929	no	down	0.0005	0.0001	0.0009	0	0	0	0	0	0	0	0	0	0	0	0.00347	0	0	0	0	0	0	0	0	0	0	0	0	0	0	0	0.023432	0	0	0	0	0	0	0	0	0	0	0	0	0
g__Acidipila-Silvibacterium	1.81	0.9789	0.9929	no	up	0.0005	0.0007	0.0002	0	0	0	0	0	0	0	0	0	0	0	0	0	0	0	0	0	0	0	0	0	0	0	0	0.019198	0	0	0	0	0	0	0	0	0	0	0	0	0	0	0	0
g__Rhizobiales_unclassified	-0.74	0.9789	0.9929	no	down	0.0004	0.0003	0.0005	0	0.009261	0	0	0	0	0	0	0	0	0	0	0	0	0	0	0	0	0	0	0	0	0	0	0	0	0	0	0	0.014272	0	0	0	0	0	0	0	0	0	0	0
g__Terracidiphilus	0.42	0.9789	0.9929	no	up	0.0004	0.0004	0.0003	0	0	0	0	0	0	0	0	0	0	0	0	0	0	0	0	0	0	0	0	0	0	0	0.011871	0	0	0	0	0	0	0	0	0	0	0	0	0	0	0	0	0
g__Sporobacter	-2	0.9789	0.9929	no	down	0.0003	0.0001	0.0004	0	0	0	0	0	0	0	0	0	0	0	0.00347	0	0	0	0	0	0	0	0	0	0	0	0	0	0	0	0	0	0	0.010817	0	0	0	0	0	0	0	0	0	0
g__Raoultibacter	-0.58	0.9789	0.9929	no	down	0.0002	0.0002	0.0003	0	0	0	0	0	0	0	0	0	0	0	0	0	0	0	0	0	0	0	0	0	0.004562	0	0	0	0	0	0	0	0	0	0	0	0	0	0	0	0	0	0.007327	0
g__Alcaligenes	-1.58	0.9789	0.9929	no	down	0.0002	0.0001	0.0003	0	0	0.002932	0	0	0	0	0	0	0	0	0	0	0	0	0	0	0	0	0	0	0	0	0	0	0	0	0	0	0	0	0	0	0.00861	0	0	0	0	0	0	0
g__Novosphingobium	1.58	0.9789	0.9929	no	up	0.0002	0.0003	0.0001	0.007837	0	0	0	0	0	0	0	0	0	0	0	0	0	0	0	0	0	0	0	0	0	0	0	0	0	0	0	0	0	0	0	0	0	0	0	0	0	0	0	0.002894
g__Amb-16S-1323_unclassified	0	0.9789	0.9929	no	no	0.0002	0.0002	0.0002	0	0	0	0	0	0	0	0	0	0	0	0	0	0	0	0	0	0	0.004177	0	0	0	0	0	0	0	0	0	0	0	0	0	0	0	0	0	0	0	0	0	0
g__Ilumatobacteraceae_unclassified	1	0.9789	0.9929	no	up	0.0002	0.0002	0.0001	0	0	0	0	0	0	0	0	0	0	0	0	0	0	0	0	0	0	0	0	0	0	0	0	0.005907	0	0	0	0	0	0	0	0	0	0	0	0	0	0	0	0
g__Pir4_lineage	-1	0.9789	0.9929	no	down	0.0002	0.0001	0.0002	0	0	0	0	0	0	0	0	0	0	0	0	0	0	0	0	0	0	0	0	0	0	0	0	0.002954	0	0	0	0	0	0	0	0	0	0	0	0	0	0	0	0
g__Geodermatophilaceae_unclassified	1	0.9789	0.9929	no	up	0.0002	0.0002	0.0001	0	0	0	0	0	0	0	0	0	0	0	0	0	0	0	0	0	0	0	0	0	0	0	0	0	0	0.005612	0	0	0	0	0	0	0	0	0	0	0	0	0	0
g__PeM15_unclassified	0	0.9789	0.9929	no	no	0.0001	0.0001	0.0001	0	0	0	0	0	0	0	0	0	0	0	0.00347	0	0	0	0	0	0	0	0	0	0	0	0	0	0	0	0	0	0	0	0	0	0	0	0	0	0	0	0	0
g__Lapidilactobacillus	0	0.9789	0.9929	no	no	0.0001	0.0001	0.0001	0	0	0	0	0	0	0.003194	0	0	0	0	0	0	0	0	0	0	0	0	0	0	0	0	0	0	0	0	0	0	0	0	0	0	0.00287	0	0	0	0	0	0	0
g__Bacteroidota_unclassified	-0.37	0.979	0.9929	no	down	0.0894	0.0781	0.1006	0	0.164851	0	0.025565	0.238881	0.559941	0.046316	0.043507	0	0.052974	0.126395	0.157898	0.112452	0.136922	0.187822	0	0	0.008559	0	0	0	0.103398	0.011172	0.015828	0.036919	0.014468	0.065473	0	0.029754	0	0.118983	0.162992	0.079298	0.093274	0.056427	0.276183	1.13064	0.016613	0.011397	0.036637	0.04196
g__Candidatus_Soleaferrea	0.07	0.9874	0.9979	no	up	0.002	0.0021	0.002	0	0	0	0	0	0	0	0	0	0	0	0	0	0	0	0	0	0	0	0	0	0	0.041496	0	0.002954	0.011253	0	0	0	0	0.043267	0	0	0.004305	0	0.005754	0	0	0	0	0
g__Crossiella	0	0.9874	0.9979	no	no	0.0006	0.0006	0.0006	0	0	0.002932	0	0	0	0	0	0	0	0	0	0	0	0	0	0.008036	0	0	0	0	0	0	0.005936	0	0	0	0	0	0	0	0	0	0	0	0	0.006832	0.004984	0	0	0
g__Lacticaseibacillus	-0.11	0.9898	0.9984	no	down	0.0054	0.0052	0.0056	0.017242	0	0	0.025565	0	0	0	0	0	0	0	0.019087	0	0	0	0	0.036966	0	0	0	0	0.041055	0	0	0	0	0	0.018225	0.051007	0	0	0	0	0	0	0	0	0.033225	0	0.031142	0
g__Sphingomonas	-0.2	0.9929	0.9984	no	down	0.0234	0.0218	0.025	0.018809	0.029636	0.045452	0	0.038676	0	0.02236	0	0	0	0	0.017351	0.04103	0.04979	0.02862	0	0.035358	0	0.064748	0	0	0.069946	0.041496	0.049463	0	0.019291	0.016836	0.04426	0.023378	0.114175	0.066703	0.027451	0.025818	0	0	0	0.022203	0.034887	0	0	0
g__Ruminococcus]_gnavus_group	0.02	0.9931	0.9984	no	up	1.6213	1.6349	1.6078	0.017242	1.97451	1.36062	0.115044	12.3422	0.079714	0.681967	0.824893	0.078368	7.52043	1.52208	0	4.54822	0.099579	0.057241	4.58771	0.101254	0.051352	0.687163	0.353509	5.73606	0.26914	0.025536	0.544091	0	0.536926	0.02806	0.04426	0.979767	0.114175	0.355147	0.386034	0.154907	2.28594	0.044041	0.007192	0.097351	0.802392	0.047214	1.53511	0.017363
g__Eubacterium]_brachy_group	-0.54	1	1	no	down	0.0038	0.0031	0.0045	0	0	0	0	0	0	0	0	0	0	0	0	0	0	0.007155	0	0	0.042794	0	0	0	0	0	0	0	0.016076	0.016836	0	0	0	0.086533	0	0	0	0	0	0	0	0	0	0
g__Sphingopyxis	0	1	1	no	no	0.0008	0.0008	0.0008	0	0.012966	0	0	0	0	0	0	0	0	0	0	0	0	0	0.009807	0	0	0	0	0	0	0	0	0	0	0	0	0	0.017126	0	0	0	0	0	0	0.005124	0	0	0	0
g__JG30-KF-AS9_unclassified	-0.42	1	1	no	down	0.0004	0.0003	0.0004	0	0	0	0	0	0	0	0	0	0	0	0.005205	0	0	0	0	0	0	0	0	0	0.003041	0	0	0	0	0	0	0	0.008563	0	0	0	0	0	0	0	0	0	0	0
[truncated: 13 more columns]

## Sheet: 7_Species
Species	log2FC	wilcox.test.p_value	q_value	significance	regulation	mean	mean_PHN	mean_HC	PHN14	PHN27	PHN29	PHN06	PHN26	PHN05	PHN13	PHN02	PHN07	PHN09	PHN08	PHN10	PHN23	PHN20	PHN18	PHN11	PHN22	PHN04	PHN21	PHN19	PHN01	PHN30	PHN28	PHN25	PHN12	PHN16	PHN15	HC18	HC15	HC04	HC09	HC17	HC06	HC14	HC24	HC22	HC20	HC07	HC27	HC23	HC26
s__Ligilactobacillus_unclassified	4.42	0.0004	0.3352	yes	up	0.3024	0.5778	0.0269	0.01254	0.012966	0.026391	0.115044	0.031851	0.24303	0.030345	0.057429	0.719558	0.128651	0.060527	0.079817	0.066863	0.019916	0	0.078456	0.017679	0.115543	0.121141	0.028663	0.188026	0.02737	0.017556	13.163	0.100421	0	0.138429	0	0.03188	0.042816	0.005408	0	0.060856	0.030135	0.024773	0.290568	0.018787	0.024919	0	0	0.005788
s__Rhodanobacter_unclassified	-Inf	0.0012	0.3352	yes	down	0.0035	0	0.0071	0	0	0	0	0	0	0	0	0	0	0	0	0	0	0	0	0	0	0	0	0	0	0	0	0	0	0	0	0	0	0.030647	0	0.033194	0	0	0	0	0.024919	0	0	0
s__Rothia_unclassified	3.59	0.0015	0.3352	yes	up	0.0352	0.065	0.0054	0.308787	0.061125	0	0.038348	0.0182	0.007777	0.212416	0.010442	0.004275	0	0.012462	0	0	0.009958	0	0	0.012858	0	0.022975	0.176754	0.065183	0.012165	0.151622	0.581683	0	0.019291	0.029931	0	0	0.011417	0	0	0.005532	0	0	0	0	0	0.037446	0.010991	0
s__Bacteroidales_unclassified	-0.38	0.0018	0.3352	yes	down	0.0263	0.0229	0.0297	0	0	0	0.02237	0.043226	0.023331	0	0.005221	0.012824	0.024595	0.008901	0	0	0.114516	0.010733	0.01373	0	0.051352	0.006266	0	0.010028	0	0	0	0.26582	0.004823	0	0.007811	0	0	0	0.47182	0	0	0	0	0	0	0	0	0
s__Agathobacter_unclassified	-1.81	0.0025	0.3352	yes	down	1.8401	0.8156	2.8647	1.02354	0.044454	2.56583	0.458576	0	0.042773	0.611694	1.02154	1.78393	0.041623	0	0.045114	0.031912	0	0.728034	0.052958	3.11636	0.034235	1.72104	0.453829	0.057661	0.089713	0.102145	0.05342	0.506535	0.217021	7.21702	0.03645	3.42175	7.16732	0.326303	0.085785	4.7468	5.73708	0.35095	0.097815	6.05967	2.74275	0.84823	6.00671	9.41777
s__Actinoplanes_unclassified	Inf	0.0025	0.3352	yes	up	0.0029	0.0058	0	0	0.011114	0	0	0	0	0	0	0	0	0	0	0.025834	0.024895	0	0	0.014465	0	0.025064	0	0	0.015206	0.014364	0.025721	0	0	0	0	0	0	0	0	0	0	0	0	0	0	0	0	0
s__Parasutterella_unclassified	-1.92	0.0027	0.3352	yes	down	0.5874	0.2452	0.9296	0	0.214863	0.008797	1.11528	0	0.068048	0	0.194911	0	0	0	0.291505	0	1.95673	0.091228	0	0.006429	0.010698	0	0.195863	2.1059	0.112522	0.169178	0	0.073839	0	0.005612	0	0.507949	0.159845	0.468722	0.042893	2.5947	6.7057	0.183044	0	0.997421	2.04668	0.026049	0.846324	0.062216
s__Clostridia_UCG-014_unclassified	1.92	0.0036	0.391	yes	up	0.5105	0.8078	0.2132	0.01254	0.011114	0	0.343533	0	0.07777	0	0.080053	0	0.007568	0	0.00347	0.121569	0	1.57234	0.003923	0.101254	0.021397	0	6.77877	0.017549	0	2.18016	2.05172	0.736912	2.16699	5.52219	0	0	0	0.039661	0	0	0.007175	0.07019	0.077677	0.100767	0	0.003256	0	0.312527
s__Dorea_unclassified	-1.34	0.0042	0.4055	yes	down	0.6659	0.3777	0.954	0.437318	0.800178	0.032256	0.127826	0.514162	0.087491	0.062287	0.257562	0	2.18707	0	0.848487	0.016716	0.012447	0.080495	0	0.118933	0.40226	0.037596	0.53504	0.030084	0.527636	0.474017	0.027699	1.66285	0	0.918495	0.023432	2.48023	1.25878	1.99387	1.31252	2.86947	0.248253	1.14781	3.65943	0.322796	0.961874	0.851486	0.505596	1.47727
s__Alistipes_shahii	-2.18	0.005	0.4345	yes	down	0.0694	0.0251	0.1138	0	0	0	0.092674	0	0	0	0.132261	0	0	0	0.086757	0	0	0	0	0	0	0	0	0.027577	0	0	0	0	0	0.33859	0	0	0.154136	0.054083	0	0.234205	0.067444	0	0.092061	0	0.033225	0.013025	0	0.014469
s__Bilophila_unclassified	1.44	0.0056	0.4424	yes	up	0.2016	0.2945	0.1086	0.131666	0.003705	0.007331	0.199728	0	0.241086	0.282689	0.109638	0	1.05948	0.072989	0.494517	0.20059	0.495407	0.16099	0	0.016072	0.708233	0.332094	0.707018	0.165463	0.196153	0.406984	1.39683	0.193458	0.123782	0.245057	0	0.061634	0.048524	0.155039	0	0.503449	0.229598	0.012386	0	0.100767	0.049838	0	0.234479	0.078132
s__HT002_unclassified	6.71	0.0094	0.5036	yes	up	0.0158	0.0313	0.0003	0	0	0	0	0	0.019442	0	0.008701	0.69676	0	0	0.027762	0	0.012447	0.033987	0	0	0	0	0	0.017549	0	0	0	0	0	0.02806	0	0	0	0	0	0	0	0	0	0	0	0	0	0
s__Dongia_unclassified	4.04	0.0094	0.5036	yes	up	0.0017	0.0033	0.0002	0	0.005557	0	0	0.00455	0	0	0	0	0	0	0	0.010637	0.017426	0	0	0.016072	0	0.010443	0	0	0.007603	0	0.015828	0	0	0	0	0	0	0	0	0	0	0	0	0	0	0	0	0
s__Adlercreutzia_unclassified	-3.14	0.0101	0.5036	yes	down	0.0142	0.0029	0.0256	0	0	0	0	0	0.007777	0	0	0	0	0	0.043379	0	0	0	0	0.027322	0	0	0	0	0	0	0	0	0	0	0	0	0.065651	0	0	0	0.03444	0.008258	0	0	0.006645	0	0	0
s__Bacteroides_acidifaciens	Inf	0.0102	0.5036	yes	up	0.0042	0.0084	0	0	0	0	0.043141	0	0.069993	0	0	0.017098	0	0.012462	0	0	0.062237	0	0	0	0.021397	0	0	0	0	0	0	0	0	0	0	0	0	0	0	0	0	0	0	0	0	0	0	0
s__Bacteroides_fragilis	4.76	0.0106	0.5036	yes	up	0.9919	1.9131	0.0707	0	0.088909	0	0.044739	6.80469	0.048606	1.06048	0	0.029922	1.39246	0.076549	0	0.112452	0.09709	0.173512	32.7103	0.012858	0.102705	0.022975	8.46988	0	0.174865	0.103741	0.096947	0	0.014468	0.014965	0.101539	0.014877	0.119884	0	0.015441	0.016597	0	0	0	0.07344	0.006645	0	0	0
s__uncultured_Clostridium_sp.	0.88	0.0124	0.5036	yes	up	0.1213	0.157	0.0855	0.194363	0.242647	0.007331	0.019174	0.257081	0.023331	0.014374	0.168807	0	0.136219	0.119274	0.128401	0.211227	0.258906	0.193188	0.606072	0.125362	0.423656	0.075191	0.119429	0.085239	0.197674	0.097357	0.003957	0.196411	0.102884	0.231962	0	0.057383	0	0.225347	0.094364	0.13831	0.169329	0.068814	0.119392	0.12297	0.167788	0.03419	0.05862	0.01881
s__Tyzzerella_unclassified	-2.34	0.0134	0.5036	yes	down	0.2293	0.0758	0.3828	0.072103	0.005557	0.876781	0.421826	0	0	0	0	0	0	0	0.187396	0.060785	0	0.071551	0	0	0.004279	0.177535	0	0	0.162701	0.004788	0	0	0	0	0.015621	0.297543	0.756408	0.023436	3.62357	0.023974	0.076054	0	0	0.075148	0.677797	0.442838	0.329737	0
s__Clostridiales_Family_XIV._Incertae_Sedis_unclassified	6.69	0.0135	0.5036	yes	up	0.0208	0.0412	0.0004	0	0	0	0	0.006825	0.036941	0	0	0	0.00946	0	0.00347	0.044069	0.032363	0.003578	0.943433	0	0	0	0	0	0.031932	0	0	0	0	0	0	0	0	0	0	0	0	0	0	0	0	0	0	0
s__uncultured_Thalassospira_sp.	-3.55	0.0137	0.5036	yes	down	0.092	0.0145	0.1695	0	0	0	0	0	0.390792	0	0	0	0	0	0	0	0	0	0	0	0	0	0	0	0	0	0	0	0	0	0	0	0	0.019831	0	2.63896	0	0	0	0	0.006645	0	0	0
s__Anaerotruncus_unclassified	1.01	0.0147	0.5036	yes	up	0.0393	0.0525	0.0261	0	0	0	0	0.015925	0	0.009583	0.003481	0	0.00946	0	0.038173	0.509072	0.059748	0.128792	0.005884	0	0.166895	0.039684	0.143314	0.032591	0.006082	0.036708	0.003957	0.028059	0.035366	0.144041	0	0	0	0.08473	0.005147	0.025818	0	0	0	0.003416	0	0.004884	0.007327	0
s__Streptococcus_salivarius	2.69	0.0158	0.5036	yes	up	0.4683	0.8108	0.1258	6.90774	0.698303	0.197936	0.431413	0.050051	0.171093	2.75342	0.076572	3.96825	0.160814	0.099692	0.024292	0.074461	0.28878	0.07334	0.239291	0.06911	0.66758	0.110698	0.482492	0.09276	0.091234	0.081397	3.58309	0.109282	0.13182	0.256281	0.208285	0.150897	0.239767	0.061294	0.044608	0.236049	0.259733	0.254611	0.048907	0.035866	0.046515	0.143271	0.1667	0.01881
s__Barnesiella_unclassified	-2.22	0.0163	0.5036	yes	down	0.1551	0.0547	0.2554	0	0	0	0	0	0	0.24915	0.139222	0	0	0.336461	0.739173	0	0	0	0	0	0	0	0	0.012535	0	0	0	0	0	0	0	0.210406	0	1.32504	0	0.840925	0	0	0	0.39282	0	0	0	0.026044
s__Atopobium_unclassified	3.91	0.0194	0.5036	yes	up	0.0016	0.003	0.0002	0.01254	0	0	0	0.00455	0	0.009583	0	0	0	0	0	0	0	0	0	0.006429	0	0	0	0	0.012165	0	0.021764	0	0	0.013095	0	0	0	0	0	0	0	0	0	0	0	0	0	0
s__Megamonas_unclassified	-0.86	0.02	0.5036	yes	down	1.311	0.9332	1.6888	0	7.06268	0	0	0.036401	0	0	0	2.67448	0.017027	0.019582	0	0.028873	0.04979	0	0.009807	0.024108	0	14.9693	0	0	0.018247	0	0.077162	0	0	0.209514	0	0.046757	2.75161	0.018028	10.169	0.023974	0.00861	2.22406	0.0187	0.35183	12.815	6.79887	6.31079	0.732124
s__Bacteroides_eggerthii	Inf	0.0202	0.5036	yes	up	0.0019	0.0037	0	0	0	0	0.01438	0	0.007777	0	0	0	0.034055	0	0	0	0	0	0.031382	0	0.012838	0	0	0	0	0	0	0	0	0	0	0	0	0	0	0	0	0	0	0	0	0	0	0
s__Dactylosporangium_unclassified	Inf	0.0202	0.5036	yes	up	0.0009	0.0019	0	0	0	0	0	0	0	0	0	0	0	0	0	0.009118	0.009958	0	0	0.01125	0	0.006266	0	0	0	0	0.01385	0	0	0	0	0	0	0	0	0	0	0	0	0	0	0	0	0
s__Klebsiella_aerogenes	3.1	0.023	0.5036	yes	up	0.0244	0.0437	0.0051	0	0	0	0.043141	0	0	0	0.050468	0	0.06811	0	0.067671	0	0	0	0	0	0	0	0.611475	0.06769	0.062343	0.14843	0	0	0	0.059861	0	0.065885	0	0	0	0	0	0	0	0	0	0	0	0
s__Romboutsia_unclassified	-1.73	0.0262	0.5036	yes	down	0.7596	0.3511	1.1681	0.818207	0.816848	0.109964	0.137413	0.295757	0.019442	0.046316	1.80293	0.092616	0.22514	1.65382	0.248126	0.021275	0.229032	0.010733	0	0.949855	0.06419	0.242282	0	0.448757	0.276743	0.22025	0.089033	0.305693	0.070733	0.284341	0.291598	0.310295	0.094194	0.288444	0.362014	0.448125	0.741889	7.80347	0.017261	0.377449	4.49373	0.579597	1.75676	0.276355
s__Allisonella_unclassified	-3.17	0.0262	0.5036	yes	down	0.0551	0.011	0.0992	0	0	0	0.063913	0	0.021387	0	0.029585	0.180958	0	0	0	0	0	0	0	0	0	0	0	0	0	0	0	0	0	0	0	0.097764	0	0	0	0	1.16521	0	0.041715	0.025619	0.54988	0	0	0.094048
s__Gastranaerophilales_unclassified	-7.16	0.0263	0.5036	yes	down	0.0289	0.0004	0.0574	0	0	0	0	0	0	0	0.003481	0	0	0	0	0	0	0	0	0	0	0.006266	0	0	0	0	0	0	0	0	0	0.012752	0	0	0.005147	0.508981	0.906912	0	0.014385	0.088811	0	0	0	0
s__Eubacterium]_nodatum_group_unclassified	1.17	0.027	0.5036	yes	up	0.0123	0.0171	0.0076	0.018809	0	0	0.004793	0	0.003888	0	0	0	0	0	0.013881	0.045589	0.107048	0.010733	0	0	0	0.004177	0	0	0.004562	0	0.195873	0	0.051442	0	0	0	0	0.021633	0	0	0	0	0	0	0	0	0	0
s__Butyricicoccus_unclassified	-1.18	0.0285	0.5036	yes	down	0.3513	0.2149	0.4878	0.462397	0.19634	0.177409	0.182152	0	0.017498	0.183668	1.16251	0	0.700015	0.58213	0.050319	0.186913	0.19418	0.051875	0	0.641273	0.025676	0.006266	0	0.170477	0.071467	0.049477	0.156303	0.112235	0.225059	0.19642	0	0.984018	0.682194	0.488552	0.506134	0.228673	0.080359	0.218827	0.125146	0.129801	0.451865	0.605646	0.696111	0.366062
s__Actinomyces_unclassified	2.1	0.031	0.5036	yes	up	0.0309	0.05	0.0117	0.07367	0.042602	0.01173	0.01438	0.038676	0.01361	0.020762	0	0	0.011352	0	0	0	0.029874	0	0	0.014465	0.051352	0.025064	0.544595	0	0.030411	0.051073	0.077162	0.020675	0.213806	0.065473	0.018225	0.021253	0	0	0	0.016597	0.021525	0.006881	0	0.015371	0	0.00814	0.003664	0
s__Lachnospiraceae_NK4A136_group_unclassified	2.14	0.0324	0.5036	yes	up	0.0084	0.0137	0.0031	0	0	0	0.007989	0	0.025275	0	0.040026	0	0.047298	0.005341	0.062465	0.013677	0	0	0.005884	0	0.012838	0	0	0.102788	0	0	0.01385	0.023628	0	0.009353	0	0	0	0	0	0	0	0.016515	0	0.003416	0	0	0	0
s__Odoribacter_unclassified	-0.89	0.0353	0.5036	yes	down	0.0913	0.0641	0.1185	0.042321	0	0	0.081489	0	0.005833	0.372127	0.005221	0	0	0.055187	0.0642	0	0	0.252218	0	0	0.594831	0	0	0	0	0	0	0.007384	0	0.248798	0	0.034005	0.082777	0.167658	0.01201	0.49054	0.146369	0.09221	0.011508	0.143465	0	0	0	0.028938
s__Eisenbergiella_unclassified	3.03	0.0389	0.5036	yes	up	0.1049	0.1869	0.0229	0	0.050011	0	0	0.027301	0	0.129366	0.019143	0	0.018919	0.064088	0.020822	0.709662	0	0.475816	0.023537	0	3.01267	0	0	0.097774	0.015206	0.073417	0	0	0	0.308659	0	0	0	0.218136	0	0.009221	0	0	0	0	0	0	0.031142	0
s__Sellimonas_unclassified	2.81	0.0389	0.5036	yes	up	0.0792	0.1387	0.0198	0.00627	1.0632	0	0	0.029576	0	0.686758	0	0	0	0.172681	0.008676	0.030392	0.204138	0	0	0.004822	0.141219	0.179623	0	0.02507	0.006082	0	0	0	1.11243	0.072956	0	0	0.014272	0.030647	0	0.003688	0.021525	0	0	0	0	0	0.084266	0
s__Eubacterium]_hallii_group_unclassified	-1.47	0.0394	0.5036	yes	down	0.3041	0.1612	0.4469	0.333866	0.107431	0.200868	0.031957	0	0.031108	0.007986	0.081793	0	0.111624	0.069428	0.065936	0.092697	0.24148	0.060819	0	0.022501	0.053492	0	0.052549	0	0.250893	0.143641	0.087055	1.38522	0.07234	0.84741	0.007811	0.078636	0.191243	0.113575	0.066913	0.285841	0.04879	0.05918	0.086307	0.066609	0.021596	0.335385	0.124567	0.235842
s__uncultured_Bradyrhizobium_sp.	3.7	0.0394	0.5036	yes	up	0.0021	0.0039	0.0003	0	0.005557	0	0	0	0	0	0	0	0	0	0	0	0	0.010733	0	0.025715	0	0.039684	0	0	0	0.011172	0	0.013291	0	0	0	0	0	0	0	0	0	0	0	0.00854	0	0	0	0
s__Streptococcus_unclassified	Inf	0.0397	0.5036	yes	up	0.006	0.012	0	0.136368	0	0	0	0	0	0.030345	0	0	0.035947	0	0	0	0	0	0	0	0	0	0	0	0	0	0.122668	0	0	0	0	0	0	0	0	0	0	0	0	0	0	0	0	0
s__Rikenella_microfusus	Inf	0.0397	0.5036	yes	up	0.0008	0.0016	0	0	0	0	0	0	0	0.006388	0.005221	0	0.024595	0	0	0	0	0	0.007846	0	0	0	0	0	0	0	0	0	0	0	0	0	0	0	0	0	0	0	0	0	0	0	0	0
s__Dyella_sp._AB23T10B	Inf	0.0397	0.5036	yes	up	0.0006	0.0013	0	0.007837	0	0	0	0	0	0	0	0	0	0	0	0	0	0.008944	0	0	0	0.004177	0	0	0.013685	0	0	0	0	0	0	0	0	0	0	0	0	0	0	0	0	0	0	0
s__Escherichia-Shigella_unclassified	1.05	0.0439	0.5036	yes	up	4.303	5.8096	2.7964	1.63641	1.26695	0.139288	0.289207	2.15903	15.062	1.31602	5.67506	0.112564	0.862721	0.391647	0.036438	19.3219	0.604944	45.4422	22.6659	0.135005	0.761725	3.82639	21.9414	3.09868	0.158139	3.63572	0.282927	0.17869	0.797351	5.06201	3.68924	0.284791	0.325398	10.7644	0.432358	0.180725	0.170764	0.027525	0.028769	0.134925	0.428607	0.029305	0.476286	0.209798
s__uncultured_Pseudoflavonifractor_sp.	5.52	0.0454	0.5036	yes	up	0.007	0.0138	0.0003	0	0	0	0	0	0	0	0	0	0	0	0	0.004559	0	0.032198	0	0	0	0	0	0	0.003041	0.308031	0	0	0.003215	0.020577	0	0	0	0.007211	0	0	0	0	0	0	0	0	0	0
s__Bryobacter_unclassified	2.7	0.0454	0.5036	yes	up	0.0007	0.0013	0.0002	0.003135	0	0	0	0.006825	0	0	0	0	0	0	0	0.006078	0	0	0	0.004822	0	0	0	0	0.009123	0	0.003957	0	0	0	0	0	0	0	0	0	0	0	0	0	0	0	0	0
s__Prevotella_unclassified	-1.83	0.0501	0.5036	no	down	0.3543	0.1553	0.5534	0	0	0.005865	0	0	0.017498	0	0	0	0.005676	0	0	0	0	0	0	4.14336	0	0.012532	0	0	0	0	0.007914	0	0	0	0	0.044631	0	0	0.027451	0.005532	7.6901	5.1913	0.035961	0.013663	0	0.009768	0	1.8795
s__Hungatella_unclassified	-0.66	0.0526	0.5036	no	down	0.1745	0.1351	0.2139	0.018809	0.011114	0	0	0.113753	0.015554	0.084647	0	0	0	0.028483	0.015616	0.034951	0.084642	0.280839	0	0	1.52987	0.102343	0	0.107802	0	0.089377	0.852739	0.011814	0.189692	0.074826	0	0	0	0	0	0	0.04879	0	0	0	0	0	0	0
s__Faecalibacterium_unclassified	-0.56	0.0537	0.5036	no	down	11.9609	9.6693	14.2525	4.67726	20.8028	0.148085	12.5078	0.22068	13.6738	16.8511	35.9281	3.64908	4.07901	2.49942	26.4419	6.89147	15.3203	8.58436	0.188294	8.27708	2.4157	0.263169	2.58444	7.09737	14.1565	23.7471	1.36715	4.74636	16.8006	7.15341	0.23432	20.048	23.4943	5.8446	11.08	16.2819	2.15679	9.01046	9.65635	10.5566	16.6409	20.4178	14.404	11.387
s__WPS-2_unclassified	1.68	0.0559	0.5036	no	up	0.001	0.0016	0.0005	0	0	0	0	0.006825	0	0	0	0	0	0	0	0	0	0	0	0.004822	0	0.006266	0	0	0.012165	0	0.007914	0.005907	0	0	0	0	0	0	0	0	0	0	0	0	0	0	0	0
s__Clostridium_sp._Marseille-P3820	-0.17	0.0588	0.5036	no	down	0.0109	0.0102	0.0115	0	0	0	0	0	0	0	0	0	0	0	0	0	0	0	0	0	0	0	0.186309	0	0	0	0	0.088607	0	0	0	0	0	0.014422	0	0.081142	0	0	0.015823	0	0.004984	0.060239	0	0.098388
s__Gaiellales_unclassified	1.72	0.0588	0.5036	no	up	0.0045	0.0069	0.0021	0	0	0.005865	0	0.0182	0	0.003194	0	0	0	0	0	0.012157	0	0	0	0.033751	0	0.048039	0	0	0	0.009576	0.051441	0.002954	0	0	0	0	0.034252	0	0	0.014753	0	0	0	0	0	0	0	0
s__Lactobacillus_sp._L-YJ	3.16	0.061	0.5036	no	up	0.0229	0.0411	0.0046	0	0	0	0	0	0.141929	0	0	0.014249	0.018919	0	0.032968	0.015196	0	0	0.017653	0	0.605529	0.194244	0	0	0	0	0	0.020675	0	0.048637	0	0	0	0.009014	0	0.086674	0	0	0	0	0	0	0	0
s__Limosilactobacillus_unclassified	3.71	0.0612	0.5036	no	up	0.0478	0.0888	0.0068	0.062698	0	0	0.003196	0	0	0.102215	0.006961	0.061269	0	0	0.024292	0.004559	0.012447	0.184244	0.021575	0	0.164755	0.334183	0	0	0	0.009576	1.39485	0	0	0.011224	0	0	0.037107	0.021633	0	0	0	0	0	0.027327	0.019935	0	0.042133	0
s__Lachnospiraceae_UCG-004_unclassified	-0.15	0.0714	0.5036	no	down	0.1668	0.1583	0.1753	0.064265	0.301919	0	0.126228	0	0.122487	0.223596	0.335874	0.061269	0.098381	0.25101	0.220364	0	0.209116	0.048297	0.629609	0.017679	0.017117	0	0	0	1.51296	0.022344	0	0.010337	0	0	0.604025	0.263538	0.402466	0.03245	0.082354	0.10696	0.238208	0.09221	0.145284	0.358662	0.076418	0.094429	0.142886	0.109963
s__Granulicella_unclassified	0.53	0.0727	0.5036	no	up	0.003	0.0036	0.0025	0	0	0.004399	0	0	0	0.006388	0	0	0	0	0	0.009118	0.009958	0	0	0.01125	0	0.020886	0	0	0.010644	0.014364	0.009893	0	0	0	0	0	0.022835	0	0	0	0	0	0	0	0	0	0	0
s__uncultured_Ruminococcus_sp.	-1.11	0.0732	0.5036	no	down	0.2781	0.1759	0.3804	0	0.038898	0	0	0	0	0	0	0	0.083245	0	2.22966	0.047108	0.009958	0	0.007846	0.858245	0.832335	0	0	0.177998	0.003041	0	0	0.007384	0.440472	0.013095	0	0.025504	0.45099	0.019831	0.008579	0	0	0.498211	0	0.377449	1.67954	2.60167	0.016487	1.80137
s__Prevotella_9_unclassified	-0.51	0.0733	0.5036	no	down	9.2289	7.6259	10.832	14.6274	0.05742	0.020527	54.3661	0.079627	0.392736	0.031942	0.026104	73.0144	0.539201	0.343581	0	0.19755	0.0946	0.064396	0.304017	58.2498	0.629065	0.125319	0	0.030084	0.05322	0.020748	0.108818	2.42191	0.014468	0.08605	0.166628	0.261413	0.094194	0.380386	28.1273	0.081142	0.071749	35.7514	30.245	43.1538	0.093031	0.211651	0.291267	34.0495
s__Bacteroides_ovatus	2.87	0.0744	0.5036	no	up	0.3351	0.5898	0.0804	1.18499	0.246351	0.048384	0.123033	3.07587	0.324688	0.511076	0	0.008549	8.76343	0.185142	0	0.016716	0.360975	0.232541	0	0.05143	0.027816	0.317474	0.105097	0	0	0.146834	0.063312	0.039873	0.061087	0.029931	0	0.178526	0	0	0	0.241582	0.175069	0	0	0	0.059806	0.096057	0	0.044853
s__Negativibacillus_unclassified	2.22	0.076	0.5036	no	up	0.0958	0.1577	0.0339	0.010972	0	0	0	0	0	0	0.048728	0	0	0	0.166574	0.5577	0.794145	0.254007	0	0.045002	0	0	0.788229	0	0.24177	0.622446	0	0	0.036974	0.690274	0	0.10414	0	0.488552	0	0	0.078924	0.008258	0	0	0.01329	0	0	0
s__Alistipes_inops	Inf	0.0776	0.5036	no	up	0.0313	0.0625	0	0	0	0	0	0	0	1.39747	0	0	0	0	0.010411	0	0	0.280839	0	0	0	0	0	0	0	0	0	0	0	0	0	0	0	0	0	0	0	0	0	0	0	0	0	0
s__Pyramidobacter_piscolens	-Inf	0.0776	0.5036	no	down	0.005	0	0.0099	0	0	0	0	0	0	0	0	0	0	0	0	0	0	0	0	0	0	0	0	0	0	0	0	0	0	0	0	0	0	0	0	0	0	0.015139	0	0	0	0	0	0
s__Bacteroides_oleiciplenus	Inf	0.0776	0.5036	no	up	0.0038	0.0076	0	0	0	0	0	0	0	0	0	0	0.017027	0	0	0	0	0	0	0	0.053492	0	0	0	0	0.135661	0	0	0	0	0	0	0	0	0	0	0	0	0	0	0	0	0	0
s__Alistipes_sp._CC-5826-wt-bac	Inf	0.0776	0.5036	no	up	0.0035	0.007	0	0.053293	0	0	0	0	0	0	0	0	0	0	0	0	0	0.066185	0	0	0.06847	0	0	0	0	0	0	0	0	0	0	0	0	0	0	0	0	0	0	0	0	0	0	0
s__Verrucomicrobiota_unclassified	-Inf	0.0776	0.5036	no	down	0.0031	0	0.0063	0	0	0	0	0	0	0	0	0	0	0	0	0	0	0	0	0	0	0	0	0	0	0	0	0	0	0	0.049468	0	0	0	0	0	0	0	0	0	0	0	0	0
s__Cloacibacillus_unclassified	Inf	0.0776	0.5036	no	up	0.0023	0.0045	0	0	0	0	0	0	0	0	0	0	0	0	0	0	0	0.023254	0	0	0	0	0	0	0	0.03192	0	0	0	0.067344	0	0	0	0	0	0	0	0	0	0	0	0	0	0
s__Streptococcus_thermophilus	Inf	0.0776	0.5036	no	up	0.001	0.0021	0	0	0	0	0	0	0	0	0	0	0	0	0	0	0	0	0	0	0	0	0	0	0	0	0.03957	0	0.004823	0.011224	0	0	0	0	0	0	0	0	0	0	0	0	0	0
s__Photobacterium_unclassified	Inf	0.0776	0.5036	no	up	0.0007	0.0014	0	0	0	0	0	0	0	0	0	0	0	0	0.006941	0	0	0	0	0	0	0	0	0	0	0	0	0.005907	0	0.024319	0	0	0	0	0	0	0	0	0	0	0	0	0	0
s__Clostridium_sp._Marseille-P8228	-Inf	0.0776	0.5036	no	down	0.0007	0	0.0013	0	0	0	0	0	0	0	0	0	0	0	0	0	0	0	0	0	0	0	0	0	0	0	0	0	0	0	0	0	0	0	0	0	0	0	0	0	0	0	0	0
s__Dubosiella_unclassified	Inf	0.0776	0.5036	no	up	0.0005	0.001	0	0	0	0	0	0	0	0	0	0	0	0.007121	0	0	0	0	0	0	0.010698	0	0	0	0	0	0	0.010337	0	0	0	0	0	0	0	0	0	0	0	0	0	0	0	0
s__Candidatus_Saccharimonas_unclassified	Inf	0.0776	0.5036	no	up	0.0004	0.0008	0	0	0	0	0	0	0	0	0	0	0	0	0.005205	0	0	0	0	0	0	0	0	0.010028	0	0	0	0.005907	0	0	0	0	0	0	0	0	0	0	0	0	0	0	0	0
s__Lysobacter_sp.	Inf	0.0776	0.5036	no	up	0.0004	0.0007	0	0	0	0	0	0	0	0	0	0	0	0	0	0	0	0	0	0.008036	0	0.004177	0	0	0	0	0.007914	0	0	0	0	0	0	0	0	0	0	0	0	0	0	0	0	0
s__Chthoniobacter_unclassified	Inf	0.0776	0.5036	no	up	0.0004	0.0007	0	0	0	0	0	0	0	0	0	0	0	0	0	0	0.007468	0	0	0.003214	0	0.008355	0	0	0	0	0	0	0	0	0	0	0	0	0	0	0	0	0	0	0	0	0	0
s__uncultured_Abiotrophia_sp.	Inf	0.0776	0.5036	no	up	0.0003	0.0007	0	0.00627	0	0	0	0	0	0.007986	0	0	0	0.00356	0	0	0	0	0	0	0	0	0	0	0	0	0	0	0	0	0	0	0	0	0	0	0	0	0	0	0	0	0	0
s__Planctomycetales_unclassified	Inf	0.0776	0.5036	no	up	0.0002	0.0005	0	0	0	0	0	0	0	0	0	0	0	0	0	0	0	0	0	0.003214	0	0	0	0	0	0	0.003957	0.005907	0	0	0	0	0	0	0	0	0	0	0	0	0	0	0	0
s__Bacteroides_sartorii	-9.82	0.0785	0.5036	no	down	0.1357	0.0003	0.2711	0	0	0	0	0	0	0	0	0	0	0	0	0	0	0	0	0	0	0	0	0	0.009123	0	0	0	0	0	0	0	0.028544	0.003606	0	0	0	0	0	0	0	0	0	0
s__uncultured_Sphingomonas_sp.	-3.12	0.084	0.5036	no	down	0.0034	0.0007	0.0061	0	0	0	0	0	0	0	0	0	0	0	0	0	0	0	0	0	0	0.018798	0	0	0	0	0	0	0	0	0	0	0	0	0	0	0	0	0	0.022203	0	0	0	0
s__Eubacterium_ramulus	-0.65	0.0866	0.5036	no	down	0.2166	0.1688	0.2645	0.180256	0.059272	0.149551	0	0	0.046662	0.051108	0.085274	0	0.673528	0	0	0	0	0.066185	0	0.2009	0.136939	0	0	0.737064	1.0796	0.413368	0	0.222993	0	0.454571	0	0.286917	0.759262	0.248783	0.391181	0.549552	0.261168	0.436279	0.109323	0.216905	0.126256	0.104197	0.287604	0.370403
s__Bacteroides_thetaiotaomicron	2	0.0871	0.5036	no	up	0.0969	0.155	0.0388	0.043889	0	0	0	2.15903	0.132208	0.284286	0	0	0.278114	0.032044	0.190866	0.297845	0.154348	0	0	0.019286	0	0.263169	0	0.250702	0.057781	0	0.021764	0	0	0	0	0.046757	0	0	0	0.068233	0	0	0	0	0	0	0.113576	0
s__Levilactobacillus_unclassified	2.73	0.0898	0.5036	no	up	0.003	0.0053	0.0008	0	0	0	0	0.011375	0	0.007986	0	0	0	0	0.046849	0	0	0	0	0	0	0	0	0	0	0	0.011871	0.064978	0	0	0.020828	0	0	0	0	0	0	0	0	0	0	0	0	0
s__Clostridiales_Family_IV._Incertae_Sedis_unclassified	3.25	0.0898	0.5036	no	up	0.001	0.0019	0.0002	0	0	0	0	0	0	0	0.003481	0	0	0	0	0	0	0	0	0	0	0	0.03344	0	0	0.004788	0.005936	0.002954	0	0	0	0	0	0	0	0	0	0	0	0.005124	0	0	0	0
s__Akkermansia_unclassified	-0.44	0.0915	0.5036	no	down	0.9653	0.8182	1.1125	1.76024	0.435282	0.016128	0.020772	0.072802	11.2746	7.76356	0.046988	0	0.013244	0.032044	0.036438	0.045589	0.039832	0.032198	0.025498	0.016072	0.034235	0.064748	0.019109	0.010028	0.021288	0.130873	0.094969	0.036919	0.022506	0.024319	0	0	0.042816	20.6905	0.030883	0.505293	0.00574	0.057803	0	0.177623	0.009968	0.006512	0	0.004341
s__uncultured_Klebsiella_sp.	0.06	0.0922	0.5036	no	up	0.0386	0.0394	0.0377	0.126963	0	0	0	0	0	0.266718	0	0.019948	0	0.323999	0.024292	0	0	0	0.090224	0	0	0.079368	0	0.087746	0	0	0	0.016245	0	0.02806	0.0729	0	0	0	0.140688	0	0	0	0	0	0	0	0	0
s__Ruminococcaceae_unclassified	0.63	0.0927	0.5036	no	up	0.1667	0.2024	0.1311	0.003135	0.194488	0	0.065511	0	0.033052	0.044719	0.020883	0.017098	0.035947	0.012462	0.111049	0.572896	0	0.259373	0.015691	0.01125	0.079168	0.010443	0.912435	0.020056	0.007603	0.472421	0.027699	0.661596	0.231489	1.64431	0	0.044631	0	1.89652	0	0.016597	0.00287	0.276631	0.402768	0.061485	0	0.035818	0.067779	0.027491
s__uncultured_Phascolarctobacterium_sp.	0.99	0.0949	0.5036	no	up	1.1685	1.5544	0.7826	2.25556	0.012966	1.73157	0.015978	0.020475	2.08617	2.56496	0.892764	0.019948	11.3592	0.904349	0.083287	0.018235	1.75509	0.364911	0.019614	1.17647	1.68607	2.09282	0	3.41707	0.02585	1.81148	2.51271	0.028059	5.07347	0.039284	0	0.191278	0.299709	0	0.322553	3.09815	2.5471	0.012386	0	0.128093	0.820666	0.014653	0.622836	0.0463
s__Alistipes_senegalensis	-0.84	0.0958	0.5036	no	down	0.0047	0.0034	0.0061	0	0	0	0	0	0.046662	0	0	0	0	0	0	0	0	0	0	0	0	0	0	0	0	0	0	0.04578	0	0	0	0	0	0.010817	0	0	0	0	0.017261	0	0	0	0	0
s__Ruminococcus_sp.	4.89	0.097	0.5036	no	up	0.0768	0.1486	0.005	0	2.11529	0	0.08788	0.0182	0	0	1.65327	0	0	0	0	0.019755	0	0	0	0	0	0.016709	0	0	0.095796	0.004788	0	0	0	0	0	0	0	0	0	0	0	0	0	0.030742	0	0	0	0.052088
s__Acetanaerobacterium_unclassified	-0.87	0.1025	0.5036	no	down	0.0009	0.0006	0.0011	0	0	0	0	0	0	0	0	0	0	0	0	0	0	0	0	0	0.017117	0	0	0	0	0	0	0	0	0	0	0	0	0	0	0	0	0	0	0	0	0	0.010991	0
s__Oscillospiraceae_unclassified	-1.33	0.107	0.5036	no	down	0.1203	0.0685	0.1721	0.095614	0	0	0	0	0.11471	0.121381	0	0	0	0.087231	0.324473	0	0	0.110904	0	0.003214	0.006419	0	0.191086	0.007521	0.345168	0.102145	0	0.327845	0	0.013095	0	0.303919	0.042816	0.694069	0	0.387268	0.354442	0	0.004315	0.138341	0.018274	0	0.562384	0.052088
s__Alistipes_ihumii	-2.04	0.1073	0.5036	no	down	0.0148	0.0058	0.0238	0	0	0	0	0	0	0	0	0	0	0	0.019087	0	0	0	0	0	0	0	0.10032	0	0	0	0	0.038396	0	0	0	0.004251	0	0.239769	0	0	0	0	0	0	0	0	0	0.002894
s__Lactobacillus_iners	1.7	0.1089	0.5036	no	up	0.0257	0.0393	0.0121	0	0	0.005865	0	0	0.017498	0.007986	0	0	0	0	0.367851	0	0.007468	0	0	0	0	0.016709	0	0	0	0.003192	0	0.373625	0	0.260022	0	0.006376	0	0	0	0.007377	0	0	0	0	0	0	0	0
s__Coprococcus_unclassified	-0.79	0.1109	0.5036	no	down	0.6037	0.4431	0.7643	0.133233	0	0.007331	0.381881	0	0.208034	0.063884	0.56037	0	0	0	0.831135	0	0	0.386377	0	0.18965	0.147638	0	0.291406	3.49729	0.620391	0.609678	0.017807	1.99808	0	2.01844	0.015621	0.939386	0.031398	1.61168	0.015441	0.534799	0.00574	2.33966	0.105007	1.04866	0.765844	0.358178	0	0.824724
s__Adlercreutzia_equolifaciens	-0.5	0.1122	0.5036	no	down	0.0127	0.0105	0.0148	0	0.211158	0	0	0	0	0	0	0	0	0	0	0	0.004979	0	0	0.017679	0	0	0	0	0	0.020748	0	0	0	0.029931	0	0.03613	0.079922	0	0.04804	0.016597	0	0.0812	0	0.005124	0	0	0	0.020256
s__Incertae_Sedis_unclassified	0.49	0.1134	0.5036	no	up	0.1228	0.1436	0.102	0.014107	0.066681	0.08064	0.089478	0.047776	0.11471	0.137352	0.003481	0.022798	0.007568	0.039165	0.083287	0.905692	0.281311	0.062607	0.117684	0.017679	0.659021	0.068925	0.085989	0.082732	0.10796	0.15641	0.142453	0.127003	0.139858	0.215126	0.023432	0.03188	0.031398	0.205516	0.034314	0.267399	0.113364	0	0.152476	0.013663	0.021596	0.011397	0.084266	0.011575
s__Bacteroides_uniformis	1.44	0.1146	0.5036	no	up	1.2505	1.8288	0.6721	0.597197	16.65	0.063046	0	0.589239	3.09328	0	0	0	0.253519	0.074769	4.22855	0.066863	0.490428	0.481182	0	0.05143	0.044933	3.21024	2.46023	0.05014	14.047	0.780452	1.1238	0.104851	0	0.916625	0.049468	4.39301	0.139864	0.167658	0.212748	1.07697	6.61242	0	0	0.637051	0	0	0	0
s__Clostridium]_methylpentosum_group_unclassified	3.17	0.1164	0.5036	no	up	0.0025	0.0045	0.0005	0	0.005557	0	0	0.029576	0	0	0	0	0	0	0.013881	0.03799	0	0	0	0	0	0	0	0	0	0	0.025721	0	0.003215	0.005612	0	0	0	0.003606	0	0	0.004305	0	0	0	0	0	0	0
s__Mitsuokella_unclassified	-7.25	0.117	0.5036	no	down	0.0844	0.0011	0.1677	0	0	0	0	0	0.007777	0	0	0	0	0	0	0	0	0	0	0	0.021397	0	0	0	0	0	0	0	0	0	0	1.47921	0	0	0	0	0	2.49243	0.53079	0	0	0.00814	0.007327	0
s__Pseudolabrys_unclassified	2.32	0.117	0.5036	no	up	0.0021	0.0035	0.0007	0	0.020375	0	0	0.01365	0	0	0	0	0	0	0	0	0	0.007155	0	0	0	0.035507	0	0	0.010644	0	0.005936	0	0	0	0	0	0	0	0	0	0	0	0	0	0	0	0	0
s__Roseburia_unclassified	0.24	0.1174	0.5036	no	up	4.4752	4.8529	4.0975	2.75087	11.0284	0.15395	1.67612	0.131953	4.28122	1.7121	8.68748	0.126813	0.370819	23.951	0.154428	11.6722	12.0242	0.064396	0.127491	1.86596	0.310253	18.873	0.348732	0.175491	28.2901	0.14843	0.403617	0.214133	0.516027	0.969003	25.0046	7.84876	1.41577	0.917613	5.50227	0.864899	2.75087	2.34104	0.313583	4.58062	0.664507	9.80756	9.71991	3.05871
s__Lactobacillus_crispatus	1.83	0.1224	0.5036	no	up	0.0326	0.051	0.0143	0.004702	0	0	0	0	0.058327	0	0	0.027072	0	0	0.544836	0	0	0.017888	0	0	0.053492	0.01462	0	0	0	0	0	0.392823	0.008038	0.25441	0	0	0	0.018028	0.005147	0	0	0	0	0	0	0	0	0
s__Eubacterium_unclassified	2.32	0.1237	0.5036	no	up	0.0039	0.0065	0.0013	0	0	0	0	0	0	0.007986	0	0	0	0	0	0	0	0.003578	0	0	0.104844	0	0.047771	0.005014	0	0	0	0.007384	0	0	0	0	0	0	0	0	0	0	0	0	0	0	0.003664	0
s__Clostridiales_unclassified	0.14	0.1254	0.5036	no	up	0.1076	0.1127	0.1026	0.015674	0.148181	0	0.028761	0	0.040829	0.116589	0.040026	0.008549	0.030271	0.151318	0.272418	0.31912	0.281311	0.030409	0.2236	0.014465	0.115543	0.175446	0	0.075211	0.217441	0.113317	0.43923	0.063501	0.05948	0.061732	0	0.057383	0.011417	0.088336	0.051471	0.038727	0	0.099092	0.024454	0.090519	0.31398	0.035818	0.05862	0.030385
s__Weissella_unclassified	-3.62	0.1287	0.5036	no	down	0.0047	0.0007	0.0086	0	0	0.005865	0.003196	0	0	0	0	0	0	0	0	0.009118	0	0	0	0	0	0	0	0	0	0	0	0	0	0	0.041657	0	0.042816	0	0	0	0.035875	0.002753	0	0	0.016613	0.003256	0	0
s__DTU089_unclassified	2.61	0.1296	0.5036	no	up	0.0057	0.0098	0.0016	0.014107	0	0	0	0	0	0	0.013922	0	0	0	0.010411	0.11853	0	0.017888	0	0	0.062051	0	0	0	0	0	0	0.008861	0.00643	0.013095	0	0	0	0.016225	0	0	0	0	0	0	0	0	0	0
s__Clostridium]_innocuum_group_unclassified	1	0.1309	0.5036	no	up	0.0357	0.0475	0.0238	0	0.050011	0	0	0.01365	0	0.054302	0	0	0.013244	0	0	0.018235	0	0.003578	0.074533	0.003214	0.055632	0.018798	0	0.057661	0.006082	0.116509	0.680609	0	0.057872	0.057991	0.299409	0	0.022835	0.010817	0	0	0	0	0	0	0	0	0.009159	0
s__Clostridium]_scindens	0.66	0.137	0.5036	no	up	0.0262	0.032	0.0203	0	0.070386	0	0.009587	0.054601	0	0.028748	0.015663	0	0.00946	0.067648	0	0.048628	0.027384	0	0	0	0.034235	0	0	0.020056	0.004562	0	0	0	0.474231	0	0	0	0.011417	0.018028	0	0	0	0	0	0	0.008306	0	0.010991	0
s__Phascolarctobacterium_unclassified	-4.81	0.1437	0.5036	no	down	0.0174	0.0012	0.0337	0	0	0	0	0	0.033052	0	0	0	0	0	0	0	0	0	0	0	0	0	0	0	0	0	0	0	0	0	0	0	0	0.138814	0	0	0	0	0.148161	0	0	0.289798	0	0
s__Thermincola_unclassified	-5.37	0.1437	0.5036	no	down	0.0063	0.0003	0.0124	0	0	0	0	0	0	0	0	0	0	0	0.008676	0	0	0	0	0	0	0	0	0	0	0	0	0	0	0	0.010414	0	0	0	0	0	0	0	0	0	0	0	0	0
s__GCA-900066755_unclassified	6.17	0.1437	0.5036	no	up	0.0037	0.0072	0.0001	0	0.007409	0	0	0	0	0	0	0	0	0	0	0.022794	0	0	0	0	0.156197	0	0	0	0	0	0	0	0.008038	0	0	0	0	0	0	0	0	0	0	0	0	0	0	0
s__Defluviitaleaceae_unclassified	1.63	0.147	0.5036	no	up	0.008	0.0121	0.0039	0.028214	0.04075	0	0.015978	0	0.044718	0	0.041767	0	0.071893	0	0	0	0.072195	0	0	0	0	0	0	0	0	0	0.011871	0	0	0	0	0.012752	0	0	0	0.018441	0	0	0	0	0	0.004884	0	0
s__Eubacterium]_siraeum_group_unclassified	2.29	0.1504	0.5036	no	up	0.054	0.0897	0.0183	0	0	0	0	0	0	0	0.146184	0	0	0	0	0	0	0	0	0	0.115543	0	0	0	0	0	0	2.15905	0	0	0	0	0	0.142419	0	0	0.030135	0.02202	0.054661	0.006832	0	0	0	0.013022
s__Prevotellaceae_Ga6A1_group_unclassified	Inf	0.1534	0.5036	no	up	0.0588	0.1176	0	0	0	0	0	0	0	0	0	0	0	0	0	0	3.16164	0	0	0	0	0.012532	0	0	0	0	0	0	0	0	0	0	0	0	0	0	0	0	0	0	0	0	0	0
s__CAG-873_unclassified	-Inf	0.1534	0.5036	no	down	0.0192	0	0.0384	0	0	0	0	0	0	0	0	0	0	0	0	0	0	0	0	0	0	0	0	0	0	0	0	0	0	0	0	0	0	0	0	0	0	0	0	0.003416	0	0	0	0
s__Paenibacillaceae_unclassified	-7.52	0.1534	0.5036	no	down	0.0184	0.0002	0.0366	0	0	0.004399	0	0	0	0	0	0	0	0	0	0	0	0	0	0	0	0	0	0	0	0	0	0	0	0	0	0	0	0	0	0	0.00861	0.002753	0	0	0	0	0	0
s__uncultured_Pelomonas_sp.	-Inf	0.1534	0.5036	no	down	0.017	0	0.034	0	0	0	0	0	0	0	0	0	0	0	0	0	0	0	0	0	0	0	0	0	0	0	0	0	0	0	0	0	0	0	0	0	0	0	0	0	0	0	0	0
s__Bacteroides_sp._G25	-Inf	0.1534	0.5036	no	down	0.0125	0	0.0249	0	0	0	0	0	0	0	0	0	0	0	0	0	0	0	0	0	0	0	0	0	0	0	0	0	0	0	0	0	0.102757	0	0	0	0	0	0	0	0	0	0	0
s__Barnesiella_sp.	Inf	0.1534	0.5036	no	up	0.0102	0.0203	0	0	0	0	0	0	0	0	0.071352	0	0	0	0	0	0	0.477604	0	0	0	0	0	0	0	0	0	0	0	0	0	0	0	0	0	0	0	0	0	0	0	0	0	0
s__Mailhella_unclassified	-Inf	0.1534	0.5036	no	down	0.0094	0	0.0188	0	0	0	0	0	0	0	0	0	0	0	0	0	0	0	0	0	0	0	0	0	0	0	0	0	0	0	0	0	0	0.22715	0	0	0	0	0	0	0	0	0	0
s__Aeribacillus_pallidus	-6.09	0.1534	0.5036	no	down	0.0069	0.0002	0.0136	0.004702	0	0	0	0	0	0	0	0	0	0	0	0	0	0	0	0	0	0	0	0	0	0	0	0	0	0	0.005207	0	0	0	0	0	0	0.002753	0	0	0	0	0	0
s__Enterobacteriaceae_unclassified	-Inf	0.1534	0.5036	no	down	0.0068	0	0.0135	0	0	0	0	0	0	0	0	0	0	0	0	0	0	0	0	0	0	0	0	0	0	0	0	0	0	0	0	0	0	0	0	0	0	0	0	0	0	0	0	0
s__Collinsella_tanakaei	Inf	0.1534	0.5036	no	up	0.0055	0.011	0	0	0	0	0	0.118303	0	0	0	0	0	0	0	0	0	0	0	0	0	0	0	0	0	0	0	0	0	0.177713	0	0	0	0	0	0	0	0	0	0	0	0	0	0
s__uncultured_Acidaminococcus_sp.	-Inf	0.1534	0.5036	no	down	0.0052	0	0.0103	0	0	0	0	0	0	0	0	0	0	0	0	0	0	0	0	0	0	0	0	0	0	0	0	0	0	0	0	0.153022	0	0	0	0	0	0	0.125146	0	0	0	0	0
s__Citrobacter_sp.	-Inf	0.1534	0.5036	no	down	0.004	0	0.0081	0	0	0	0	0	0	0	0	0	0	0	0	0	0	0	0	0	0	0	0	0	0	0	0	0	0	0	0	0	0	0	0	0	0	0	0	0	0.041532	0	0	0
s__Bacteroides_sp._B2	Inf	0.1534	0.5036	no	up	0.004	0.008	0	0	0	0	0	0.191105	0	0	0	0	0	0	0	0.025834	0	0	0	0	0	0	0	0	0	0	0	0	0	0	0	0	0	0	0	0	0	0	0	0	0	0	0	0
s__Lactobacillus_kitasatonis	Inf	0.1534	0.5036	no	up	0.0039	0.0079	0	0	0	0	0	0	0	0	0	0	0	0	0	0	0	0	0	0	0	0	0	0	0	0	0	0.141771	0	0.071085	0	0	0	0	0	0	0	0	0	0	0	0	0	0
s__Kineothrix_alysoides	5.98	0.1534	0.5036	no	up	0.0032	0.0063	0.0001	0	0	0	0	0	0	0	0	0	0	0.012462	0	0.138285	0	0	0	0.003214	0	0	0	0.015042	0	0	0	0	0	0	0	0	0	0	0	0	0	0	0	0	0	0.003256	0	0
s__Bacteroides_sp._HGA0134	Inf	0.1534	0.5036	no	up	0.0029	0.0058	0	0	0	0	0	0.116028	0	0	0	0	0	0	0	0	0	0	0	0	0	0	0	0	0.041055	0	0	0	0	0	0	0	0	0	0	0	0	0	0	0	0	0	0	0
s__Hafnia-Obesumbacterium_unclassified	-Inf	0.1534	0.5036	no	down	0.0017	0	0.0034	0	0	0	0	0	0	0	0	0	0	0	0	0	0	0	0	0	0	0	0	0	0	0	0	0	0	0	0	0	0	0	0	0	0	0	0	0	0	0	0.014655	0
s__Pseudocitrobacter_unclassified	Inf	0.1534	0.5036	no	up	0.0016	0.0032	0	0	0	0	0	0	0	0	0	0	0	0	0	0	0	0	0.072572	0	0	0.01462	0	0	0	0	0	0	0	0	0	0	0	0	0	0	0	0	0	0	0	0	0	0
s__Bacteroides_caccae	-Inf	0.1534	0.5036	no	down	0.0016	0	0.0032	0	0	0	0	0	0	0	0	0	0	0	0	0	0	0	0	0	0	0	0	0	0	0	0	0	0	0	0	0	0	0	0	0	0	0	0	0	0	0	0	0
s__Christensenella_unclassified	Inf	0.1534	0.5036	no	up	0.0012	0.0024	0	0	0	0	0	0	0	0	0	0	0	0	0	0	0	0	0	0	0.057771	0	0	0	0	0	0	0	0.008038	0	0	0	0	0	0	0	0	0	0	0	0	0	0	0
s__Bacteroides_faecichinchillae	Inf	0.1534	0.5036	no	up	0.001	0.0019	0	0	0	0	0	0	0.029164	0	0	0	0	0	0	0	0	0.023254	0	0	0	0	0	0	0	0	0	0	0	0	0	0	0	0	0	0	0	0	0	0	0	0	0	0
s__Coprobacter_secundus	-Inf	0.1534	0.5036	no	down	0.001	0	0.0019	0	0	0	0	0	0	0	0	0	0	0	0	0	0	0	0	0	0	0	0	0	0	0	0	0	0	0	0	0	0	0.043267	0	0	0	0	0	0	0	0	0	0
s__Hyphomicrobiaceae_unclassified	Inf	0.1534	0.5036	no	up	0.0009	0.0018	0	0	0	0	0	0	0	0	0	0	0	0	0	0.021275	0	0	0	0	0	0	0	0	0	0	0.027699	0	0	0	0	0	0	0	0	0	0	0	0	0	0	0	0	0
s__Clostridium_sp._cTPY-17	Inf	0.1534	0.5036	no	up	0.0009	0.0018	0	0	0	0	0	0	0	0	0	0	0	0.017802	0	0.030392	0	0	0	0	0	0	0	0	0	0	0	0	0	0	0	0	0	0	0	0	0	0	0	0	0	0	0	0
s__Izemoplasmatales_unclassified	Inf	0.1534	0.5036	no	up	0.0008	0.0016	0	0	0	0	0	0	0	0	0	0	0	0	0	0	0	0	0	0	0.006419	0	0	0	0	0	0	0.036919	0	0	0	0	0	0	0	0	0	0	0	0	0	0	0	0
s__Alistipes_onderdonkii	-Inf	0.1534	0.5036	no	down	0.0007	0	0.0015	0	0	0	0	0	0	0	0	0	0	0	0	0	0	0	0	0	0	0	0	0	0	0	0	0	0	0	0	0	0	0	0	0	0.02296	0	0	0.017079	0	0	0	0
s__Acinetobacter_junii	Inf	0.1534	0.5036	no	up	0.0007	0.0014	0	0	0	0	0	0	0	0	0	0	0	0	0	0	0	0	0	0	0	0	0	0	0	0	0	0.010337	0	0.02806	0	0	0	0	0	0	0	0	0	0	0	0	0	0
s__Lactobacillus_delbrueckii	Inf	0.1534	0.5036	no	up	0.0007	0.0014	0	0	0	0	0	0	0.019442	0	0	0	0	0	0	0	0	0	0	0	0	0	0	0	0	0	0.017807	0	0	0	0	0	0	0	0	0	0	0	0	0	0	0	0	0
s__Parabacteroides_sp.	-Inf	0.1534	0.5036	no	down	0.0007	0	0.0013	0	0	0	0	0	0	0	0	0	0	0	0	0	0	0	0	0	0	0	0	0	0	0	0	0	0	0	0	0	0	0	0	0.02213	0	0	0	0	0	0	0	0
s__Olsenella_unclassified	-Inf	0.1534	0.5036	no	down	0.0006	0	0.0012	0	0	0	0	0	0	0	0	0	0	0	0	0	0	0	0	0	0	0	0	0	0	0	0	0	0	0	0	0	0	0	0	0	0	0.006881	0.025892	0	0	0	0	0
s__Acetobacter_unclassified	Inf	0.1534	0.5036	no	up	0.0006	0.0012	0	0	0	0	0	0	0	0	0	0	0	0	0	0.003039	0	0	0	0	0	0	0	0	0	0	0	0.029536	0	0	0	0	0	0	0	0	0	0	0	0	0	0	0	0
s__Faecalicoccus_unclassified	Inf	0.1534	0.5036	no	up	0.0006	0.0011	0	0	0	0	0	0	0	0	0	0	0	0	0	0	0	0	0	0	0.023536	0	0	0	0	0	0	0	0	0.007483	0	0	0	0	0	0	0	0	0	0	0	0	0	0
s__Lachnospiraceae_FCS020_group_unclassified	Inf	0.1534	0.5036	no	up	0.0005	0.0011	0	0	0	0	0	0	0	0	0	0	0	0	0	0	0	0	0	0	0	0	0	0	0	0	0	0.017721	0	0.011224	0	0	0	0	0	0	0	0	0	0	0	0	0	0
s__Bacteroides_stercorirosoris	Inf	0.1534	0.5036	no	up	0.0005	0.001	0	0	0	0	0	0	0	0	0.020883	0	0	0	0	0	0	0.007155	0	0	0	0	0	0	0	0	0	0	0	0	0	0	0	0	0	0	0	0	0	0	0	0	0	0
s__Salinibacterium_sp._AspA8.2	Inf	0.1534	0.5036	no	up	0.0005	0.001	0	0	0	0	0	0	0	0	0	0	0	0	0	0	0	0	0	0	0	0	0	0	0.015206	0.011172	0	0	0	0	0	0	0	0	0	0	0	0	0	0	0	0	0	0
s__Flavobacterium_unclassified	-Inf	0.1534	0.5036	no	down	0.0005	0	0.0009	0	0	0	0	0	0	0	0	0	0	0	0	0	0	0	0	0	0	0	0	0	0	0	0	0	0	0	0	0	0.019981	0	0	0	0	0	0	0.005124	0	0	0	0
s__Methylobacterium-Methylorubrum_unclassified	Inf	0.1534	0.5036	no	up	0.0004	0.0009	0	0	0	0	0	0	0	0	0	0	0	0	0.013881	0	0	0	0	0	0	0	0	0	0	0	0	0	0	0.009353	0	0	0	0	0	0	0	0	0	0	0	0	0	0
s__Atopobium_vaginae	Inf	0.1534	0.5036	no	up	0.0004	0.0008	0	0	0	0	0	0	0	0	0	0	0	0	0.00347	0	0	0	0	0	0	0	0	0	0	0	0	0.019198	0	0	0	0	0	0	0	0	0	0	0	0	0	0	0	0
s__Haliangium_unclassified	Inf	0.1534	0.5036	no	up	0.0004	0.0008	0	0	0	0	0	0	0	0	0	0	0	0	0	0	0	0	0	0.004822	0	0.016709	0	0	0	0	0	0	0	0	0	0	0	0	0	0	0	0	0	0	0	0	0	0
s__Paracoccus_sp._C_84	-Inf	0.1534	0.5036	no	down	0.0004	0	0.0008	0	0	0	0	0	0	0	0	0	0	0	0	0	0	0	0	0	0	0	0	0	0	0	0	0	0	0	0	0	0	0	0	0	0	0	0	0	0	0	0.007327	0
s__Dokdonella_unclassified	Inf	0.1534	0.5036	no	up	0.0004	0.0007	0	0	0	0	0	0	0	0	0	0	0	0	0	0.007598	0	0	0	0	0	0.012532	0	0	0	0	0	0	0	0	0	0	0	0	0	0	0	0	0	0	0	0	0	0
s__Candidatus_Arthromitus_sp._SFB-mouse	Inf	0.1534	0.5036	no	up	0.0004	0.0007	0	0	0	0	0	0	0	0	0	0	0	0	0	0	0	0	0	0	0	0.004177	0	0.015042	0	0	0	0	0	0	0	0	0	0	0	0	0	0	0	0	0	0	0	0
s__Mogibacterium_unclassified	-Inf	0.1534	0.5036	no	down	0.0003	0	0.0006	0	0	0	0	0	0	0	0	0	0	0	0	0	0	0	0	0	0	0	0	0	0	0	0	0	0	0	0	0	0	0	0	0	0	0.005505	0	0	0	0	0	0
s__Rikenellaceae_RC9_gut_group_unclassified	Inf	0.1534	0.5036	no	up	0.0003	0.0006	0	0	0	0	0	0	0.005833	0	0	0	0	0	0	0	0	0	0	0	0	0	0	0.010028	0	0	0	0	0	0	0	0	0	0	0	0	0	0	0	0	0	0	0	0
s__uncultured_Acetivibrio_sp.	Inf	0.1534	0.5036	no	up	0.0003	0.0006	0	0	0	0	0	0	0	0	0	0	0	0	0	0	0	0	0	0	0	0	0	0	0	0.006384	0	0	0	0.009353	0	0	0	0	0	0	0	0	0	0	0	0	0	0
s__Micropepsaceae_unclassified	Inf	0.1534	0.5036	no	up	0.0003	0.0006	0	0	0	0	0	0	0	0	0	0	0	0	0	0	0	0	0	0.01125	0	0.004177	0	0	0	0	0	0	0	0	0	0	0	0	0	0	0	0	0	0	0	0	0	0
s__Bradyrhizobiaceae_unclassified	Inf	0.1534	0.5036	no	up	0.0003	0.0005	0	0	0	0	0	0	0	0	0	0	0	0	0.010411	0	0	0	0	0	0	0.004177	0	0	0	0	0	0	0	0	0	0	0	0	0	0	0	0	0	0	0	0	0	0
s__Steroidobacter_unclassified	-Inf	0.1534	0.5036	no	down	0.0003	0	0.0005	0	0	0	0	0	0	0	0	0	0	0	0	0	0	0	0	0	0	0	0	0	0	0	0	0	0	0	0	0.010627	0	0	0	0	0	0	0	0	0	0	0	0
s__uncultured_Synergistes_sp.	-Inf	0.1534	0.5036	no	down	0.0003	0	0.0005	0	0	0	0	0	0	0	0	0	0	0	0	0	0	0	0	0	0	0	0	0	0	0	0	0	0	0	0	0	0	0.009014	0	0	0	0	0	0	0	0	0	0
s__Ellin516_unclassified	Inf	0.1534	0.5036	no	up	0.0003	0.0005	0	0	0	0	0	0	0	0	0	0	0	0	0	0	0.007468	0	0	0.006429	0	0	0	0	0	0	0	0	0	0	0	0	0	0	0	0	0	0	0	0	0	0	0	0
s__Caulobacteraceae_unclassified	Inf	0.1534	0.5036	no	up	0.0003	0.0005	0	0	0.007409	0	0	0	0	0	0	0	0	0	0	0	0	0	0	0.006429	0	0	0	0	0	0	0	0	0	0	0	0	0	0	0	0	0	0	0	0	0	0	0	0
s__Anaerofustis_unclassified	Inf	0.1534	0.5036	no	up	0.0002	0.0005	0	0	0	0	0	0	0	0	0.006961	0	0	0	0	0	0	0	0	0	0	0	0	0	0	0	0	0	0.00643	0	0	0	0	0	0	0	0	0	0	0	0	0	0	0
s__uncultured_Caulobacter_sp.	Inf	0.1534	0.5036	no	up	0.0002	0.0005	0	0	0	0	0	0	0	0	0	0	0	0	0	0.004559	0	0	0	0	0	0.008355	0	0	0	0	0	0	0	0	0	0	0	0	0	0	0	0	0	0	0	0	0	0
s__Candidatus_Megaira_unclassified	Inf	0.1534	0.5036	no	up	0.0002	0.0005	0	0	0	0	0	0	0	0	0	0	0	0	0.006941	0	0	0	0	0	0	0	0	0	0	0	0	0	0	0.005612	0	0	0	0	0	0	0	0	0	0	0	0	0	0
s__Herbaspirillum_unclassified	Inf	0.1534	0.5036	no	up	0.0002	0.0005	0	0	0	0	0	0	0	0	0	0	0	0	0.00347	0	0	0	0	0	0	0	0	0	0	0	0	0.008861	0	0	0	0	0	0	0	0	0	0	0	0	0	0	0	0
s__Macellibacteroides_unclassified	-Inf	0.1534	0.5036	no	down	0.0002	0	0.0004	0	0	0	0	0	0	0	0	0	0	0	0	0	0	0	0	0	0	0	0	0	0	0	0	0	0	0	0.007811	0	0	0	0	0	0	0.004129	0	0	0	0	0	0
s__Blastococcus_unclassified	-Inf	0.1534	0.5036	no	down	0.0002	0	0.0004	0	0	0	0	0	0	0	0	0	0	0	0	0	0	0	0	0	0	0	0	0	0	0	0	0	0	0	0	0	0	0	0	0	0	0	0	0	0	0	0	0
s__Proteobacteria_unclassified	Inf	0.1534	0.5036	no	up	0.0002	0.0004	0	0	0	0	0	0	0	0	0	0	0	0	0	0	0	0	0	0	0	0	0	0	0.003041	0	0	0	0	0.007483	0	0	0	0	0	0	0	0	0	0	0	0	0	0
s__uncultured_Phenylobacterium_sp.	-Inf	0.1534	0.5036	no	down	0.0002	0	0.0004	0	0	0	0	0	0	0	0	0	0	0	0	0	0	0	0	0	0	0	0	0	0	0	0	0	0	0	0	0	0	0.003606	0.006863	0	0	0	0	0	0	0	0	0
s__Bosea_sp._GZGR-10	Inf	0.1534	0.5036	no	up	0.0001	0.0003	0	0	0	0	0	0	0	0	0	0	0	0	0.00347	0	0	0	0	0	0	0	0	0	0	0	0	0	0	0.003741	0	0	0	0	0	0	0	0	0	0	0	0	0	0
s__Fimbriimonadaceae_unclassified	Inf	0.1534	0.5036	no	up	0.0001	0.0003	0	0	0	0	0	0	0	0.003194	0	0	0	0	0	0	0	0	0	0	0	0	0	0	0	0	0.003957	0	0	0	0	0	0	0	0	0	0	0	0	0	0	0	0	0
s__Quinella_unclassified	Inf	0.1534	0.5036	no	up	0.0001	0.0003	0	0	0	0	0.003196	0	0.003888	0	0	0	0	0	0	0	0	0	0	0	0	0	0	0	0	0	0	0	0	0	0	0	0	0	0	0	0	0	0	0	0	0	0	0
s__WD2101_soil_group_unclassified	Inf	0.1534	0.5036	no	up	0.0001	0.0003	0	0	0	0	0	0	0	0	0	0	0	0	0	0.003039	0	0	0	0	0	0	0	0	0	0	0.003957	0	0	0	0	0	0	0	0	0	0	0	0	0	0	0	0	0
s__uncultured_Trichococcus_sp.	0.69	0.1576	0.5036	no	up	0.0058	0.0071	0.0044	0.045456	0	0	0	0	0.005833	0.014374	0	0.014249	0.011352	0	0	0	0	0	0.019614	0.003214	0	0.010443	0	0.015042	0	0	0.05342	0	0	0	0	0.017002	0	0	0	0	0.04305	0.01101	0	0	0	0	0	0
s__Sutterella_unclassified	0.86	0.162	0.5036	no	up	0.8674	1.1185	0.6164	1.8104	0.539009	11.7222	0.047935	3.37391	0.400513	0.99021	0.046988	0.642615	1.8049	0	0.515339	0.021275	0.009958	0.003578	0.003923	0.395371	0.179733	0.033418	0	0	1.60268	0.608082	4.05793	0.098944	0.168794	1.1224	0	0.174275	0.311126	0.304669	3.75397	0.044259	0	0.009634	0.558121	0.015371	0.006645	3.25779	0	1.06925
s__Phascolarctobacterium_succinatutens	-2.6	0.1636	0.5036	no	down	0.0419	0.0119	0.0719	0	0	0	0	0	0	0	0	0	0	0	0	0	0	0	0	0	0	0	0.320069	0	0	0	0	0	0	0	0	0	0	0.686858	0	0	0	0	0.161107	0	0	0	0	0
s__Glucerabacter_canisensis	-2.01	0.1636	0.5036	no	down	0.0375	0.0149	0.0601	0	0	0	0	0	0	0	0	0	0	0	0	0	0	0	0	0	0	0.401019	0	0	0	0	0	0	0	0	0	0	0	0	0	0	0	0	0	0	0.533267	0	0	0
s__Alistipes_putredinis	-2.23	0.1636	0.5036	no	down	0.0125	0.0044	0.0206	0	0	0	0	0	0	0	0	0	0	0	0.11799	0	0	0	0	0	0	0	0	0	0	0	0	0	0	0	0	0	0	0.225347	0	0.178881	0	0.085329	0	0	0	0	0	0
s__Kineothrix_sp.	4.51	0.1636	0.5036	no	up	0.0048	0.0091	0.0004	0	0	0	0	0	0	0	0	0	0	0	0	0.006078	0	0	0	0.173578	0	0	0	0.007521	0	0	0	0	0	0.057991	0	0	0	0	0	0	0	0	0	0	0	0	0	0
s__Catenibacillus_unclassified	2.05	0.1636	0.5036	no	up	0.0018	0.0029	0.0007	0	0	0	0	0	0	0	0	0	0.018919	0	0	0	0	0	0	0	0	0	0	0	0.012165	0	0.03957	0.007384	0	0	0	0	0	0	0	0	0	0	0	0	0	0	0	0
s__Lactococcus_garvieae	-0.97	0.1641	0.5036	no	down	0.004	0.0027	0.0053	0.009405	0	0	0	0.011375	0	0	0	0.004275	0	0	0	0	0	0	0	0	0	0.008355	0	0	0	0.011172	0.021764	0.005907	0	0	0.130178	0	0	0	0	0	0	0	0	0	0	0	0	0
s__Streptococcus_pneumoniae	1.94	0.1704	0.5036	no	up	0.0515	0.0817	0.0213	0.578388	0.011114	0	0.055924	0.063702	0	0.229984	0.033065	0.012824	0.022703	0	0.022557	0.048628	0.054769	0	0.041189	0	0.023536	0.01462	0	0.042619	0.041055	0.178754	0.698415	0	0.032151	0	0	0.038256	0	0.018028	0.030883	0.009221	0	0.019268	0	0	0.033225	0.024421	0.031142	0
s__Anaerostignum_unclassified	-1.52	0.1709	0.5036	no	down	0.0062	0.0032	0.0092	0	0	0	0	0	0	0.035136	0	0	0.020811	0	0	0	0	0	0	0	0.006419	0.01462	0	0	0.009123	0	0	0	0	0	0.140592	0	0	0	0.008579	0	0	0	0	0	0	0	0.009159	0
s__Clostridium_sensu_stricto_1_unclassified	-0.88	0.1717	0.5036	no	down	0.3712	0.2608	0.4815	0.025079	1.83744	0.316697	0.092674	0.056876	0.046662	0.015971	0.398524	0.019948	0.228924	0.338241	0.012146	0.761329	0.074684	0.064396	0.074533	0.048216	0.079168	0.196332	0.377395	0.330927	0.083631	0.22823	0.102883	0.212656	1.01759	0	1.94486	0.346425	0.408175	0.396611	0.883589	0.035039	0.5783	0.335811	0.100692	0.056361	0.322286	0.073264	0.086098	0.57152
s__uncultured_Granulicatella_sp.	3.63	0.1742	0.5036	no	up	0.0033	0.0062	0.0005	0	0	0	0	0	0	0	0	0	0	0.005341	0	0	0	0	0	0	0	0	0.148092	0	0.010644	0	0	0.00443	0	0	0	0	0	0	0	0	0	0	0	0	0	0	0	0
s__Subgroup_2_unclassified	1.58	0.1742	0.5036	no	up	0.0006	0.0009	0.0003	0	0	0	0	0	0	0	0	0	0	0	0	0.009118	0	0	0	0.004822	0	0	0	0	0.007603	0	0.003957	0	0	0	0	0	0.008563	0	0	0	0	0	0	0	0	0	0	0
s__Gemmata_unclassified	2.58	0.1742	0.5036	no	up	0.0003	0.0006	0.0001	0	0	0	0	0	0	0.003194	0	0	0	0	0	0.003039	0	0	0	0.003214	0	0	0	0	0	0	0.005936	0	0	0	0	0	0	0	0	0	0	0	0	0	0.003323	0	0	0
s__uncultured_Oscillibacter_sp.	2.93	0.1772	0.5036	no	up	0.0047	0.0084	0.0011	0	0	0	0	0	0	0	0	0	0	0.040945	0.015616	0	0	0.017888	0	0	0.032095	0	0	0	0	0.014364	0	0.008861	0.088416	0.007483	0	0.004251	0	0	0	0	0	0	0.005754	0	0.009968	0	0	0
s__Marvinbryantia_unclassified	-0.77	0.1854	0.5036	no	down	0.0042	0.0031	0.0053	0	0	0	0	0	0	0	0	0	0	0	0	0	0	0	0	0	0	0	0	0	0	0	0	0.084176	0	0	0	0	0	0	0	0	0	0.008258	0.015823	0	0	0	0	0.066557
s__Aquabacterium_unclassified	-5.65	0.1885	0.5036	no	down	0.0359	0.0014	0.0704	0	0	0	0	0	0	0	0	0	0	0	0.015616	0	0	0	0	0	0	0	0	0	0	0	0	0.014768	0	0.007483	0.007811	0	0	0	0	0	0.01148	0	0.005754	0	0	0	0	0.004341
s__Caproiciproducens_unclassified	1.85	0.189	0.5036	no	up	0.0092	0.0144	0.004	0	0.01667	0	0	0	0.009721	0	0	0	0	0	0	0	0	0.041142	0	0	0	0	0	0	0.006082	0.158006	0.005936	0.05021	0.064302	0.035543	0	0	0	0.030647	0	0.020285	0.030135	0	0.007192	0	0	0	0	0
s__uncultured_Devosia_sp.	2.81	0.1973	0.5036	no	up	0.0016	0.0028	0.0004	0	0.022227	0	0	0	0	0	0	0	0	0	0	0	0.017426	0	0	0.016072	0	0.016709	0	0	0	0.003192	0	0	0	0	0	0	0	0	0	0	0	0	0	0.005124	0	0	0	0
s__Arthrobacter_unclassified	2.87	0.1999	0.5036	no	up	0.0083	0.0146	0.002	0	0.044454	0.007331	0	0.038676	0	0	0	0	0	0	0	0.030392	0.069705	0	0	0.053038	0	0.07728	0	0	0	0	0.063312	0.008861	0	0	0	0	0	0.009014	0	0.009221	0	0	0	0	0.011629	0	0	0
s__Streptococcus_constellatus	2.73	0.2041	0.5036	no	up	0.0377	0.0655	0.0099	0.15361	0.044454	0.014662	0	0.027301	0	0.052705	0	0	0.011352	0	0	0	0.024895	0	0	0	0.027816	0.020886	0	0.017549	0	0.038304	1.3355	0	0	0	0.059882	0.006376	0	0	0	0	0	0.008258	0	0	0.016613	0.00814	0	0
s__Lachnoclostridium_edouardi	0.86	0.2077	0.5036	no	up	0.028	0.0361	0.0199	0.257061	0.035193	0	0	0	0	0	0	0	0.230816	0	0	0	0	0	0	0.035358	0	0.361335	0	0	0	0	0.037592	0.013291	0.004823	0	0.213492	0	0	0	0.030883	0	0	0	0	0	0.098015	0.19537	0	0
s__Erysipelotrichaceae_UCG-003_unclassified	-0.47	0.2093	0.5036	no	down	0.304	0.2551	0.3529	0.004702	0	0.332825	0.207718	1.07838	0.044718	0.007986	0.102677	0.019948	1.11624	0	0.176985	0.036471	0.296248	0.035776	0.003923	0.017679	0.442913	0	1.38537	0	0.53676	0.209078	0.019785	0.016245	0	0.795032	0.010414	0.102015	0.128447	0.037858	0.068628	0.38358	0.648615	0.159648	0	0.192994	0.167788	3.63225	0.305922	0.516538
s__Lachnospira_unclassified	-0.52	0.2161	0.5036	no	down	2.103	1.725	2.481	2.5377	3.53597	0.699372	0.166174	14.1031	2.16005	1.67058	1.17469	0.919039	1.56085	4.24937	0.034703	0.841869	1.94677	1.50436	0.02746	1.29219	0.092006	1.68345	0	0.030084	2.24587	0.090973	2.35641	0.032489	0.369739	1.2496	6.41777	4.8457	5.52606	0.333514	4.95153	1.32593	2.36199	1.45059	0.109323	1.20408	0.31398	6.96819	1.61021	4.63293
s__Parabacteroides_gordonii	1.7	0.2187	0.5036	no	up	0.0045	0.0068	0.0021	0	0	0	0	0	0	0	0	0	0	0	0	0	0	0	0	0	0	0	0	0	0.02585	0.070225	0.063312	0.005907	0	0.018707	0	0	0	0	0	0	0.01435	0	0	0	0	0	0	0
s__Turicibacter_unclassified	0.95	0.2312	0.5036	no	up	0.0275	0.0362	0.0188	0	0.481589	0.008797	0.030359	0.015925	0	0	0.147924	0.037047	0.037839	0.021363	0	0	0.014937	0.019677	0.045112	0	0	0	0	0.027577	0	0.065437	0.023742	0	0	0	0	0.023378	0.034252	0.007211	0	0.003688	0	0.184421	0	0	0	0	0	0.030385
s__Roseburia_faecis	-0.34	0.2327	0.5036	no	down	1.3872	1.2261	1.5484	0	3.36927	0	0.634337	1.18985	0	0.613291	0.475097	0	0.060542	0	6.75666	0.791721	3.38819	0.037564	6.08819	0.249116	0.1348	4.90831	0	0	3.85159	0.044688	0.118711	0.392823	0	0	10.1669	3.4345	11.72	0.697674	1.05688	0	0.677314	0.671621	0.128023	0.633636	0.111305	0.146527	0.274781	1.91423
s__Bifidobacterium_unclassified	0.18	0.236	0.5036	no	up	2.4316	2.587	2.2762	0.517258	3.29888	1.51604	0.332348	12.5879	1.91508	0.686758	0.68045	2.09598	0.416225	0.856283	1.5009	0.16108	0.326122	0.609974	0.109838	0.159113	13.3559	0.225573	1.48569	4.109	0.266099	9.24732	8.14158	1.49007	1.92425	1.83325	0.059882	1.95741	11.1378	0.632774	0.320837	2.61129	1.05041	0.049546	1.18385	0.07344	0.192707	0.138387	11.0535	0.0463
s__Lactococcus_lactis	-1.42	0.2396	0.5036	no	down	0.0077	0.0042	0.0112	0.00627	0	0	0	0	0	0	0	0	0.018919	0	0.010411	0.009118	0	0	0	0.003214	0	0	0	0	0	0.009576	0.033635	0.011814	0	0.009353	0.104142	0	0.008563	0.007211	0.005147	0	0.02009	0.012386	0.011508	0	0	0	0.075107	0
s__Mitochondria_unclassified	2.5	0.2463	0.5036	no	up	0.003	0.0051	0.0009	0	0	0.004399	0	0	0	0.004791	0	0	0	0	0.039908	0	0	0	0	0	0	0	0	0	0	0	0	0.070885	0.003215	0.014965	0	0	0	0	0.01201	0	0	0.002753	0	0	0	0	0	0
s__Oscillibacter_unclassified	0.86	0.2492	0.5036	no	up	0.2451	0.316	0.1742	0.023512	0.205601	0	0.071902	0	0.021387	0.29866	0.066131	0	0.04919	0	0.197807	0.907212	0.263885	0.04472	0.376589	0.006429	1.66895	0.421906	0.43472	0.012535	0.097316	0.296859	2.0992	0.242192	0.361701	0.362909	0.200474	0.078636	0.039961	0.364161	0.02402	0.180725	0.215248	0.005505	0.0187	0.063193	0.021596	0	0.298595	0
s__Erysipelatoclostridium_unclassified	1.12	0.2539	0.5036	no	up	0.0513	0.0704	0.0323	0.23355	0.070386	0	0	0	0	0.2763	0.006961	0	0.00946	0.021363	0	0.483239	0	0	0.174565	0.006429	0.006419	0.029241	0.315292	0.055154	0.006082	0.004788	0.029678	0	0.167186	0.003741	0.611836	0.006376	0	0	0.003431	0.020285	0	0	0	0.003416	0	0	0.020151	0.007234
s__Prevotellaceae_UCG-001_unclassified	-1.09	0.2574	0.5036	no	down	0.0012	0.0008	0.0017	0	0	0	0	0	0	0	0	0	0	0	0	0	0	0	0	0.006429	0	0	0	0.010028	0	0	0	0.00443	0	0	0	0.008501	0	0	0.008579	0	0	0.006881	0	0	0	0	0.009159	0.007234
s__Eubacterium]_fissicatena_group_unclassified	0.78	0.2604	0.5036	no	up	0.0099	0.0125	0.0073	0	0.025932	0	0	0.050051	0	0	0	0	0	0	0	0.006078	0	0.007155	0	0	0.094146	0.033418	0	0	0.028891	0.020748	0.019785	0	0.028936	0.022448	0	0	0	0.016225	0	0.016597	0	0	0	0	0	0	0.023814	0
s__Helicobacter_unclassified	1.58	0.2611	0.5036	no	up	0.005	0.0075	0.0025	0	0	0	0.012783	0	0.044718	0	0.012182	0.005699	0.043514	0.012462	0.00347	0	0	0	0.02746	0	0.004279	0	0	0.035098	0	0	0	0	0	0	0	0	0	0.009014	0.013726	0	0	0	0.020138	0	0	0.003256	0	0
s__Lachnospiraceae_unclassified	-0.7	0.2645	0.5036	no	down	1.5104	1.1523	1.8686	1.16932	2.06342	0.04985	1.14724	0.577864	0.612435	0.290674	0.722216	0.037047	0.471091	0.354263	1.2736	2.04693	0.316164	0.717301	0.062765	0.358406	0.793821	2.89904	0.363063	0.61422	0.439443	1.86574	6.52118	0.806321	3.00936	1.52833	2.09066	0.737482	0.442427	2.00829	0.36373	2.03961	1.13364	1.24966	7.80218	1.33559	3.17634	1.41969	0.752899	1.8578
s__UCG-003_unclassified	-0.17	0.2656	0.5036	no	down	0.2329	0.2193	0.2464	0.561146	0.053716	0	0.079891	0.163804	0.491893	0.057496	0.457694	0	0.109732	0	0.687118	0.019755	0	0.302304	0	0.130183	0.021397	0	0	0.017549	0.440964	1.48908	0.075184	0.326368	0.099669	0.336719	1.03622	0.350676	0.117029	0.573283	0.142404	0.46841	0.434801	0.220204	0.207138	0.567027	0.121273	0.021165	0.335232	0.175073
s__uncultured_Streptococcus_sp.	1.99	0.2659	0.5036	no	up	0.0699	0.1117	0.0282	1.63798	0	0.101167	0	0	0	0.159711	0	0	0	0.078329	0	0	0.126964	0	0	0.038573	0	0.025064	0.611475	0.072704	0.030411	0.017556	0.114754	0	0	0	0	0	0.13701	0	0	0	0.010045	0.016515	0	0	0	0	0	0.0463
s__Parabacteroides_unclassified	0.6	0.2674	0.5036	no	up	0.5148	0.6211	0.4085	0.844854	0.553827	0.363615	0.308381	0.0091	0.697982	1.18346	0.142703	0	2.14356	0.619515	0.393878	0.009118	2.05631	1.2754	0.021575	0.085182	0.761725	1.52889	0	0	0.071467	1.73008	0.215658	0.00443	0.636595	1.11117	0	0.223157	0.131301	0.746349	0.336279	0.221296	0.648615	0.078448	0.130899	0.626804	0.139546	0	2.01323	0.247417
s__unclassified	1.12	0.2687	0.5036	no	up	0.001	0.0013	0.0006	0	0	0	0.003196	0	0.005833	0	0	0	0	0	0.010411	0	0.007468	0.005366	0	0	0	0	0	0	0	0	0	0	0	0.003741	0	0	0	0	0	0	0	0	0	0.005124	0	0	0	0
s__Alistipes_unclassified	-0.44	0.2776	0.5036	no	down	0.5535	0.4704	0.6365	1.39973	0.007409	0	0.386674	0	1.99868	0	0.593436	0	0.16649	0.384526	0.546571	0.006078	0.092111	0.656483	0	0.019286	1.1704	0	0.176754	0.055154	0.208317	1.94076	1.55511	0.208226	0.004823	1.12427	0	0.58446	0.590855	1.81359	0.130394	2.19821	0.763414	0.063309	0.020138	0.524329	0.076418	0	0.833501	0.027491
s__uncultured_Barnesiella_sp.	8.89	0.2776	0.5036	no	up	0.0238	0.0475	0.0001	0	0	0	0	0	0	0	0	0	0	0	0	0	0.004979	0	0	0.008036	0	0	0	0	0	0	0	0	0	1.27018	0	0	0	0	0	0	0.00287	0	0	0	0	0	0	0
s__Corynebacterium_unclassified	4.25	0.2776	0.5036	no	up	0.001	0.0019	0.0001	0	0.009261	0	0	0	0	0	0	0	0	0	0	0	0	0	0	0	0.036375	0.006266	0	0	0	0	0	0	0	0	0	0	0	0	0	0	0	0	0	0	0	0.003256	0	0
s__Anaerofilum_unclassified	-3.7	0.2776	0.5036	no	down	0.0007	0.0001	0.0013	0	0	0	0	0	0	0	0	0	0	0	0	0	0	0.003578	0	0	0	0	0	0	0	0	0	0	0	0	0	0	0	0.016225	0	0	0.01148	0	0	0	0	0	0	0
s__Dysgonomonas_unclassified	-3.46	0.2776	0.5036	no	down	0.0006	0.0001	0.0011	0	0	0	0	0	0	0	0	0	0	0	0	0	0	0	0	0	0	0	0	0	0	0	0.003957	0	0	0	0.015621	0	0	0	0	0	0.007175	0	0.005754	0	0	0	0	0
s__Amycolatopsis_unclassified	2.32	0.2776	0.5036	no	up	0.0006	0.001	0.0002	0	0.005557	0	0	0	0	0	0	0	0	0	0	0	0.012447	0	0	0.008036	0	0	0	0	0	0	0	0	0	0	0	0	0	0	0	0	0	0	0	0	0	0	0	0
s__Acetobacteraceae_unclassified	-3.32	0.2776	0.5036	no	down	0.0006	0.0001	0.001	0	0	0.002932	0	0	0	0	0	0	0	0	0	0	0	0	0	0	0	0	0	0	0	0	0	0	0	0	0	0	0.017126	0	0	0.005532	0.004305	0	0	0	0	0	0	0
s__Bacteroides_sp.	0.16	0.2809	0.5036	no	up	0.0874	0.0922	0.0825	0	0	0	0	0.259356	0	0.04951	0.012182	0	0.315953	0	0	0	0.027384	0.057241	0	0	0	0.114875	0	0.165463	0.386224	0.936862	0	0	0.00643	0.159006	0	0	0.025689	0	0	1.40523	0	0	0	0.020495	0	0	0	0
s__Eubacterium]_ruminantium_group_unclassified	0.12	0.2877	0.5036	no	up	0.2306	0.2404	0.2208	0	0	0	0.688663	0	0	0	3.42661	0	0	0	0.005205	0	0	1.93009	0	0	0.012838	0	0.085989	0.017549	0	0	0.011871	0.138817	0	0.173972	0.010414	0.446315	0.005709	0.692266	0.006863	0.003688	0	0.200936	0.100692	0.003416	0	0	0	0.915878
s__Lactonifactor_unclassified	0.2	0.2927	0.5036	no	up	0.0036	0.0039	0.0034	0	0	0	0	0	0	0	0	0	0	0	0.024292	0	0	0	0	0	0	0	0	0	0.010644	0	0.029678	0	0.030544	0.009353	0	0	0	0	0	0	0	0	0	0	0	0	0	0
s__Intestinibacter_unclassified	0.99	0.2945	0.5036	no	up	0.4706	0.6268	0.3145	0.004702	0.776098	0	0.027163	0.143328	0.017498	0.630859	0.283666	0	0	0.035604	0.019087	1.05765	0.313675	0.876503	0.045112	0	2.34081	5.09629	0.544595	0.095267	0.038014	1.33906	1.34341	1.54619	0.331158	0.016836	0.252545	0.197654	0.082777	0.683252	0.106374	0.226828	0	0.200936	0.379752	0.015371	0.011629	0.004884	0.119072	0.017363
s__Alistipes_finegoldii	-2.86	0.2948	0.5036	no	down	0.0152	0.0037	0.0268	0	0	0	0	0	0	0	0	0	0	0	0	0	0	0	0	0	0	0	0.10032	0	0	0	0	0	0	0	0	0	0	0.063097	0	0	0	0	0	0	0	0	0	0
s__Prevotella_7_unclassified	3.08	0.2948	0.5036	no	up	0.0061	0.011	0.0013	0	0	0	0	0	0	0	0	0	0	0	0	0	0	0	0	0	0.008559	0.12323	0	0	0	0	0	0.163922	0	0	0	0	0	0	0	0	0	0	0.034523	0	0	0	0	0
s__Lactobacillus_sp._BL304	2.58	0.2948	0.5036	no	up	0.0011	0.0018	0.0003	0	0	0	0.031957	0	0	0	0.006961	0	0	0	0	0	0	0	0	0	0	0	0	0.010028	0	0	0	0	0	0	0	0.008501	0	0	0	0	0	0	0	0	0	0	0	0
s__Agreia_pratensis	-2.42	0.2948	0.5036	no	down	0.001	0.0003	0.0016	0	0	0	0	0	0	0	0	0	0	0	0	0	0.007468	0	0	0	0	0	0	0	0	0	0	0	0	0	0	0	0	0	0	0	0	0	0	0	0	0	0	0
s__F0332_unclassified	2.58	0.2948	0.5036	no	up	0.0007	0.0012	0.0002	0.021944	0	0.005865	0	0	0	0	0	0	0	0	0	0	0	0.003578	0	0	0	0	0	0	0	0	0	0	0	0	0	0	0	0	0	0	0	0.004129	0	0	0	0	0	0
s__uncultured_Bacteroides_sp.	1.12	0.2952	0.5036	no	up	1.8841	2.5803	1.188	3.59572	1.37994	0	2.22098	1.33773	4.14317	4.36331	1.8795	0.008549	18.7869	4.89559	2.47259	0.220345	7.41368	0.486548	0.011768	0.057859	0.081308	3.53607	0	2.2513	0.580856	0.312819	6.52118	0.013291	1.77957	1.31695	0.137988	2.16144	0.767826	0.542636	0.053187	3.93723	1.01884	0.09221	0	0.150296	1.00673	1.2813	3.81762	0.099835
s__Peptococcus_unclassified	-1.58	0.298	0.5036	no	down	0.0184	0.0092	0.0275	0	0	0	0	0	0	0.046316	0.031325	0	0	0	0	0.057745	0	0	0	0.01125	0.087727	0	0	0	0	0	0	0.014768	0	0	0	0.082887	0	0.120786	0.006863	0.141998	0	0.134875	0.181245	0.00854	0	0	0	0
s__uncultured_Parabacteroides_sp.	0.9	0.2991	0.5036	no	up	0.0646	0.0842	0.045	0.133233	0	0	0.031957	0	0.239141	0	0	0	0.911912	0.087231	0.020822	0	0	0.051875	0	0	0	0.004177	0	0.290814	0.4288	0	0	0.017721	0	0.05612	0	0	0	0	0	0.003688	0.077489	0	0	0.235692	0.021596	0.104197	0	0
s__Secundilactobacillus_unclassified	2.06	0.3127	0.5036	no	up	0.0044	0.0071	0.0017	0.004702	0	0	0	0	0	0	0	0	0	0	0.041644	0	0	0	0	0	0	0	0	0	0	0	0	0.146201	0	0	0.046864	0	0	0	0	0	0	0	0	0	0	0	0	0
s__Pygmaiobacter_unclassified	-0.77	0.3127	0.5036	no	down	0.0023	0.0017	0.0029	0	0	0	0	0	0	0.046316	0	0	0	0	0	0	0	0	0	0	0	0	0	0	0	0	0	0	0	0	0	0	0	0	0	0	0	0	0	0.003416	0	0	0	0
s__Xanthobacteraceae_unclassified	-1.46	0.3127	0.5036	no	down	0.0008	0.0004	0.0011	0	0	0	0	0	0	0	0	0	0	0	0.012146	0	0	0	0	0	0	0	0	0	0	0	0	0	0	0	0	0	0	0	0.015441	0	0	0	0	0	0.006645	0	0	0
s__Parvimonas_unclassified	2.17	0.3127	0.5036	no	up	0.0006	0.0009	0.0002	0	0	0	0	0	0	0	0	0	0	0	0	0	0	0	0	0	0	0	0	0	0	0.004788	0.003957	0.016245	0	0	0	0	0	0	0	0	0	0	0	0	0	0	0	0
s__Rodentibacter_unclassified	1.12	0.3132	0.5036	no	up	0.0092	0.0126	0.0058	0.020377	0	0.007331	0.030359	0	0	0	0	0	0.024595	0	0	0	0	0	0	0.025715	0	0.016709	0	0.055154	0.050179	0	0.063312	0.011814	0	0.033672	0.013018	0.029754	0	0	0	0	0	0	0	0	0.024919	0	0.018319	0.005788
s__UBA1819_unclassified	3.17	0.3149	0.5036	no	up	0.4482	0.807	0.0894	0.048591	0.022227	0	0.05912	0.068252	0.138041	0.047913	0	0.011399	0.045406	0.028483	0.024292	0.085099	0.0946	0.112693	0.033344	0.012858	19.7064	0	0.315292	0.147914	0.02737	0.057457	0.352175	0.035443	0.13182	0.183325	0.205681	0.008501	0.04567	0.209122	0.006863	0.071921	0.021525	0.012386	0	0.017079	0.004984	0	0.020151	0
s__Lachnoclostridium_unclassified	1.1	0.3157	0.5036	no	up	0.6067	0.8277	0.3857	0.431048	0.613099	0.263914	0.278022	0.338983	0.188591	0.919937	0.099196	0	3.01196	0.242109	0.154428	0.507553	5.71336	0.035776	3.05194	0.335905	0.622646	1.9487	0.176754	0.4287	1.84901	0.100549	0.417466	0.005907	0.416359	0.19642	0.689942	0.520701	0.165553	0.072111	1.36056	0.243426	0.225293	0.05918	0.033084	0.148588	0.627959	0.159552	0.316914	0.115751
s__Prevotella_stercorea	-Inf	0.3173	0.5036	no	down	0.0552	0	0.1104	0	0	0	0	0	0	0	0	0	0	0	0	0	0	0	0	0	0	0	0	0	0	0	0	0	0	0	0	0	0	0	0	0	2.98047	0	0	0	0	0	0	0
s__Bacteroides_coprocola	-Inf	0.3173	0.5036	no	down	0.0394	0	0.0788	0	0	0	0	0	0	0	0	0	0	0	0	0	0	0	0	0	0	0	0	0	0	0	0	0	0	0	0	0	0	0	0	0	0	0	0	0	2.12642	0	0	0
s__Bacteroides_sp._dnLKV3	-Inf	0.3173	0.5036	no	down	0.0338	0	0.0677	0	0	0	0	0	0	0	0	0	0	0	0	0	0	0	0	0	0	0	0	0	0	0	0	0	0	0	0	0	0	0	0	0	0	0	0	0	0	0	0	0
s__Candidatus_Dorea_massiliensis	Inf	0.3173	0.5036	no	up	0.0289	0.0577	0	0	0	0	0	0	0	0	0	0	0	0	0	0	1.55842	0	0	0	0	0	0	0	0	0	0	0	0	0	0	0	0	0	0	0	0	0	0	0	0	0	0	0
s__Prevotellaceae_UCG-003_unclassified	-Inf	0.3173	0.5036	no	down	0.0281	0	0.0561	0	0	0	0	0	0	0	0	0	0	0	0	0	0	0	0	0	0	0	0	0	0	0	0	0	0	0	0	0	0	0	0	0	0	0	0	0	0	0	0	0
s__Acinetobacter_radioresistens	-Inf	0.3173	0.5036	no	down	0.0274	0	0.0547	0	0	0	0	0	0	0	0	0	0	0	0	0	0	0	0	0	0	0	0	0	0	0	0	0	0	0	0	0	0	0	0	0	0	0	0	0	0	0	0	0
s__Phascolarctobacterium_sp.	-Inf	0.3173	0.5036	no	down	0.0151	0	0.0302	0	0	0	0	0	0	0	0	0	0	0	0	0	0	0	0	0	0	0	0	0	0	0	0	0	0	0	0	0	0	0	0	0	0	0	0	0	0	0.815669	0	0
s__IMCC26256_unclassified	-Inf	0.3173	0.5036	no	down	0.0101	0	0.0202	0	0	0	0	0	0	0	0	0	0	0	0	0	0	0	0	0	0	0	0	0	0	0	0	0	0	0	0	0	0	0	0	0	0	0	0	0	0	0	0	0
s__Parabacteroides_johnsonii	Inf	0.3173	0.5036	no	up	0.0074	0.0148	0	0	0	0	0	0	0	0	0	0	0	0	0	0	0	0	0	0	0	0	0	0	0	0.399004	0	0	0	0	0	0	0	0	0	0	0	0	0	0	0	0	0	0
s__Bacteroides_sp._XB44A	Inf	0.3173	0.5036	no	up	0.0074	0.0147	0	0	0	0	0	0	0	0	0	0	0	0	0	0	0	0	0	0	0	0	0	0	0	0.397408	0	0	0	0	0	0	0	0	0	0	0	0	0	0	0	0	0	0
s__Actinomycetospora_unclassified	-Inf	0.3173	0.5036	no	down	0.0073	0	0.0146	0	0	0	0	0	0	0	0	0	0	0	0	0	0	0	0	0	0	0	0	0	0	0	0	0	0	0	0	0	0	0	0	0	0	0	0	0	0	0	0	0
s__Roseburia_sp._499	Inf	0.3173	0.5036	no	up	0.0068	0.0137	0	0	0	0	0	0	0	0	0	0	0	0	0	0.369267	0	0	0	0	0	0	0	0	0	0	0	0	0	0	0	0	0	0	0	0	0	0	0	0	0	0	0	0
s__Aneurinibacillus_unclassified	-Inf	0.3173	0.5036	no	down	0.0063	0	0.0127	0	0	0	0	0	0	0	0	0	0	0	0	0	0	0	0	0	0	0	0	0	0	0	0	0	0	0	0	0	0	0	0	0	0	0	0	0	0	0	0	0
s__Shuttleworthia_unclassified	Inf	0.3173	0.5036	no	up	0.0062	0.0124	0	0	0	0	0	0	0	0	0	0	0	0	0	0	0	0	0	0	0	0	0.3344	0	0	0	0	0	0	0	0	0	0	0	0	0	0	0	0	0	0	0	0	0
s__Eubacterium_sp._Marseille-P3202	Inf	0.3173	0.5036	no	up	0.0062	0.0124	0	0	0	0	0	0	0	0	0	0	0	0	0	0	0	0	0	0	0	0	0	0	0	0	0.334369	0	0	0	0	0	0	0	0	0	0	0	0	0	0	0	0	0
s__Unknown_Family_unclassified	-Inf	0.3173	0.5036	no	down	0.0057	0	0.0115	0	0	0	0	0	0	0	0	0	0	0	0	0	0	0	0	0	0	0	0	0	0	0	0	0	0	0	0	0	0	0	0	0	0	0	0	0	0	0	0	0
s__Lachnoclostridium_sp.	Inf	0.3173	0.5036	no	up	0.0054	0.0108	0	0	0	0	0	0	0	0	0	0	0	0	0	0	0	0	0	0	0.290996	0	0	0	0	0	0	0	0	0	0	0	0	0	0	0	0	0	0	0	0	0	0	0
s__Asteroleplasma_unclassified	-Inf	0.3173	0.5036	no	down	0.005	0	0.01	0	0	0	0	0	0	0	0	0	0	0	0	0	0	0	0	0	0	0	0	0	0	0	0	0	0	0	0	0	0	0	0	0	0	0	0.27043	0	0	0	0	0
s__Lachnobacterium_sp._wal_14165	-Inf	0.3173	0.5036	no	down	0.0046	0	0.0092	0	0	0	0	0	0	0	0	0	0	0	0	0	0	0	0	0	0	0	0	0	0	0	0	0	0	0	0.247338	0	0	0	0	0	0	0	0	0	0	0	0	0
s__Roseburia_sp._11SE37	Inf	0.3173	0.5036	no	up	0.0036	0.0072	0	0	0	0	0.193337	0	0	0	0	0	0	0	0	0	0	0	0	0	0	0	0	0	0	0	0	0	0	0	0	0	0	0	0	0	0	0	0	0	0	0	0	0
s__Carnobacterium_sp._WN1371	-Inf	0.3173	0.5036	no	down	0.0034	0	0.0069	0	0	0	0	0	0	0	0	0	0	0	0	0	0	0	0	0	0	0	0	0	0	0	0	0	0	0	0	0	0	0	0	0	0	0	0	0	0	0	0	0
s__Prevotella_sp._DJF_B116	-Inf	0.3173	0.5036	no	down	0.0031	0	0.0061	0	0	0	0	0	0	0	0	0	0	0	0	0	0	0	0	0	0	0	0	0	0	0	0	0	0	0	0	0	0	0	0	0	0	0	0.165422	0	0	0	0	0
s__uncultured_Parasutterella_sp.	-Inf	0.3173	0.5036	no	down	0.003	0	0.0061	0	0	0	0	0	0	0	0	0	0	0	0	0	0	0	0	0	0	0	0	0	0	0	0	0	0	0	0	0	0	0.164053	0	0	0	0	0	0	0	0	0	0
s__Plesiomonas_unclassified	Inf	0.3173	0.5036	no	up	0.003	0.006	0	0	0	0	0	0	0.161372	0	0	0	0	0	0	0	0	0	0	0	0	0	0	0	0	0	0	0	0	0	0	0	0	0	0	0	0	0	0	0	0	0	0	0
s__Roseburia_hominis	Inf	0.3173	0.5036	no	up	0.003	0.0059	0	0	0	0	0	0	0	0	0	0	0	0	0	0.15956	0	0	0	0	0	0	0	0	0	0	0	0	0	0	0	0	0	0	0	0	0	0	0	0	0	0	0	0
s__Mordavella_sp._Marseille-P3756	-Inf	0.3173	0.5036	no	down	0.0028	0	0.0056	0	0	0	0	0	0	0	0	0	0	0	0	0	0	0	0	0	0	0	0	0	0	0	0	0	0	0	0	0	0	0.151433	0	0	0	0	0	0	0	0	0	0
s__Kluyvera_georgiana	Inf	0.3173	0.5036	no	up	0.0027	0.0053	0	0	0	0	0	0	0	0	0	0	0	0	0	0	0	0	0.143182	0	0	0	0	0	0	0	0	0	0	0	0	0	0	0	0	0	0	0	0	0	0	0	0	0
s__Bacteroides_sp._NB-8	-Inf	0.3173	0.5036	no	down	0.0025	0	0.0049	0	0	0	0	0	0	0	0	0	0	0	0	0	0	0	0	0	0	0	0	0	0	0	0	0	0	0	0	0	0	0	0	0	0	0	0	0	0.132901	0	0	0
s__Bacteroides_sp._baku-37	-Inf	0.3173	0.5036	no	down	0.0024	0	0.0048	0	0	0	0	0	0	0	0	0	0	0	0	0	0	0	0	0	0	0	0	0	0	0	0	0	0	0	0	0	0	0	0	0	0	0	0	0	0	0	0	0
s__uncultured_Kluyvera_sp.	Inf	0.3173	0.5036	no	up	0.0024	0.0048	0	0	0	0	0	0	0	0	0	0	0	0	0	0	0	0	0.129452	0	0	0	0	0	0	0	0	0	0	0	0	0	0	0	0	0	0	0	0	0	0	0	0	0
s__Klebsiella_unclassified	Inf	0.3173	0.5036	no	up	0.0022	0.0044	0	0	0	0	0	0	0	0	0	0	0	0.117494	0	0	0	0	0	0	0	0	0	0	0	0	0	0	0	0	0	0	0	0	0	0	0	0	0	0	0	0	0	0
s__Eisenbergiella_massiliensis	Inf	0.3173	0.5036	no	up	0.0017	0.0035	0	0	0	0	0	0	0	0	0	0	0	0	0	0	0	0	0	0	0.094146	0	0	0	0	0	0	0	0	0	0	0	0	0	0	0	0	0	0	0	0	0	0	0
s__Parabacteroides_merdae	Inf	0.3173	0.5036	no	up	0.0017	0.0034	0	0	0	0	0	0	0	0	0	0	0	0	0	0	0	0	0	0	0	0	0.090766	0	0	0	0	0	0	0	0	0	0	0	0	0	0	0	0	0	0	0	0	0
s__Acidaminococcus_fermentans	-Inf	0.3173	0.5036	no	down	0.0017	0	0.0033	0	0	0	0	0	0	0	0	0	0	0	0	0	0	0	0	0	0	0	0	0	0	0	0	0	0	0	0	0	0	0	0	0	0	0	0.089184	0	0	0	0	0
s__Solobacterium_unclassified	-Inf	0.3173	0.5036	no	down	0.0015	0	0.0031	0	0	0	0	0	0	0	0	0	0	0	0	0	0	0	0	0	0	0	0	0	0	0	0	0	0	0	0	0	0	0	0	0	0	0	0.08343	0	0	0	0	0
s__Lachnoclostridium_sp._Marseille-P6806	Inf	0.3173	0.5036	no	up	0.0015	0.003	0	0	0	0	0	0	0	0	0	0	0.081353	0	0	0	0	0	0	0	0	0	0	0	0	0	0	0	0	0	0	0	0	0	0	0	0	0	0	0	0	0	0	0
s__Coprococcus_comes	Inf	0.3173	0.5036	no	up	0.0015	0.003	0	0	0	0	0	0	0	0	0	0	0	0	0	0	0	0	0	0	0	0	0	0.080225	0	0	0	0	0	0	0	0	0	0	0	0	0	0	0	0	0	0	0	0
s__Paraprevotella_xylaniphila	-Inf	0.3173	0.5036	no	down	0.0015	0	0.0029	0	0	0	0	0	0	0	0	0	0	0	0	0	0	0	0	0	0	0	0	0	0	0	0	0	0	0	0	0	0	0	0	0	0	0.078448	0	0	0	0	0	0
s__Clostridium]_clostridioforme	Inf	0.3173	0.5036	no	up	0.0014	0.0029	0	0	0	0	0	0	0	0	0	0	0	0	0	0	0	0	0	0	0	0	0	0.077718	0	0	0	0	0	0	0	0	0	0	0	0	0	0	0	0	0	0	0	0
s__Citrobacter_werkmanii	-Inf	0.3173	0.5036	no	down	0.0013	0	0.0026	0	0	0	0	0	0	0	0	0	0	0	0	0	0	0	0	0	0	0	0	0	0	0	0	0	0	0	0	0	0	0	0	0	0	0	0	0	0.069773	0	0	0
s__Succinatimonas_unclassified	-Inf	0.3173	0.5036	no	down	0.0012	0	0.0025	0	0	0	0	0	0	0	0	0	0	0	0	0	0	0	0	0	0	0	0	0	0	0	0	0	0	0	0	0	0	0	0.066913	0	0	0	0	0	0	0	0	0
s__Anaeromassilibacillus_senegalensis	Inf	0.3173	0.5036	no	up	0.0012	0.0025	0	0	0	0	0	0	0	0	0	0	0	0	0	0	0	0	0	0	0	0	0.06688	0	0	0	0	0	0	0	0	0	0	0	0	0	0	0	0	0	0	0	0	0
s__Bacteroides_sp._TP-5	-Inf	0.3173	0.5036	no	down	0.0012	0	0.0025	0	0	0	0	0	0	0	0	0	0	0	0	0	0	0	0	0	0	0	0	0	0	0	0	0	0	0	0	0	0	0	0	0	0	0	0	0	0	0	0	0
s__Enterobacter_ludwigii	-Inf	0.3173	0.5036	no	down	0.0012	0	0.0024	0	0	0	0	0	0	0	0	0	0	0	0	0	0	0	0	0	0	0	0	0	0	0	0	0	0	0	0	0	0	0	0	0	0	0	0	0	0	0	0.065947	0
s__Anaerotaenia_torta	-Inf	0.3173	0.5036	no	down	0.0012	0	0.0023	0	0	0	0	0	0	0	0	0	0	0	0	0	0	0	0	0	0	0	0	0	0	0	0	0	0	0	0	0	0	0	0	0	0	0	0	0	0.063128	0	0	0
s__Clostridium_sp._Marseille-P3244	-Inf	0.3173	0.5036	no	down	0.0011	0	0.0022	0	0	0	0	0	0	0	0	0	0	0	0	0	0	0	0	0	0	0	0	0	0	0	0	0	0	0	0.059882	0	0	0	0	0	0	0	0	0	0	0	0	0
s__Paraeggerthella_unclassified	-Inf	0.3173	0.5036	no	down	0.0011	0	0.0022	0	0	0	0	0	0	0	0	0	0	0	0	0	0	0	0	0	0	0	0	0	0	0	0	0	0	0	0	0	0	0	0	0	0	0	0	0	0	0	0	0
s__Epulopiscium_unclassified	Inf	0.3173	0.5036	no	up	0.001	0.0021	0	0	0.055568	0	0	0	0	0	0	0	0	0	0	0	0	0	0	0	0	0	0	0	0	0	0	0	0	0	0	0	0	0	0	0	0	0	0	0	0	0	0	0
s__Collinsella_aerofaciens	-Inf	0.3173	0.5036	no	down	0.0009	0	0.0019	0	0	0	0	0	0	0	0	0	0	0	0	0	0	0	0	0	0	0	0	0	0	0	0	0	0	0	0	0.051007	0	0	0	0	0	0	0	0	0	0	0	0
s__Barnesiella_intestinihominis	-Inf	0.3173	0.5036	no	down	0.0009	0	0.0019	0	0	0	0	0	0	0	0	0	0	0	0	0	0	0	0	0	0	0	0	0	0	0	0	0	0	0	0	0	0	0	0	0	0	0.050922	0	0	0	0	0	0
s__Eubacterium]_eligens	-Inf	0.3173	0.5036	no	down	0.0009	0	0.0017	0	0	0	0	0	0	0	0	0	0	0	0	0	0	0	0	0	0	0	0	0	0	0	0	0	0	0	0	0	0	0	0	0	0	0	0	0	0	0	0	0
s__Clostridium_sp._Marseille-P7770	Inf	0.3173	0.5036	no	up	0.0008	0.0016	0	0	0	0	0	0	0	0	0	0	0	0	0	0	0	0	0	0	0	0	0	0	0.044096	0	0	0	0	0	0	0	0	0	0	0	0	0	0	0	0	0	0	0
s__Gammaproteobacteria_unclassified	Inf	0.3173	0.5036	no	up	0.0008	0.0016	0	0	0	0	0	0	0	0	0	0	0	0	0.043379	0	0	0	0	0	0	0	0	0	0	0	0	0	0	0	0	0	0	0	0	0	0	0	0	0	0	0	0	0
s__Enorma_unclassified	Inf	0.3173	0.5036	no	up	0.0008	0.0016	0	0	0	0	0	0	0	0	0	0	0	0	0	0	0	0	0	0	0.042794	0	0	0	0	0	0	0	0	0	0	0	0	0	0	0	0	0	0	0	0	0	0	0
s__Streptococcus_sp.	-Inf	0.3173	0.5036	no	down	0.0008	0	0.0016	0	0	0	0	0	0	0	0	0	0	0	0	0	0	0	0	0	0	0	0	0	0	0	0	0	0	0	0	0	0	0	0	0	0	0	0	0	0	0	0	0
s__Bacteroides_xylanisolvens	Inf	0.3173	0.5036	no	up	0.0008	0.0015	0	0	0	0	0	0	0	0	0	0	0	0	0	0	0	0	0	0	0	0.041773	0	0	0	0	0	0	0	0	0	0	0	0	0	0	0	0	0	0	0	0	0	0
s__uncultured_Xanthobacter_sp.	-Inf	0.3173	0.5036	no	down	0.0008	0	0.0015	0	0	0	0	0	0	0	0	0	0	0	0	0	0	0	0	0	0	0	0	0	0	0	0	0	0	0	0.041657	0	0	0	0	0	0	0	0	0	0	0	0	0
s__Bacteroides_sp._S425	Inf	0.3173	0.5036	no	up	0.0008	0.0015	0	0	0	0	0	0	0	0	0	0	0.041623	0	0	0	0	0	0	0	0	0	0	0	0	0	0	0	0	0	0	0	0	0	0	0	0	0	0	0	0	0	0	0
s__Ruminococcus_sp._Marseille-P3120	Inf	0.3173	0.5036	no	up	0.0008	0.0015	0	0	0	0	0	0	0	0	0	0	0	0	0	0	0	0	0	0	0	0	0	0	0.041055	0	0	0	0	0	0	0	0	0	0	0	0	0	0	0	0	0	0	0
s__Proteus_mirabilis	-Inf	0.3173	0.5036	no	down	0.0007	0	0.0014	0	0	0	0	0	0	0	0	0	0	0	0	0	0	0	0	0	0	0	0	0	0	0	0	0	0	0	0	0	0	0	0	0	0	0	0	0	0	0	0	0
s__Olsenella_sp._1832	-Inf	0.3173	0.5036	no	down	0.0007	0	0.0014	0	0	0	0	0	0	0	0	0	0	0	0	0	0	0	0	0	0	0	0	0	0	0	0	0	0	0	0	0	0	0	0	0	0	0	0.0374	0	0	0	0	0
s__Raoultella_sp._CIQ051101	Inf	0.3173	0.5036	no	up	0.0007	0.0013	0	0	0	0	0	0	0	0	0	0	0	0	0.036438	0	0	0	0	0	0	0	0	0	0	0	0	0	0	0	0	0	0	0	0	0	0	0	0	0	0	0	0	0
s__Bacillaceae_unclassified	Inf	0.3173	0.5036	no	up	0.0007	0.0013	0	0	0	0	0	0	0	0	0	0	0	0	0	0	0	0	0	0	0	0	0	0	0	0	0	0	0	0.035543	0	0	0	0	0	0	0	0	0	0	0	0	0	0
s__Bacteroides_congonensis	Inf	0.3173	0.5036	no	up	0.0006	0.0013	0	0	0	0	0	0	0	0	0	0	0	0	0	0	0	0	0	0	0	0	0	0	0	0	0	0	0.033759	0	0	0	0	0	0	0	0	0	0	0	0	0	0	0
s__Citrobacter_sp._cf3-E	-Inf	0.3173	0.5036	no	down	0.0006	0	0.0012	0	0	0	0	0	0	0	0	0	0	0	0	0	0	0	0	0	0	0	0	0	0	0	0	0	0	0	0	0	0	0	0	0	0	0	0	0	0	0	0	0
s__Faecalitalea_sp._Marseille-P3755	-Inf	0.3173	0.5036	no	down	0.0006	0	0.0012	0	0	0	0	0	0	0	0	0	0	0	0	0	0	0	0	0	0	0	0	0	0	0	0	0	0	0	0	0	0	0	0	0	0.033005	0	0	0	0	0	0	0
s__Paracoccus_sp._KS-11_Z8B-43	Inf	0.3173	0.5036	no	up	0.0006	0.0012	0	0	0	0	0	0	0	0	0	0	0	0	0	0	0	0	0	0	0	0	0	0	0	0	0	0.032489	0	0	0	0	0	0	0	0	0	0	0	0	0	0	0	0
s__uncultured_Desulfovibrio_sp.	-Inf	0.3173	0.5036	no	down	0.0006	0	0.0012	0	0	0	0	0	0	0	0	0	0	0	0	0	0	0	0	0	0	0	0	0	0	0	0	0	0	0	0	0	0	0.03245	0	0	0	0	0	0	0	0	0	0
s__Salinivibrio_unclassified	-Inf	0.3173	0.5036	no	down	0.0006	0	0.0012	0	0	0	0	0	0	0	0	0	0	0	0	0	0	0	0	0	0	0	0	0	0	0	0	0	0	0	0.031243	0	0	0	0	0	0	0	0	0	0	0	0	0
s__Puniceicoccaceae_unclassified	Inf	0.3173	0.5036	no	up	0.0006	0.0011	0	0	0	0	0	0	0	0	0	0	0	0	0	0	0	0	0	0	0	0	0	0	0	0	0	0.031012	0	0	0	0	0	0	0	0	0	0	0	0	0	0	0	0
s__Bacteroides_sp._35BE35	Inf	0.3173	0.5036	no	up	0.0006	0.0011	0	0	0	0	0	0	0	0.030345	0	0	0	0	0	0	0	0	0	0	0	0	0	0	0	0	0	0	0	0	0	0	0	0	0	0	0	0	0	0	0	0	0	0
s__Rhodanobacter_sp._PAMC_26505	Inf	0.3173	0.5036	no	up	0.0006	0.0011	0	0	0	0	0	0	0	0	0	0	0	0	0	0	0	0	0	0	0	0	0	0	0	0	0	0	0	0.029931	0	0	0	0	0	0	0	0	0	0	0	0	0	0
s__Citrobacter_koseri	-Inf	0.3173	0.5036	no	down	0.0005	0	0.0011	0	0	0	0	0	0	0	0	0	0	0	0	0	0	0	0	0	0	0	0	0	0	0	0	0	0	0	0	0	0	0	0	0.029506	0	0	0	0	0	0	0	0
s__uncultured_Acetanaerobacterium_sp.	Inf	0.3173	0.5036	no	up	0.0005	0.0011	0	0	0	0	0	0	0	0	0	0	0	0	0	0	0	0	0	0	0	0	0	0	0	0	0	0	0.028936	0	0	0	0	0	0	0	0	0	0	0	0	0	0	0
s__uncultured_Anaerosporobacter_sp.	Inf	0.3173	0.5036	no	up	0.0005	0.0011	0	0	0	0	0	0	0	0	0	0	0	0	0	0	0	0.02862	0	0	0	0	0	0	0	0	0	0	0	0	0	0	0	0	0	0	0	0	0	0	0	0	0	0
s__Fastidiosipila_unclassified	-Inf	0.3173	0.5036	no	down	0.0005	0	0.001	0	0	0	0	0	0	0	0	0	0	0	0	0	0	0	0	0	0	0	0	0	0	0	0	0	0	0	0	0	0	0	0	0	0	0	0	0	0	0	0	0
s__Klebsiella_sp._FF2	Inf	0.3173	0.5036	no	up	0.0005	0.001	0	0	0	0	0	0	0	0	0	0	0	0	0	0	0	0	0	0	0	0	0	0	0	0	0	0	0	0.02806	0	0	0	0	0	0	0	0	0	0	0	0	0	0
s__Cellulomonas_sp._LZB056	-Inf	0.3173	0.5036	no	down	0.0005	0	0.001	0	0	0	0	0	0	0	0	0	0	0	0	0	0	0	0	0	0	0	0	0	0	0	0	0	0	0	0	0	0	0	0	0	0.027265	0	0	0	0	0	0	0
s__Bacteroides_sp._HGA0249	Inf	0.3173	0.5036	no	up	0.0005	0.001	0	0	0	0	0	0	0	0	0	0	0.026487	0	0	0	0	0	0	0	0	0	0	0	0	0	0	0	0	0	0	0	0	0	0	0	0	0	0	0	0	0	0	0
s__Bacteroides_sp._HGA0251	Inf	0.3173	0.5036	no	up	0.0005	0.001	0	0	0	0	0	0	0	0	0	0	0.026487	0	0	0	0	0	0	0	0	0	0	0	0	0	0	0	0	0	0	0	0	0	0	0	0	0	0	0	0	0	0	0
s__Phascolarctobacterium_sp._canine_oral_taxon_149	Inf	0.3173	0.5036	no	up	0.0005	0.001	0	0	0	0	0	0	0	0	0	0	0	0	0	0	0	0	0	0	0	0	0	0	0	0	0	0	0	0.026189	0	0	0	0	0	0	0	0	0	0	0	0	0	0
s__Klebsiella_sp._RCB570	Inf	0.3173	0.5036	no	up	0.0005	0.001	0	0	0	0	0	0	0	0	0	0	0	0	0	0.025834	0	0	0	0	0	0	0	0	0	0	0	0	0	0	0	0	0	0	0	0	0	0	0	0	0	0	0	0
s__Haliscomenobacter_unclassified	-Inf	0.3173	0.5036	no	down	0.0005	0	0.0009	0	0	0	0	0	0	0	0	0	0	0	0	0	0	0	0	0	0	0	0	0	0	0	0	0	0	0	0	0	0	0	0	0	0	0	0	0	0	0	0	0
s__uncultured_Pseudomonas_sp.	Inf	0.3173	0.5036	no	up	0.0005	0.0009	0	0	0	0	0	0	0	0	0	0	0	0	0	0	0	0	0	0	0	0	0	0	0	0	0	0.025105	0	0	0	0	0	0	0	0	0	0	0	0	0	0	0	0
s__CG2-30-50-142_unclassified	Inf	0.3173	0.5036	no	up	0.0004	0.0009	0	0	0	0	0	0	0	0	0	0	0	0	0.024292	0	0	0	0	0	0	0	0	0	0	0	0	0	0	0	0	0	0	0	0	0	0	0	0	0	0	0	0	0
s__Actinoplanes_cibodasensis	Inf	0.3173	0.5036	no	up	0.0004	0.0009	0	0	0	0	0	0	0	0	0	0	0	0	0	0	0	0	0	0.024108	0	0	0	0	0	0	0	0	0	0	0	0	0	0	0	0	0	0	0	0	0	0	0	0
s__Sphingomonas_sp._L-16-371	-Inf	0.3173	0.5036	no	down	0.0004	0	0.0009	0	0	0	0	0	0	0	0	0	0	0	0	0	0	0	0	0	0	0	0	0	0	0	0	0	0	0	0	0	0	0.023436	0	0	0	0	0	0	0	0	0	0
s__Bacilli_unclassified	-Inf	0.3173	0.5036	no	down	0.0004	0	0.0009	0	0	0	0	0	0	0	0	0	0	0	0	0	0	0	0	0	0	0	0	0	0	0	0	0	0	0	0.023432	0	0	0	0	0	0	0	0	0	0	0	0	0
s__Alistipes_massiliensis	Inf	0.3173	0.5036	no	up	0.0004	0.0008	0	0	0	0	0	0	0	0	0.022624	0	0	0	0	0	0	0	0	0	0	0	0	0	0	0	0	0	0	0	0	0	0	0	0	0	0	0	0	0	0	0	0	0
s__Parabacteroides_chinchillae	-Inf	0.3173	0.5036	no	down	0.0004	0	0.0008	0	0	0	0	0	0	0	0	0	0	0	0	0	0	0	0	0	0	0	0	0	0	0	0	0	0	0	0	0	0	0	0	0	0	0	0	0	0	0	0	0
s__Alistipes_sp._Marseille-P5061	Inf	0.3173	0.5036	no	up	0.0004	0.0008	0	0	0	0	0	0	0	0	0.020883	0	0	0	0	0	0	0	0	0	0	0	0	0	0	0	0	0	0	0	0	0	0	0	0	0	0	0	0	0	0	0	0	0
s__Bacteroides_caecimuris	Inf	0.3173	0.5036	no	up	0.0004	0.0008	0	0	0	0	0	0	0	0	0	0	0.020811	0	0	0	0	0	0	0	0	0	0	0	0	0	0	0	0	0	0	0	0	0	0	0	0	0	0	0	0	0	0	0
s__Bacillus_sp._N300III	Inf	0.3173	0.5036	no	up	0.0004	0.0008	0	0	0	0	0	0	0	0	0	0	0	0	0	0	0	0	0	0	0	0	0	0	0	0	0	0.020675	0	0	0	0	0	0	0	0	0	0	0	0	0	0	0	0
s__Enorma_phocaeensis	Inf	0.3173	0.5036	no	up	0.0004	0.0007	0	0	0	0	0	0	0	0	0	0	0	0	0	0	0	0	0	0	0.019257	0	0	0	0	0	0	0	0	0	0	0	0	0	0	0	0	0	0	0	0	0	0	0
s__Tabrizicola_unclassified	Inf	0.3173	0.5036	no	up	0.0004	0.0007	0	0	0	0	0	0	0	0	0	0	0	0	0	0	0	0	0	0	0	0	0	0	0	0	0	0.019198	0	0	0	0	0	0	0	0	0	0	0	0	0	0	0	0
s__Bacteroides_sp._HGA0138	Inf	0.3173	0.5036	no	up	0.0004	0.0007	0	0	0	0	0	0	0	0	0	0	0	0	0	0	0	0	0	0	0	0	0	0	0	0.019152	0	0	0	0	0	0	0	0	0	0	0	0	0	0	0	0	0	0
s__Rhodanobacter_sp._DCY112	Inf	0.3173	0.5036	no	up	0.0004	0.0007	0	0	0	0	0	0	0	0	0	0	0	0	0	0	0	0	0	0	0	0	0	0	0	0.019152	0	0	0	0	0	0	0	0	0	0	0	0	0	0	0	0	0	0
s__uncultured_Paracoccus_sp.	Inf	0.3173	0.5036	no	up	0.0004	0.0007	0	0	0	0	0	0	0	0	0	0	0	0	0.019087	0	0	0	0	0	0	0	0	0	0	0	0	0	0	0	0	0	0	0	0	0	0	0	0	0	0	0	0	0
s__Cardiobacterium_valvarum	Inf	0.3173	0.5036	no	up	0.0003	0.0007	0	0.018809	0	0	0	0	0	0	0	0	0	0	0	0	0	0	0	0	0	0	0	0	0	0	0	0	0	0	0	0	0	0	0	0	0	0	0	0	0	0	0	0
s__UC5-1-2E3_unclassified	Inf	0.3173	0.5036	no	up	0.0003	0.0007	0	0	0.018523	0	0	0	0	0	0	0	0	0	0	0	0	0	0	0	0	0	0	0	0	0	0	0	0	0	0	0	0	0	0	0	0	0	0	0	0	0	0	0
s__UCG-004_unclassified	-Inf	0.3173	0.5036	no	down	0.0003	0	0.0007	0	0	0	0	0	0	0	0	0	0	0	0	0	0	0	0	0	0	0	0	0	0	0	0	0	0	0	0	0	0	0	0	0	0	0	0	0	0	0	0	0
s__Negativibacillus_massiliensis	Inf	0.3173	0.5036	no	up	0.0003	0.0006	0	0	0	0	0	0	0	0	0	0	0	0	0	0	0.017426	0	0	0	0	0	0	0	0	0	0	0	0	0	0	0	0	0	0	0	0	0	0	0	0	0	0	0
s__Micromonosporaceae_unclassified	Inf	0.3173	0.5036	no	up	0.0003	0.0006	0	0	0	0	0	0	0	0	0	0	0	0	0.017351	0	0	0	0	0	0	0	0	0	0	0	0	0	0	0	0	0	0	0	0	0	0	0	0	0	0	0	0	0
s__Sphingomonas_kaistensis	Inf	0.3173	0.5036	no	up	0.0003	0.0006	0	0	0	0	0	0	0	0	0	0	0	0	0.017351	0	0	0	0	0	0	0	0	0	0	0	0	0	0	0	0	0	0	0	0	0	0	0	0	0	0	0	0	0
s__Libanicoccus_massiliensis	-Inf	0.3173	0.5036	no	down	0.0003	0	0.0006	0	0	0	0	0	0	0	0	0	0	0	0	0	0	0	0	0	0	0	0	0	0	0	0	0	0	0	0	0	0	0	0	0	0	0	0.017261	0	0	0	0	0
s__Lautropia_sp._oral_clone_FX006	Inf	0.3173	0.5036	no	up	0.0003	0.0006	0	0.017242	0	0	0	0	0	0	0	0	0	0	0	0	0	0	0	0	0	0	0	0	0	0	0	0	0	0	0	0	0	0	0	0	0	0	0	0	0	0	0	0
s__Herbaspirillum_sp._C6	Inf	0.3173	0.5036	no	up	0.0003	0.0006	0	0	0	0	0	0	0	0	0	0	0	0	0	0	0	0	0	0	0	0	0	0	0	0	0	0	0	0.016836	0	0	0	0	0	0	0	0	0	0	0	0	0	0
s__Comamonas_sp._774B2_12ER2A	-Inf	0.3173	0.5036	no	down	0.0003	0	0.0006	0	0	0	0	0	0	0	0	0	0	0	0	0	0	0	0	0	0	0	0	0	0	0	0	0	0	0	0	0	0	0	0	0	0	0	0	0	0	0	0	0
s__Papillibacter_unclassified	-Inf	0.3173	0.5036	no	down	0.0003	0	0.0006	0	0	0	0	0	0	0	0	0	0	0	0	0	0	0	0	0	0	0	0	0	0	0	0	0	0	0	0	0	0	0.016225	0	0	0	0	0	0	0	0	0	0
s__uncultured_Rhodanobacter_sp.	-Inf	0.3173	0.5036	no	down	0.0003	0	0.0006	0	0	0	0	0	0	0	0	0	0	0	0	0	0	0	0	0	0	0	0	0	0	0	0	0	0	0	0	0	0	0	0	0	0	0	0	0	0	0	0	0
s__Bacteroides_sp._MC_14	Inf	0.3173	0.5036	no	up	0.0003	0.0006	0	0	0	0	0	0	0	0	0	0	0	0	0.015616	0	0	0	0	0	0	0	0	0	0	0	0	0	0	0	0	0	0	0	0	0	0	0	0	0	0	0	0	0
s__Ruminococcus_sp._14531	Inf	0.3173	0.5036	no	up	0.0003	0.0006	0	0	0	0	0	0	0	0	0	0	0	0	0.015616	0	0	0	0	0	0	0	0	0	0	0	0	0	0	0	0	0	0	0	0	0	0	0	0	0	0	0	0	0
s__Bacillus_thermoamylovorans	-Inf	0.3173	0.5036	no	down	0.0003	0	0.0006	0	0	0	0	0	0	0	0	0	0	0	0	0	0	0	0	0	0	0	0	0	0	0	0	0	0	0	0	0	0	0	0	0	0	0	0	0.015371	0	0	0	0
s__Bosea_sp._773(2010)	Inf	0.3173	0.5036	no	up	0.0003	0.0005	0	0	0	0	0	0	0	0	0	0	0	0	0	0	0	0	0	0	0	0	0	0	0	0	0	0.014768	0	0	0	0	0	0	0	0	0	0	0	0	0	0	0	0
s__Ruminococcus_sp._DSM_100440	Inf	0.3173	0.5036	no	up	0.0003	0.0005	0	0	0	0	0	0	0	0	0	0	0	0	0	0	0	0	0	0	0	0	0	0	0	0	0	0	0.014468	0	0	0	0	0	0	0	0	0	0	0	0	0	0	0
s__Enorma_massiliensis	Inf	0.3173	0.5036	no	up	0.0003	0.0005	0	0	0	0	0	0	0	0	0	0	0	0	0	0	0	0	0	0	0	0	0	0	0	0.014364	0	0	0	0	0	0	0	0	0	0	0	0	0	0	0	0	0	0
s__Enterobacter_sp.	-Inf	0.3173	0.5036	no	down	0.0003	0	0.0005	0	0	0	0	0	0	0	0	0	0	0	0	0	0	0	0	0	0	0	0	0	0	0	0	0	0	0	0	0	0	0	0	0	0.01435	0	0	0	0	0	0	0
s__Geobacillus_sp.	-Inf	0.3173	0.5036	no	down	0.0002	0	0.0005	0	0	0	0	0	0	0	0	0	0	0	0	0	0	0	0	0	0	0	0	0	0	0	0	0	0	0	0	0	0	0	0	0	0	0	0	0	0	0	0	0
s__Pseudomonas_pseudoalcaligenes	-Inf	0.3173	0.5036	no	down	0.0002	0	0.0005	0	0	0	0	0	0	0	0	0	0	0	0	0	0	0	0	0	0	0	0	0	0	0	0	0	0	0	0	0	0	0	0	0	0	0	0	0	0	0	0	0
s__Caloribacterium_unclassified	Inf	0.3173	0.5036	no	up	0.0002	0.0005	0	0	0	0	0	0	0	0	0	0	0	0	0	0	0	0	0	0	0	0	0	0	0	0	0	0	0	0.013095	0	0	0	0	0	0	0	0	0	0	0	0	0	0
s__uncultured_Lactococcus_sp.	-Inf	0.3173	0.5036	no	down	0.0002	0	0.0005	0	0	0	0	0	0	0	0	0	0	0	0	0	0	0	0	0	0	0	0	0	0	0	0	0	0	0	0.013018	0	0	0	0	0	0	0	0	0	0	0	0	0
s__Bacteroides_timonensis	-Inf	0.3173	0.5036	no	down	0.0002	0	0.0005	0	0	0	0	0	0	0	0	0	0	0	0	0	0	0	0	0	0	0	0	0	0	0	0	0	0	0	0	0	0	0	0	0	0	0	0	0	0	0	0	0
s__Macrococcus_unclassified	-Inf	0.3173	0.5036	no	down	0.0002	0	0.0005	0	0	0	0	0	0	0	0	0	0	0	0	0	0	0	0	0	0	0	0	0	0	0	0	0	0	0	0	0	0	0	0	0	0	0	0	0	0	0	0.012823	0
s__Angelakisella_unclassified	-Inf	0.3173	0.5036	no	down	0.0002	0	0.0005	0	0	0	0	0	0	0	0	0	0	0	0	0	0	0	0	0	0	0	0	0	0	0	0	0	0	0	0	0	0	0.012619	0	0	0	0	0	0	0	0	0	0
s__Eubacteriaceae_unclassified	-Inf	0.3173	0.5036	no	down	0.0002	0	0.0005	0	0	0	0	0	0	0	0	0	0	0	0	0	0	0	0	0	0	0	0	0	0	0	0	0	0	0	0	0	0	0.012619	0	0	0	0	0	0	0	0	0	0
s__Lactobacillus_intestinalis	Inf	0.3173	0.5036	no	up	0.0002	0.0005	0	0	0	0	0	0	0	0	0	0	0	0	0	0	0	0	0	0	0	0	0	0.012535	0	0	0	0	0	0	0	0	0	0	0	0	0	0	0	0	0	0	0	0
s__Clostridium]_hylemonae	Inf	0.3173	0.5036	no	up	0.0002	0.0005	0	0	0	0	0	0	0	0	0	0	0	0	0	0	0	0	0	0	0	0.012532	0	0	0	0	0	0	0	0	0	0	0	0	0	0	0	0	0	0	0	0	0	0
s__Streptomyces_sp._OS3-29	Inf	0.3173	0.5036	no	up	0.0002	0.0005	0	0	0	0	0	0	0	0	0	0	0	0	0	0	0	0	0	0	0	0.012532	0	0	0	0	0	0	0	0	0	0	0	0	0	0	0	0	0	0	0	0	0	0
s__Rhodanobacter_umsongensis	Inf	0.3173	0.5036	no	up	0.0002	0.0004	0	0	0	0	0	0	0	0	0	0	0	0	0	0	0	0	0	0	0	0	0	0	0	0	0	0.011814	0	0	0	0	0	0	0	0	0	0	0	0	0	0	0	0
s__Rhodobacter_sp._TUT3732	Inf	0.3173	0.5036	no	up	0.0002	0.0004	0	0	0	0	0	0	0	0	0	0	0	0	0	0	0	0	0	0	0	0	0	0	0	0	0	0.011814	0	0	0	0	0	0	0	0	0	0	0	0	0	0	0	0
s__Blautia_sp._canine_oral_taxon_143	Inf	0.3173	0.5036	no	up	0.0002	0.0004	0	0	0	0	0	0.011375	0	0	0	0	0	0	0	0	0	0	0	0	0	0	0	0	0	0	0	0	0	0	0	0	0	0	0	0	0	0	0	0	0	0	0	0
s__Streptomyces_unclassified	Inf	0.3173	0.5036	no	up	0.0002	0.0004	0	0	0	0	0	0	0	0	0	0	0	0	0	0	0	0	0	0.01125	0	0	0	0	0	0	0	0	0	0	0	0	0	0	0	0	0	0	0	0	0	0	0	0
s__Lachnospiraceae_AC2044_group_unclassified	Inf	0.3173	0.5036	no	up	0.0002	0.0004	0	0	0	0	0	0	0	0	0	0	0	0	0	0	0	0	0	0	0	0	0	0	0	0	0	0	0	0.011224	0	0	0	0	0	0	0	0	0	0	0	0	0	0
s__Alistipes_sp._cv1	-Inf	0.3173	0.5036	no	down	0.0002	0	0.0004	0	0	0	0	0	0	0	0	0	0	0	0	0	0	0	0	0	0	0	0	0	0	0	0	0	0	0	0	0	0	0	0	0	0	0	0	0	0	0	0	0
s__uncultured_Arthrobacter_sp.	-Inf	0.3173	0.5036	no	down	0.0002	0	0.0004	0	0	0	0	0	0	0	0	0	0	0	0	0	0	0	0	0	0	0	0	0	0	0	0	0	0	0	0	0	0	0	0	0	0	0	0	0	0	0	0	0
s__uncultured_Sporobacter_sp.	-Inf	0.3173	0.5036	no	down	0.0002	0	0.0004	0	0	0	0	0	0	0	0	0	0	0	0	0	0	0	0	0	0	0	0	0	0	0	0	0	0	0	0	0	0	0.010817	0	0	0	0	0	0	0	0	0	0
s__Glaciibacter_sp._PSY095	Inf	0.3173	0.5036	no	up	0.0002	0.0004	0	0	0	0	0	0	0	0	0	0	0	0	0	0	0	0	0	0	0	0	0	0	0	0	0	0.010337	0	0	0	0	0	0	0	0	0	0	0	0	0	0	0	0
s__Vibrio_harveyi	-Inf	0.3173	0.5036	no	down	0.0002	0	0.0004	0	0	0	0	0	0	0	0	0	0	0	0	0	0	0	0	0	0	0	0	0	0	0	0	0	0	0	0	0	0	0	0	0	0	0	0	0	0	0	0	0.010128
s__Actinoplanes_sp._TD028	-Inf	0.3173	0.5036	no	down	0.0002	0	0.0004	0	0	0	0	0	0	0	0	0	0	0	0	0	0	0	0	0	0	0	0	0	0	0	0	0	0	0	0	0	0	0	0	0	0	0	0	0	0	0	0	0
s__Tyzzerella_sp.	Inf	0.3173	0.5036	no	up	0.0002	0.0004	0	0	0	0	0	0	0	0	0	0	0	0	0	0	0	0	0	0	0	0	0	0.010028	0	0	0	0	0	0	0	0	0	0	0	0	0	0	0	0	0	0	0	0
s__uncultured_Singulisphaera_sp.	Inf	0.3173	0.5036	no	up	0.0002	0.0004	0	0	0	0	0	0	0	0	0	0	0	0	0	0	0.009958	0	0	0	0	0	0	0	0	0	0	0	0	0	0	0	0	0	0	0	0	0	0	0	0	0	0	0
s__Paenibacillus_unclassified	Inf	0.3173	0.5036	no	up	0.0002	0.0004	0	0	0	0	0	0	0	0	0	0	0	0	0	0	0	0	0.009807	0	0	0	0	0	0	0	0	0	0	0	0	0	0	0	0	0	0	0	0	0	0	0	0	0
s__Duncaniella_muris	Inf	0.3173	0.5036	no	up	0.0002	0.0004	0	0	0	0	0	0	0.009721	0	0	0	0	0	0	0	0	0	0	0	0	0	0	0	0	0	0	0	0	0	0	0	0	0	0	0	0	0	0	0	0	0	0	0
s__uncultured_Dokdonella_sp.	Inf	0.3173	0.5036	no	up	0.0002	0.0004	0	0	0	0	0	0	0	0	0	0	0	0	0	0	0	0	0	0.009643	0	0	0	0	0	0	0	0	0	0	0	0	0	0	0	0	0	0	0	0	0	0	0	0
s__Muribaculum_intestinale	-Inf	0.3173	0.5036	no	down	0.0002	0	0.0004	0	0	0	0	0	0	0	0	0	0	0	0	0	0	0	0	0	0	0	0	0	0	0	0	0	0	0	0	0	0	0	0	0	0	0.009634	0	0	0	0	0	0
s__Brevundimonas_sp._mixed_culture_JK-Clone-05	Inf	0.3173	0.5036	no	up	0.0002	0.0003	0	0.009405	0	0	0	0	0	0	0	0	0	0	0	0	0	0	0	0	0	0	0	0	0	0	0	0	0	0	0	0	0	0	0	0	0	0	0	0	0	0	0	0
s__Arenimonas_unclassified	Inf	0.3173	0.5036	no	up	0.0002	0.0003	0	0	0	0	0	0	0	0	0	0	0	0	0	0	0	0	0	0	0	0	0	0	0	0	0	0	0	0.009353	0	0	0	0	0	0	0	0	0	0	0	0	0	0
s__Fusicatenibacter_saccharivorans	Inf	0.3173	0.5036	no	up	0.0002	0.0003	0	0	0	0	0	0	0	0	0	0	0	0	0	0	0	0	0	0	0	0	0	0	0	0	0	0	0	0.009353	0	0	0	0	0	0	0	0	0	0	0	0	0	0
s__uncultured_Robinsoniella_sp.	Inf	0.3173	0.5036	no	up	0.0002	0.0003	0	0	0	0	0	0	0	0	0	0	0	0	0	0	0	0	0	0	0	0	0	0	0	0	0	0	0	0.009353	0	0	0	0	0	0	0	0	0	0	0	0	0	0
s__Alistipes_indistinctus	-Inf	0.3173	0.5036	no	down	0.0002	0	0.0003	0	0	0	0	0	0	0	0	0	0	0	0	0	0	0	0	0	0	0	0	0	0	0	0	0	0	0	0	0	0	0	0	0	0	0	0	0	0	0	0	0
s__Phenylobacterium_sp._T2-YC6789	Inf	0.3173	0.5036	no	up	0.0002	0.0003	0	0	0	0	0	0.0091	0	0	0	0	0	0	0	0	0	0	0	0	0	0	0	0	0	0	0	0	0	0	0	0	0	0	0	0	0	0	0	0	0	0	0	0
s__Beduinibacterium_massiliense	-Inf	0.3173	0.5036	no	down	0.0002	0	0.0003	0	0	0	0	0	0	0	0	0	0	0	0	0	0	0	0	0	0	0	0	0	0	0	0	0	0	0	0	0	0	0.009014	0	0	0	0	0	0	0	0	0	0
s__Candidatus_Soleaferrea_massiliensis	-Inf	0.3173	0.5036	no	down	0.0002	0	0.0003	0	0	0	0	0	0	0	0	0	0	0	0	0	0	0	0	0	0	0	0	0	0	0	0	0	0	0	0	0	0	0.009014	0	0	0	0	0	0	0	0	0	0
s__Clostridium_sp._NML_04A032	-Inf	0.3173	0.5036	no	down	0.0002	0	0.0003	0	0	0	0	0	0	0	0	0	0	0	0	0	0	0	0	0	0	0	0	0	0	0	0	0	0	0	0	0	0	0.009014	0	0	0	0	0	0	0	0	0	0
s__Parabacteroides_sp._dnLKV18	Inf	0.3173	0.5036	no	up	0.0002	0.0003	0	0	0	0	0	0	0	0	0	0	0	0	0	0	0	0.008944	0	0	0	0	0	0	0	0	0	0	0	0	0	0	0	0	0	0	0	0	0	0	0	0	0	0
s__Actinoallomurus_unclassified	Inf	0.3173	0.5036	no	up	0.0002	0.0003	0	0	0	0	0	0	0	0	0	0	0	0	0	0	0	0	0	0	0	0	0	0	0	0	0	0.008861	0	0	0	0	0	0	0	0	0	0	0	0	0	0	0	0
s__Bacillus_sp._SS-1	Inf	0.3173	0.5036	no	up	0.0002	0.0003	0	0	0	0	0	0	0	0	0	0	0	0	0	0	0	0	0	0	0	0	0	0	0	0	0	0.008861	0	0	0	0	0	0	0	0	0	0	0	0	0	0	0	0
s__Cupriavidus_unclassified	Inf	0.3173	0.5036	no	up	0.0002	0.0003	0	0	0	0	0	0	0	0	0	0	0	0	0	0	0	0	0	0	0	0	0	0	0	0	0	0.008861	0	0	0	0	0	0	0	0	0	0	0	0	0	0	0	0
s__Erythrobacter_unclassified	Inf	0.3173	0.5036	no	up	0.0002	0.0003	0	0	0	0	0	0	0	0	0	0	0	0	0.008676	0	0	0	0	0	0	0	0	0	0	0	0	0	0	0	0	0	0	0	0	0	0	0	0	0	0	0	0	0
s__Robertkochia_unclassified	Inf	0.3173	0.5036	no	up	0.0002	0.0003	0	0	0	0	0	0	0	0	0	0	0	0	0.008676	0	0	0	0	0	0	0	0	0	0	0	0	0	0	0	0	0	0	0	0	0	0	0	0	0	0	0	0	0
s__Acinetobacter_guillouiae	-Inf	0.3173	0.5036	no	down	0.0002	0	0.0003	0	0	0	0	0	0	0	0	0	0	0	0	0	0	0	0	0	0	0	0	0	0	0	0	0	0	0	0	0	0.008563	0	0	0	0	0	0	0	0	0	0	0
s__Aliterella_unclassified	-Inf	0.3173	0.5036	no	down	0.0002	0	0.0003	0	0	0	0	0	0	0	0	0	0	0	0	0	0	0	0	0	0	0	0	0	0	0	0	0	0	0	0	0	0.008563	0	0	0	0	0	0	0	0	0	0	0
s__Candidatus_Alysiosphaera_unclassified	-Inf	0.3173	0.5036	no	down	0.0002	0	0.0003	0	0	0	0	0	0	0	0	0	0	0	0	0	0	0	0	0	0	0	0	0	0	0	0	0	0	0	0	0	0.008563	0	0	0	0	0	0	0	0	0	0	0
s__Lautropia_unclassified	Inf	0.3173	0.5036	no	up	0.0002	0.0003	0	0	0	0	0	0	0	0	0	0	0	0	0	0	0	0	0	0	0.008559	0	0	0	0	0	0	0	0	0	0	0	0	0	0	0	0	0	0	0	0	0	0	0
s__Varibaculum_unclassified	-Inf	0.3173	0.5036	no	down	0.0002	0	0.0003	0	0	0	0	0	0	0	0	0	0	0	0	0	0	0	0	0	0	0	0	0	0	0	0	0	0	0	0	0	0	0	0	0	0	0	0	0	0	0	0	0
s__Holdemania_filiformis	Inf	0.3173	0.5036	no	up	0.0001	0.0003	0	0	0	0	0	0	0	0	0	0	0	0	0	0	0	0	0	0	0	0	0	0	0	0	0	0	0.008038	0	0	0	0	0	0	0	0	0	0	0	0	0	0	0
s__Bacillus_subtilis	Inf	0.3173	0.5036	no	up	0.0001	0.0003	0	0	0	0	0.007989	0	0	0	0	0	0	0	0	0	0	0	0	0	0	0	0	0	0	0	0	0	0	0	0	0	0	0	0	0	0	0	0	0	0	0	0	0
s__Labedella_sp.	Inf	0.3173	0.5036	no	up	0.0001	0.0003	0	0	0	0	0	0	0	0.007986	0	0	0	0	0	0	0	0	0	0	0	0	0	0	0	0	0	0	0	0	0	0	0	0	0	0	0	0	0	0	0	0	0	0
s__Allorhizobium-Neorhizobium-Pararhizobium-Rhizobium_unclassified	Inf	0.3173	0.5036	no	up	0.0001	0.0003	0	0	0	0	0	0	0	0	0	0	0	0	0	0	0	0	0	0	0	0	0	0	0	0	0.007914	0	0	0	0	0	0	0	0	0	0	0	0	0	0	0	0	0
s__Pseudochrobactrum_unclassified	Inf	0.3173	0.5036	no	up	0.0001	0.0003	0	0	0	0	0	0	0	0	0	0	0	0	0	0	0	0	0	0	0	0	0	0	0	0	0.007914	0	0	0	0	0	0	0	0	0	0	0	0	0	0	0	0	0
s__Cardiobacterium_hominis	Inf	0.3173	0.5036	no	up	0.0001	0.0003	0	0.007837	0	0	0	0	0	0	0	0	0	0	0	0	0	0	0	0	0	0	0	0	0	0	0	0	0	0	0	0	0	0	0	0	0	0	0	0	0	0	0	0
s__Frankiales_unclassified	Inf	0.3173	0.5036	no	up	0.0001	0.0003	0	0	0	0	0	0	0	0	0	0	0	0	0	0.007598	0	0	0	0	0	0	0	0	0	0	0	0	0	0	0	0	0	0	0	0	0	0	0	0	0	0	0	0
s__ASF356_unclassified	Inf	0.3173	0.5036	no	up	0.0001	0.0003	0	0	0	0	0	0	0	0	0	0	0.007568	0	0	0	0	0	0	0	0	0	0	0	0	0	0	0	0	0	0	0	0	0	0	0	0	0	0	0	0	0	0	0
s__Flavonifractor_sp.	Inf	0.3173	0.5036	no	up	0.0001	0.0003	0	0	0	0	0	0	0	0	0	0	0.007568	0	0	0	0	0	0	0	0	0	0	0	0	0	0	0	0	0	0	0	0	0	0	0	0	0	0	0	0	0	0	0
s__Tumebacillus_unclassified	Inf	0.3173	0.5036	no	up	0.0001	0.0003	0	0	0	0	0	0	0	0	0	0	0	0	0	0	0	0	0	0	0	0	0	0	0	0	0	0	0	0.007483	0	0	0	0	0	0	0	0	0	0	0	0	0	0
s__Mucilaginibacter_unclassified	Inf	0.3173	0.5036	no	up	0.0001	0.0003	0	0	0	0	0	0	0	0	0	0	0	0	0	0	0.007468	0	0	0	0	0	0	0	0	0	0	0	0	0	0	0	0	0	0	0	0	0	0	0	0	0	0	0
s__uncultured_Pseudolabrys_sp.	-Inf	0.3173	0.5036	no	down	0.0001	0	0.0003	0	0	0	0	0	0	0	0	0	0	0	0	0	0	0	0	0	0	0	0	0	0	0	0	0	0	0	0	0	0	0	0	0	0	0	0	0	0	0	0	0
s__Adlercreutzia_sp.	Inf	0.3173	0.5036	no	up	0.0001	0.0003	0	0	0	0	0	0	0	0	0	0	0	0	0	0	0	0	0	0	0	0	0	0	0	0	0	0.007384	0	0	0	0	0	0	0	0	0	0	0	0	0	0	0	0
s__uncultured_Acinetobacter_sp.	Inf	0.3173	0.5036	no	up	0.0001	0.0003	0	0	0	0	0	0	0	0	0	0	0	0	0	0	0	0	0	0	0	0	0	0	0	0	0	0.007384	0	0	0	0	0	0	0	0	0	0	0	0	0	0	0	0
s__Prevotella_sp._S4-BM14	-Inf	0.3173	0.5036	no	down	0.0001	0	0.0003	0	0	0	0	0	0	0	0	0	0	0	0	0	0	0	0	0	0	0	0	0	0	0	0	0	0	0	0	0	0	0	0	0.007377	0	0	0	0	0	0	0	0
s__Modestobacter_unclassified	Inf	0.3173	0.5036	no	up	0.0001	0.0003	0	0	0	0.007331	0	0	0	0	0	0	0	0	0	0	0	0	0	0	0	0	0	0	0	0	0	0	0	0	0	0	0	0	0	0	0	0	0	0	0	0	0	0
s__Erysipelatoclostridiaceae_unclassified	-Inf	0.3173	0.5036	no	down	0.0001	0	0.0003	0	0	0	0	0	0	0	0	0	0	0	0	0	0	0	0	0	0	0	0	0	0	0	0	0	0	0	0	0	0	0	0	0	0	0	0	0	0	0	0	0.007234
s__Coriobacteriales_unclassified	-Inf	0.3173	0.5036	no	down	0.0001	0	0.0003	0	0	0	0	0	0	0	0	0	0	0	0	0	0	0	0	0	0	0	0	0	0	0	0	0	0	0	0	0	0	0.007211	0	0	0	0	0	0	0	0	0	0
s__Oscilibacter_massiliensis	-Inf	0.3173	0.5036	no	down	0.0001	0	0.0003	0	0	0	0	0	0	0	0	0	0	0	0	0	0	0	0	0	0	0	0	0	0	0	0	0	0	0	0	0	0	0.007211	0	0	0	0	0	0	0	0	0	0
s__Christensenella_sp._AF73-05CM02	Inf	0.3173	0.5036	no	up	0.0001	0.0003	0	0	0	0	0	0	0	0	0	0	0	0	0	0	0	0.007155	0	0	0	0	0	0	0	0	0	0	0	0	0	0	0	0	0	0	0	0	0	0	0	0	0	0
s__Lachnospiraceae_UCG-006_unclassified	Inf	0.3173	0.5036	no	up	0.0001	0.0003	0	0	0	0	0	0	0	0	0.006961	0	0	0	0	0	0	0	0	0	0	0	0	0	0	0	0	0	0	0	0	0	0	0	0	0	0	0	0	0	0	0	0	0
s__Kineosporiaceae_unclassified	Inf	0.3173	0.5036	no	up	0.0001	0.0003	0	0	0	0	0	0	0	0	0	0	0	0	0.006941	0	0	0	0	0	0	0	0	0	0	0	0	0	0	0	0	0	0	0	0	0	0	0	0	0	0	0	0	0
s__Coprobacter_unclassified	-Inf	0.3173	0.5036	no	down	0.0001	0	0.0002	0	0	0	0	0	0	0	0	0	0	0	0	0	0	0	0	0	0	0	0	0	0	0	0	0	0	0	0	0	0	0	0	0	0	0	0	0	0	0	0	0
s__Virgisporangium_unclassified	Inf	0.3173	0.5036	no	up	0.0001	0.0002	0	0	0	0	0	0	0	0	0	0	0	0	0	0	0	0	0	0.006429	0	0	0	0	0	0	0	0	0	0	0	0	0	0	0	0	0	0	0	0	0	0	0	0
s__Chryseobacterium_unclassified	Inf	0.3173	0.5036	no	up	0.0001	0.0002	0	0	0	0	0	0	0	0.006388	0	0	0	0	0	0	0	0	0	0	0	0	0	0	0	0	0	0	0	0	0	0	0	0	0	0	0	0	0	0	0	0	0	0
s__Desulfotomaculum]_guttoideum	Inf	0.3173	0.5036	no	up	0.0001	0.0002	0	0	0	0	0	0	0	0.006388	0	0	0	0	0	0	0	0	0	0	0	0	0	0	0	0	0	0	0	0	0	0	0	0	0	0	0	0	0	0	0	0	0	0
s__Erysipelotrichaceae_unclassified	Inf	0.3173	0.5036	no	up	0.0001	0.0002	0	0	0	0	0	0	0	0	0	0	0	0	0	0	0	0	0	0	0	0	0	0	0	0.006384	0	0	0	0	0	0	0	0	0	0	0	0	0	0	0	0	0	0
s__Prevotella_corporis	-Inf	0.3173	0.5036	no	down	0.0001	0	0.0002	0	0	0	0	0	0	0	0	0	0	0	0	0	0	0	0	0	0	0	0	0	0	0	0	0	0	0	0	0.006376	0	0	0	0	0	0	0	0	0	0	0	0
s__Pirellula_unclassified	Inf	0.3173	0.5036	no	up	0.0001	0.0002	0	0	0	0	0	0	0	0	0	0	0	0	0	0	0	0	0	0	0	0.006266	0	0	0	0	0	0	0	0	0	0	0	0	0	0	0	0	0	0	0	0	0	0
s__Motilibacter_unclassified	Inf	0.3173	0.5036	no	up	0.0001	0.0002	0	0	0	0	0	0	0	0	0	0	0	0	0	0	0	0	0	0	0	0	0	0	0.006082	0	0	0	0	0	0	0	0	0	0	0	0	0	0	0	0	0	0	0
s__Xanthomonadales_unclassified	Inf	0.3173	0.5036	no	up	0.0001	0.0002	0	0	0	0	0	0	0	0	0	0	0	0	0	0.006078	0	0	0	0	0	0	0	0	0	0	0	0	0	0	0	0	0	0	0	0	0	0	0	0	0	0	0	0
s__Anaerovoracaceae_unclassified	-Inf	0.3173	0.5036	no	down	0.0001	0	0.0002	0	0	0	0	0	0	0	0	0	0	0	0	0	0	0	0	0	0	0	0	0	0	0	0	0	0	0	0	0	0	0	0	0	0	0	0	0	0	0	0	0
s__Candidatus_Udaeobacter_unclassified	Inf	0.3173	0.5036	no	up	0.0001	0.0002	0	0	0	0	0	0	0	0	0	0	0	0	0	0	0	0	0	0	0	0	0	0	0	0	0.005936	0	0	0	0	0	0	0	0	0	0	0	0	0	0	0	0	0
s__Acidobacterium_unclassified	Inf	0.3173	0.5036	no	up	0.0001	0.0002	0	0	0	0	0	0	0	0	0	0	0	0	0	0	0	0	0	0	0	0	0	0	0	0	0	0.005907	0	0	0	0	0	0	0	0	0	0	0	0	0	0	0	0
s__Clostridium_sensu_stricto_12_unclassified	Inf	0.3173	0.5036	no	up	0.0001	0.0002	0	0	0	0	0	0	0	0	0	0	0	0	0	0	0	0	0	0	0	0	0	0	0	0	0	0.005907	0	0	0	0	0	0	0	0	0	0	0	0	0	0	0	0
s__UCG-007_unclassified	Inf	0.3173	0.5036	no	up	0.0001	0.0002	0	0	0	0	0	0	0	0	0	0	0	0	0	0	0	0	0	0	0	0	0	0	0	0	0	0.005907	0	0	0	0	0	0	0	0	0	0	0	0	0	0	0	0
s__Acinetobacter_sp._CJ-S-R2A8	-Inf	0.3173	0.5036	no	down	0.0001	0	0.0002	0	0	0	0	0	0	0	0	0	0	0	0	0	0	0	0	0	0	0	0	0	0	0	0	0	0	0	0	0	0	0	0	0	0	0	0	0	0	0	0	0
s__Vibrio_sp._TA19	-Inf	0.3173	0.5036	no	down	0.0001	0	0.0002	0	0	0	0	0	0	0	0	0	0	0	0	0	0	0	0	0	0	0	0	0	0	0	0	0	0	0	0	0	0	0	0	0	0.00574	0	0	0	0	0	0	0
s__Anaerotignum_sp.	Inf	0.3173	0.5036	no	up	0.0001	0.0002	0	0	0	0	0	0	0	0	0	0	0.005676	0	0	0	0	0	0	0	0	0	0	0	0	0	0	0	0	0	0	0	0	0	0	0	0	0	0	0	0	0	0	0
s__Woeseia_unclassified	Inf	0.3173	0.5036	no	up	0.0001	0.0002	0	0	0	0	0	0	0	0	0	0	0	0	0	0	0	0	0	0	0	0	0	0	0	0	0	0	0	0.005612	0	0	0	0	0	0	0	0	0	0	0	0	0	0
s__Clostridium_sp._enrichment_culture	-Inf	0.3173	0.5036	no	down	0.0001	0	0.0002	0	0	0	0	0	0	0	0	0	0	0	0	0	0	0	0	0	0	0	0	0	0	0	0	0	0	0	0	0	0	0	0	0.005532	0	0	0	0	0	0	0	0
s__Selenomonadaceae_unclassified	-Inf	0.3173	0.5036	no	down	0.0001	0	0.0002	0	0	0	0	0	0	0	0	0	0	0	0	0	0	0	0	0	0	0	0	0	0	0	0	0	0	0	0	0	0	0	0	0.005532	0	0	0	0	0	0	0	0
s__uncultured_Sporosarcina_sp.	-Inf	0.3173	0.5036	no	down	0.0001	0	0.0002	0	0	0	0	0	0	0	0	0	0	0	0	0	0	0	0	0	0	0	0	0	0	0	0	0	0	0	0	0	0	0	0	0.005532	0	0	0	0	0	0	0	0
s__Burkholderiales_unclassified	-Inf	0.3173	0.5036	no	down	0.0001	0	0.0002	0	0	0	0	0	0	0	0	0	0	0	0	0	0	0	0	0	0	0	0	0	0	0	0	0	0	0	0	0	0	0	0	0	0	0	0	0	0	0	0	0
s__Catabacter_unclassified	-Inf	0.3173	0.5036	no	down	0.0001	0	0.0002	0	0	0	0	0	0	0	0	0	0	0	0	0	0	0	0	0	0	0	0	0	0	0	0	0	0	0	0	0	0	0	0	0	0	0	0	0	0	0	0	0
s__Sphingobacterium_unclassified	-Inf	0.3173	0.5036	no	down	0.0001	0	0.0002	0	0	0	0	0	0	0	0	0	0	0	0	0	0	0	0	0	0	0	0	0	0	0	0	0	0	0	0	0	0	0	0	0	0	0	0	0	0	0	0	0
s__Microtrichales_unclassified	-Inf	0.3173	0.5036	no	down	0.0001	0	0.0002	0	0	0	0	0	0	0	0	0	0	0	0	0	0	0	0	0	0	0	0	0	0	0	0	0	0	0	0	0	0	0	0	0	0	0	0	0	0	0	0	0
s__Rhizorhapis_unclassified	-Inf	0.3173	0.5036	no	down	0.0001	0	0.0002	0	0	0	0	0	0	0	0	0	0	0	0	0	0	0	0	0	0	0	0	0	0	0	0	0	0	0	0	0	0	0	0	0	0	0	0	0	0	0	0	0
s__Cuneatibacter_unclassified	-Inf	0.3173	0.5036	no	down	0.0001	0	0.0002	0	0	0	0	0	0	0	0	0	0	0	0	0	0	0	0	0	0	0	0	0	0	0	0	0	0	0	0	0	0	0	0	0	0	0	0	0	0	0	0	0
s__Intestinibacillus_sp._Marseille-P6563	Inf	0.3173	0.5036	no	up	0.0001	0.0002	0	0	0	0	0	0	0	0	0.005221	0	0	0	0	0	0	0	0	0	0	0	0	0	0	0	0	0	0	0	0	0	0	0	0	0	0	0	0	0	0	0	0	0
s__Bacteroides_sp._D-2	-Inf	0.3173	0.5036	no	down	0.0001	0	0.0002	0	0	0	0	0	0	0	0	0	0	0	0	0	0	0	0	0	0	0	0	0	0	0	0	0	0	0	0.005207	0	0	0	0	0	0	0	0	0	0	0	0	0
s__Adhaeribacter_unclassified	Inf	0.3173	0.5036	no	up	0.0001	0.0002	0	0	0	0	0	0	0	0	0	0	0	0	0.005205	0	0	0	0	0	0	0	0	0	0	0	0	0	0	0	0	0	0	0	0	0	0	0	0	0	0	0	0	0
s__Bacillus_sp._25CM51Y12	Inf	0.3173	0.5036	no	up	0.0001	0.0002	0	0	0	0	0	0	0	0	0	0	0	0	0.005205	0	0	0	0	0	0	0	0	0	0	0	0	0	0	0	0	0	0	0	0	0	0	0	0	0	0	0	0	0
s__Lacimicrobium_unclassified	Inf	0.3173	0.5036	no	up	0.0001	0.0002	0	0	0	0	0	0	0	0	0	0	0	0	0.005205	0	0	0	0	0	0	0	0	0	0	0	0	0	0	0	0	0	0	0	0	0	0	0	0	0	0	0	0	0
s__Mesonia_unclassified	Inf	0.3173	0.5036	no	up	0.0001	0.0002	0	0	0	0	0	0	0	0	0	0	0	0	0.005205	0	0	0	0	0	0	0	0	0	0	0	0	0	0	0	0	0	0	0	0	0	0	0	0	0	0	0	0	0
s__Nitratireductor_sp._CZ-AT8	Inf	0.3173	0.5036	no	up	0.0001	0.0002	0	0	0	0	0	0	0	0	0	0	0	0	0.005205	0	0	0	0	0	0	0	0	0	0	0	0	0	0	0	0	0	0	0	0	0	0	0	0	0	0	0	0	0
s__SH-PL14_unclassified	Inf	0.3173	0.5036	no	up	0.0001	0.0002	0	0	0	0	0	0	0	0	0	0	0	0	0.005205	0	0	0	0	0	0	0	0	0	0	0	0	0	0	0	0	0	0	0	0	0	0	0	0	0	0	0	0	0
s__Spirochaetaceae_unclassified	Inf	0.3173	0.5036	no	up	0.0001	0.0002	0	0	0	0	0	0	0	0	0	0	0	0	0.005205	0	0	0	0	0	0	0	0	0	0	0	0	0	0	0	0	0	0	0	0	0	0	0	0	0	0	0	0	0
s__Acidovorax_sp._PC-2010	-Inf	0.3173	0.5036	no	down	0.0001	0	0.0002	0	0	0	0	0	0	0	0	0	0	0	0	0	0	0	0	0	0	0	0	0	0	0	0	0	0	0	0	0	0	0	0	0	0	0	0	0.005124	0	0	0	0
s__Fluviicola_unclassified	-Inf	0.3173	0.5036	no	down	0.0001	0	0.0002	0	0	0	0	0	0	0	0	0	0	0	0	0	0	0	0	0	0	0	0	0	0	0	0	0	0	0	0	0	0	0	0	0	0	0	0	0.005124	0	0	0	0
s__Gluconacetobacter_unclassified	-Inf	0.3173	0.5036	no	down	0.0001	0	0.0002	0	0	0	0	0	0	0	0	0	0	0	0	0	0	0	0	0	0	0	0	0	0	0	0	0	0	0	0	0	0	0	0	0	0	0	0	0	0	0	0	0
s__Myxococcaceae_unclassified	Inf	0.3173	0.5036	no	up	0.0001	0.0002	0	0	0	0	0	0	0	0	0	0	0	0	0	0	0.004979	0	0	0	0	0	0	0	0	0	0	0	0	0	0	0	0	0	0	0	0	0	0	0	0	0	0	0
s__Murimonas_intestini	Inf	0.3173	0.5036	no	up	0.0001	0.0002	0	0	0	0	0	0	0	0	0	0	0	0	0	0	0	0	0	0	0	0	0	0	0	0	0	0	0.004823	0	0	0	0	0	0	0	0	0	0	0	0	0	0	0
s__Arcobacter_unclassified	Inf	0.3173	0.5036	no	up	0.0001	0.0002	0	0	0	0	0	0	0	0.004791	0	0	0	0	0	0	0	0	0	0	0	0	0	0	0	0	0	0	0	0	0	0	0	0	0	0	0	0	0	0	0	0	0	0
s__Johnsonella_unclassified	Inf	0.3173	0.5036	no	up	0.0001	0.0002	0	0	0	0	0	0	0	0.004791	0	0	0	0	0	0	0	0	0	0	0	0	0	0	0	0	0	0	0	0	0	0	0	0	0	0	0	0	0	0	0	0	0	0
s__Catenulispora_unclassified	Inf	0.3173	0.5036	no	up	0.0001	0.0002	0	0	0	0	0	0	0	0	0	0	0	0	0	0	0	0	0	0	0	0	0	0	0.004562	0	0	0	0	0	0	0	0	0	0	0	0	0	0	0	0	0	0	0
s__Devosia_unclassified	Inf	0.3173	0.5036	no	up	0.0001	0.0002	0	0	0	0	0	0.00455	0	0	0	0	0	0	0	0	0	0	0	0	0	0	0	0	0	0	0	0	0	0	0	0	0	0	0	0	0	0	0	0	0	0	0	0
s__Sphingomonas_sp._CHNTR37	Inf	0.3173	0.5036	no	up	0.0001	0.0002	0	0	0	0	0	0.00455	0	0	0	0	0	0	0	0	0	0	0	0	0	0	0	0	0	0	0	0	0	0	0	0	0	0	0	0	0	0	0	0	0	0	0	0
s__Aerococcus_sp._148a	-Inf	0.3173	0.5036	no	down	0.0001	0	0.0002	0	0	0	0	0	0	0	0	0	0	0	0	0	0	0	0	0	0	0	0	0	0	0	0	0	0	0	0	0	0	0	0	0	0	0	0	0	0	0	0	0
s__Dyella_sp._BS13	-Inf	0.3173	0.5036	no	down	0.0001	0	0.0002	0	0	0	0	0	0	0	0	0	0	0	0	0	0	0	0	0	0	0	0	0	0	0	0	0	0	0	0	0	0	0	0	0	0	0	0	0	0	0	0	0
s__Hydrogenophilus_unclassified	-Inf	0.3173	0.5036	no	down	0.0001	0	0.0002	0	0	0	0	0	0	0	0	0	0	0	0	0	0	0	0	0	0	0	0	0	0	0	0	0	0	0	0	0	0	0	0	0	0	0	0	0	0	0	0	0
s__Anaeromassilibacillus_sp.	Inf	0.3173	0.5036	no	up	0.0001	0.0002	0	0	0	0	0	0	0	0	0	0	0	0	0	0	0	0	0	0	0	0	0	0	0	0	0	0.00443	0	0	0	0	0	0	0	0	0	0	0	0	0	0	0	0
s__Chroococcopsis_unclassified	Inf	0.3173	0.5036	no	up	0.0001	0.0002	0	0	0	0	0	0	0	0	0	0	0	0	0	0	0	0	0	0	0	0	0	0	0	0	0	0.00443	0	0	0	0	0	0	0	0	0	0	0	0	0	0	0	0
s__Microvirga_unclassified	Inf	0.3173	0.5036	no	up	0.0001	0.0002	0	0	0	0	0	0	0	0	0	0	0	0	0	0	0	0	0	0	0	0	0	0	0	0	0	0.00443	0	0	0	0	0	0	0	0	0	0	0	0	0	0	0	0
s__Mordavella_massiliensis	Inf	0.3173	0.5036	no	up	0.0001	0.0002	0	0	0	0	0	0	0	0	0	0	0	0	0	0	0	0	0	0	0	0	0	0	0	0	0	0.00443	0	0	0	0	0	0	0	0	0	0	0	0	0	0	0	0
s__Rhizobium_sp.	-Inf	0.3173	0.5036	no	down	0.0001	0	0.0002	0	0	0	0	0	0	0	0	0	0	0	0	0	0	0	0	0	0	0	0	0	0	0	0	0	0	0	0	0	0	0	0	0	0	0	0	0	0	0	0	0
s__Hydrogenophaga_unclassified	-Inf	0.3173	0.5036	no	down	0.0001	0	0.0002	0	0	0	0	0	0	0	0	0	0	0	0	0	0	0	0	0	0	0	0	0	0	0	0	0	0	0	0	0	0	0	0	0	0.004305	0	0	0	0	0	0	0
s__Prevotella_sp._MSX73	-Inf	0.3173	0.5036	no	down	0.0001	0	0.0002	0	0	0	0	0	0	0	0	0	0	0	0	0	0	0	0	0	0	0	0	0	0	0	0	0	0	0	0	0.004251	0	0	0	0	0	0	0	0	0	0	0	0
s__11-24_unclassified	Inf	0.3173	0.5036	no	up	0.0001	0.0002	0	0	0	0	0	0	0	0	0	0	0	0	0	0	0	0	0	0	0	0.004177	0	0	0	0	0	0	0	0	0	0	0	0	0	0	0	0	0	0	0	0	0	0
s__Bulleidia_unclassified	-Inf	0.3173	0.5036	no	down	0.0001	0	0.0002	0	0	0	0	0	0	0	0	0	0	0	0	0	0	0	0	0	0	0	0	0	0	0	0	0	0	0	0	0	0	0	0	0	0	0.004129	0	0	0	0	0	0
s__Candidatus_Berkiella_unclassified	Inf	0.3173	0.5036	no	up	0.0001	0.0001	0	0	0	0	0	0	0	0	0	0	0	0	0	0	0	0	0	0	0	0	0	0	0	0	0.003957	0	0	0	0	0	0	0	0	0	0	0	0	0	0	0	0	0
s__Paramuribaculum_intestinale	Inf	0.3173	0.5036	no	up	0.0001	0.0001	0	0	0	0	0	0	0.003888	0	0	0	0	0	0	0	0	0	0	0	0	0	0	0	0	0	0	0	0	0	0	0	0	0	0	0	0	0	0	0	0	0	0	0
s__Alloscardovia_unclassified	Inf	0.3173	0.5036	no	up	0.0001	0.0001	0	0	0	0	0	0	0	0	0	0	0.003784	0	0	0	0	0	0	0	0	0	0	0	0	0	0	0	0	0	0	0	0	0	0	0	0	0	0	0	0	0	0	0
s__Rikenella_unclassified	Inf	0.3173	0.5036	no	up	0.0001	0.0001	0	0	0	0	0	0	0	0	0	0	0.003784	0	0	0	0	0	0	0	0	0	0	0	0	0	0	0	0	0	0	0	0	0	0	0	0	0	0	0	0	0	0	0
s__HN-HF0106_unclassified	Inf	0.3173	0.5036	no	up	0.0001	0.0001	0	0	0	0	0	0	0	0	0	0	0	0	0	0	0	0	0	0	0	0	0	0	0	0	0	0	0	0.003741	0	0	0	0	0	0	0	0	0	0	0	0	0	0
s__Methylovirgula_sp.	Inf	0.3173	0.5036	no	up	0.0001	0.0001	0	0	0	0	0	0	0	0	0	0	0	0	0	0	0	0	0	0	0	0	0	0	0	0	0	0	0	0.003741	0	0	0	0	0	0	0	0	0	0	0	0	0	0
s__Rokubacteriales_unclassified	Inf	0.3173	0.5036	no	up	0.0001	0.0001	0	0	0	0	0	0	0	0	0	0	0	0	0	0	0	0	0	0	0	0	0	0	0	0	0	0	0	0.003741	0	0	0	0	0	0	0	0	0	0	0	0	0	0
s__uncultured_Dorea_sp.	Inf	0.3173	0.5036	no	up	0.0001	0.0001	0	0	0	0	0	0	0	0	0	0	0	0	0	0	0	0	0	0	0	0	0	0	0	0	0	0	0	0.003741	0	0	0	0	0	0	0	0	0	0	0	0	0	0
s__Tepidisphaera_unclassified	Inf	0.3173	0.5036	no	up	0.0001	0.0001	0	0	0.003705	0	0	0	0	0	0	0	0	0	0	0	0	0	0	0	0	0	0	0	0	0	0	0	0	0	0	0	0	0	0	0	0	0	0	0	0	0	0	0
s__uncultured_Oribacterium_sp.	Inf	0.3173	0.5036	no	up	0.0001	0.0001	0	0	0.003705	0	0	0	0	0	0	0	0	0	0	0	0	0	0	0	0	0	0	0	0	0	0	0	0	0	0	0	0	0	0	0	0	0	0	0	0	0	0	0
s__Devosia_sp._XWS-19	-Inf	0.3173	0.5036	no	down	0.0001	0	0.0001	0	0	0	0	0	0	0	0	0	0	0	0	0	0	0	0	0	0	0	0	0	0	0	0	0	0	0	0	0	0	0	0	0.003688	0	0	0	0	0	0	0	0
s__RB41_unclassified	-Inf	0.3173	0.5036	no	down	0.0001	0	0.0001	0	0	0	0	0	0	0	0	0	0	0	0	0	0	0	0	0	0	0	0	0	0	0	0	0	0	0	0	0	0	0	0	0.003688	0	0	0	0	0	0	0	0
s__Actinomadura_sp.	-Inf	0.3173	0.5036	no	down	0.0001	0	0.0001	0	0	0	0	0	0	0	0	0	0	0	0	0	0	0	0	0	0	0	0	0	0	0	0	0	0	0	0	0	0	0	0	0	0	0	0	0	0	0	0	0
s__uncultured_Pigmentiphaga_sp.	-Inf	0.3173	0.5036	no	down	0.0001	0	0.0001	0	0	0	0	0	0	0	0	0	0	0	0	0	0	0	0	0	0	0	0	0	0	0	0	0	0	0	0	0	0	0.003606	0	0	0	0	0	0	0	0	0	0
s__Agrobacterium_tumefaciens	-Inf	0.3173	0.5036	no	down	0.0001	0	0.0001	0	0	0	0	0	0	0	0	0	0	0	0	0	0	0	0	0	0	0	0	0	0	0	0	0	0	0	0	0	0	0	0	0	0	0	0	0	0	0	0	0
s__Isosphaeraceae_unclassified	-Inf	0.3173	0.5036	no	down	0.0001	0	0.0001	0	0	0	0	0	0	0	0	0	0	0	0	0	0	0	0	0	0	0	0	0	0	0	0	0	0	0	0	0	0	0	0	0	0	0	0	0	0	0	0	0
s__Flexivirga_unclassified	Inf	0.3173	0.5036	no	up	0.0001	0.0001	0	0	0	0	0	0	0	0	0	0	0	0	0	0	0	0.003578	0	0	0	0	0	0	0	0	0	0	0	0	0	0	0	0	0	0	0	0	0	0	0	0	0	0
s__Silvanigrella_unclassified	Inf	0.3173	0.5036	no	up	0.0001	0.0001	0	0	0	0	0	0	0	0	0	0	0	0	0	0	0	0.003578	0	0	0	0	0	0	0	0	0	0	0	0	0	0	0	0	0	0	0	0	0	0	0	0	0	0
s__Ruminococcus_sp._WAL_17306	Inf	0.3173	0.5036	no	up	0.0001	0.0001	0	0	0	0	0	0	0	0	0	0	0	0.00356	0	0	0	0	0	0	0	0	0	0	0	0	0	0	0	0	0	0	0	0	0	0	0	0	0	0	0	0	0	0
s__Gaiella_unclassified	-Inf	0.3173	0.5036	no	down	0.0001	0	0.0001	0	0	0	0	0	0	0	0	0	0	0	0	0	0	0	0	0	0	0	0	0	0	0	0	0	0	0	0	0	0	0	0	0	0	0	0	0	0	0	0	0
s__Sarcina_unclassified	Inf	0.3173	0.5036	no	up	0.0001	0.0001	0	0	0	0	0	0	0	0	0.003481	0	0	0	0	0	0	0	0	0	0	0	0	0	0	0	0	0	0	0	0	0	0	0	0	0	0	0	0	0	0	0	0	0
s__AKYG1722_unclassified	Inf	0.3173	0.5036	no	up	0.0001	0.0001	0	0	0	0	0	0	0	0	0	0	0	0	0.00347	0	0	0	0	0	0	0	0	0	0	0	0	0	0	0	0	0	0	0	0	0	0	0	0	0	0	0	0	0
s__Acetatifactor_sp.	Inf	0.3173	0.5036	no	up	0.0001	0.0001	0	0	0	0	0	0	0	0	0	0	0	0	0.00347	0	0	0	0	0	0	0	0	0	0	0	0	0	0	0	0	0	0	0	0	0	0	0	0	0	0	0	0	0
s__Aquicella_unclassified	Inf	0.3173	0.5036	no	up	0.0001	0.0001	0	0	0	0	0	0	0	0	0	0	0	0	0.00347	0	0	0	0	0	0	0	0	0	0	0	0	0	0	0	0	0	0	0	0	0	0	0	0	0	0	0	0	0
s__B1-7BS_unclassified	Inf	0.3173	0.5036	no	up	0.0001	0.0001	0	0	0	0	0	0	0	0	0	0	0	0	0.00347	0	0	0	0	0	0	0	0	0	0	0	0	0	0	0	0	0	0	0	0	0	0	0	0	0	0	0	0	0
s__Clostridium_sensu_stricto_9_unclassified	Inf	0.3173	0.5036	no	up	0.0001	0.0001	0	0	0	0	0	0	0	0	0	0	0	0	0.00347	0	0	0	0	0	0	0	0	0	0	0	0	0	0	0	0	0	0	0	0	0	0	0	0	0	0	0	0	0
s__Ellin6067_unclassified	Inf	0.3173	0.5036	no	up	0.0001	0.0001	0	0	0	0	0	0	0	0	0	0	0	0	0.00347	0	0	0	0	0	0	0	0	0	0	0	0	0	0	0	0	0	0	0	0	0	0	0	0	0	0	0	0	0
s__Enhydrobacter_unclassified	Inf	0.3173	0.5036	no	up	0.0001	0.0001	0	0	0	0	0	0	0	0	0	0	0	0	0.00347	0	0	0	0	0	0	0	0	0	0	0	0	0	0	0	0	0	0	0	0	0	0	0	0	0	0	0	0	0
s__Leptolyngbya_LEGE-06070_unclassified	Inf	0.3173	0.5036	no	up	0.0001	0.0001	0	0	0	0	0	0	0	0	0	0	0	0	0.00347	0	0	0	0	0	0	0	0	0	0	0	0	0	0	0	0	0	0	0	0	0	0	0	0	0	0	0	0	0
s__Limnochordia_unclassified	Inf	0.3173	0.5036	no	up	0.0001	0.0001	0	0	0	0	0	0	0	0	0	0	0	0	0.00347	0	0	0	0	0	0	0	0	0	0	0	0	0	0	0	0	0	0	0	0	0	0	0	0	0	0	0	0	0
s__Sporobacter_unclassified	Inf	0.3173	0.5036	no	up	0.0001	0.0001	0	0	0	0	0	0	0	0	0	0	0	0	0.00347	0	0	0	0	0	0	0	0	0	0	0	0	0	0	0	0	0	0	0	0	0	0	0	0	0	0	0	0	0
s__Sphingomonas_sp._SRS2	-Inf	0.3173	0.5036	no	down	0.0001	0	0.0001	0	0	0	0	0	0	0	0	0	0	0	0	0	0	0	0	0	0	0	0	0	0	0	0	0	0	0	0	0	0	0	0.003431	0	0	0	0	0	0	0	0	0
s__Lechevalieria_unclassified	-Inf	0.3173	0.5036	no	down	0.0001	0	0.0001	0	0	0	0	0	0	0	0	0	0	0	0	0	0	0	0	0	0	0	0	0	0	0	0	0	0	0	0	0	0	0	0	0	0	0	0	0	0.003323	0	0	0
s__Candidatus_Koribacter_unclassified	-Inf	0.3173	0.5036	no	down	0.0001	0	0.0001	0	0	0	0	0	0	0	0	0	0	0	0	0	0	0	0	0	0	0	0	0	0	0	0	0	0	0	0	0	0	0	0	0	0	0	0	0	0	0	0	0
s__Stomatobaculum_unclassified	-Inf	0.3173	0.5036	no	down	0.0001	0	0.0001	0	0	0	0	0	0	0	0	0	0	0	0	0	0	0	0	0	0	0	0	0	0	0	0	0	0	0	0	0	0	0	0	0	0	0	0	0	0	0	0	0
s__CPla-3_termite_group_unclassified	Inf	0.3173	0.5036	no	up	0.0001	0.0001	0	0	0	0	0	0	0	0	0	0	0	0	0	0	0	0	0	0.003214	0	0	0	0	0	0	0	0	0	0	0	0	0	0	0	0	0	0	0	0	0	0	0	0
s__TK10_unclassified	Inf	0.3173	0.5036	no	up	0.0001	0.0001	0	0	0	0	0	0	0	0	0	0	0	0	0	0	0	0	0	0.003214	0	0	0	0	0	0	0	0	0	0	0	0	0	0	0	0	0	0	0	0	0	0	0	0
s__YC-ZSS-LKJ147_unclassified	Inf	0.3173	0.5036	no	up	0.0001	0.0001	0	0	0	0	0	0	0	0	0	0	0	0	0	0	0	0	0	0.003214	0	0	0	0	0	0	0	0	0	0	0	0	0	0	0	0	0	0	0	0	0	0	0	0
s__uncultured_Subdoligranulum_sp.	Inf	0.3173	0.5036	no	up	0.0001	0.0001	0	0	0	0	0	0	0	0	0	0	0	0	0	0	0	0	0	0.003214	0	0	0	0	0	0	0	0	0	0	0	0	0	0	0	0	0	0	0	0	0	0	0	0
s__uncultured_Fretibacterium_sp.	Inf	0.3173	0.5036	no	up	0.0001	0.0001	0	0.003135	0	0	0	0	0	0	0	0	0	0	0	0	0	0	0	0	0	0	0	0	0	0	0	0	0	0	0	0	0	0	0	0	0	0	0	0	0	0	0	0
s__Gemmataceae_unclassified	-Inf	0.3173	0.5036	no	down	0.0001	0	0.0001	0	0	0	0	0	0	0	0	0	0	0	0	0	0	0	0	0	0	0	0	0	0	0	0	0	0	0	0	0	0	0	0	0	0	0	0	0	0	0	0	0
s__FCPS473_unclassified	Inf	0.3173	0.5036	no	up	0.0001	0.0001	0	0	0	0	0	0	0	0	0	0	0	0	0	0	0	0	0	0	0	0	0	0	0.003041	0	0	0	0	0	0	0	0	0	0	0	0	0	0	0	0	0	0	0
s__Parafilimonas_unclassified	Inf	0.3173	0.5036	no	up	0.0001	0.0001	0	0	0	0	0	0	0	0	0	0	0	0	0	0	0	0	0	0	0	0	0	0	0.003041	0	0	0	0	0	0	0	0	0	0	0	0	0	0	0	0	0	0	0
s__Kineosporia_unclassified	Inf	0.3173	0.5036	no	up	0.0001	0.0001	0	0	0	0	0	0	0	0	0	0	0	0	0	0.003039	0	0	0	0	0	0	0	0	0	0	0	0	0	0	0	0	0	0	0	0	0	0	0	0	0	0	0	0
s__WWH38_unclassified	Inf	0.3173	0.5036	no	up	0.0001	0.0001	0	0	0	0	0	0	0	0	0	0	0	0	0	0.003039	0	0	0	0	0	0	0	0	0	0	0	0	0	0	0	0	0	0	0	0	0	0	0	0	0	0	0	0
s__S5-A14a_unclassified	-Inf	0.3173	0.5036	no	down	0.0001	0	0.0001	0	0	0	0	0	0	0	0	0	0	0	0	0	0	0	0	0	0	0	0	0	0	0	0	0	0	0	0	0	0	0	0	0	0	0	0	0	0	0	0	0
s__Sphingobium_yanoikuyae	-Inf	0.3173	0.5036	no	down	0.0001	0	0.0001	0	0	0	0	0	0	0	0	0	0	0	0	0	0	0	0	0	0	0	0	0	0	0	0	0	0	0	0	0	0	0	0	0	0	0	0	0	0	0	0	0
s__Blastopirellula_unclassified	Inf	0.3173	0.5036	no	up	0.0001	0.0001	0	0	0	0	0	0	0	0	0	0	0	0	0	0	0	0	0	0	0	0	0	0	0	0	0	0.002954	0	0	0	0	0	0	0	0	0	0	0	0	0	0	0	0
s__Clostridium_sensu_stricto_6_unclassified	Inf	0.3173	0.5036	no	up	0.0001	0.0001	0	0	0	0	0	0	0	0	0	0	0	0	0	0	0	0	0	0	0	0	0	0	0	0	0	0.002954	0	0	0	0	0	0	0	0	0	0	0	0	0	0	0	0
s__Gryllotalpicola_unclassified	Inf	0.3173	0.5036	no	up	0.0001	0.0001	0	0	0	0	0	0	0	0	0	0	0	0	0	0	0	0	0	0	0	0	0	0	0	0	0	0.002954	0	0	0	0	0	0	0	0	0	0	0	0	0	0	0	0
s__Roseomonas_unclassified	Inf	0.3173	0.5036	no	up	0.0001	0.0001	0	0	0	0	0	0	0	0	0	0	0	0	0	0	0	0	0	0	0	0	0	0	0	0	0	0.002954	0	0	0	0	0	0	0	0	0	0	0	0	0	0	0	0
s__Chroococcidiopsaceae_unclassified	-Inf	0.3173	0.5036	no	down	0.0001	0	0.0001	0	0	0	0	0	0	0	0	0	0	0	0	0	0	0	0	0	0	0	0	0	0	0	0	0	0	0	0	0	0	0	0	0	0	0	0	0	0	0	0	0
s__Chroococcidiopsis_SAG_2023_unclassified	-Inf	0.3173	0.5036	no	down	0.0001	0	0.0001	0	0	0	0	0	0	0	0	0	0	0	0	0	0	0	0	0	0	0	0	0	0	0	0	0	0	0	0	0	0	0	0	0	0	0	0	0	0	0	0	0
s__D8A-2_unclassified	-Inf	0.3173	0.5036	no	down	0.0001	0	0.0001	0	0	0	0	0	0	0	0	0	0	0	0	0	0	0	0	0	0	0	0	0	0	0	0	0	0	0	0	0	0	0	0	0	0	0	0	0	0	0	0	0
s__Fimbriiglobus_unclassified	-Inf	0.3173	0.5036	no	down	0.0001	0	0.0001	0	0	0	0	0	0	0	0	0	0	0	0	0	0	0	0	0	0	0	0	0	0	0	0	0	0	0	0	0	0	0	0	0	0	0	0	0	0	0	0	0
s__NB1-j_unclassified	-Inf	0.3173	0.5036	no	down	0.0001	0	0.0001	0	0	0	0	0	0	0	0	0	0	0	0	0	0	0	0	0	0	0	0	0	0	0	0	0	0	0	0	0	0	0	0	0	0	0	0	0	0	0	0	0
s__Thermodesulfovibrio_unclassified	-Inf	0.3173	0.5036	no	down	0.0001	0	0.0001	0	0	0	0	0	0	0	0	0	0	0	0	0	0	0	0	0	0	0	0	0	0	0	0	0	0	0	0	0	0	0	0	0	0	0	0	0	0	0	0	0
s__Prevotella_ruminicola	Inf	0.3173	0.5036	no	up	0.0001	0.0001	0	0	0	0.002932	0	0	0	0	0	0	0	0	0	0	0	0	0	0	0	0	0	0	0	0	0	0	0	0	0	0	0	0	0	0	0	0	0	0	0	0	0	0
s__uncultured_Actinomyces_sp.	Inf	0.3173	0.5036	no	up	0.0001	0.0001	0	0	0	0.002932	0	0	0	0	0	0	0	0	0	0	0	0	0	0	0	0	0	0	0	0	0	0	0	0	0	0	0	0	0	0	0	0	0	0	0	0	0	0
s__Lactobacillus_hayakitensis	Inf	0.3173	0.5036	no	up	0.0001	0.0001	0	0	0	0	0	0	0	0	0	0.00285	0	0	0	0	0	0	0	0	0	0	0	0	0	0	0	0	0	0	0	0	0	0	0	0	0	0	0	0	0	0	0	0
s__Saccharimonadales_unclassified	-Inf	0.3173	0.5036	no	down	0.0001	0	0.0001	0	0	0	0	0	0	0	0	0	0	0	0	0	0	0	0	0	0	0	0	0	0	0	0	0	0	0	0	0	0	0	0	0	0	0.002753	0	0	0	0	0	0
s__Shewanella_unclassified	-Inf	0.3173	0.5036	no	down	0.0001	0	0.0001	0	0	0	0	0	0	0	0	0	0	0	0	0	0	0	0	0	0	0	0	0	0	0	0	0	0	0	0	0	0	0	0	0	0	0.002753	0	0	0	0	0	0
s__Staphylococcus_unclassified	-2.71	0.3176	0.5036	no	down	0.0193	0.0051	0.0334	0	0	0	0	0	0	0	0	0	0.034055	0	0	0	0	0	0	0	0	0	0	0.065183	0	0	0.03957	0	0	0	0.010414	0	0	0	0	0	0	0	0	0	0	0	0	0.010128
s__Enterococcus_faecalis	-1.91	0.3188	0.5046	no	down	0.0128	0.0054	0.0203	0.025079	0	0	0.031957	0	0	0	0	0	0	0	0	0	0	0	0	0.02893	0	0	0	0	0.042576	0	0.005936	0	0	0.011224	0	0.080762	0	0.135208	0	0	0	0	0	0	0.034887	0	0.031142	0.026044
s__Pantoea_agglomerans	0.8	0.3194	0.5047	no	up	0.0217	0.0276	0.0159	0	0	0	0	0	0	0.027151	0	0	0	0	0.144017	0	0.059748	0	0.276557	0	0	0.039684	0	0	0	0.030324	0	0	0	0.16836	0	0	0	0	0	0	0	0.016515	0	0	0	0	0.075107	0
s__Sphingomonas_unclassified	0.27	0.3225	0.5085	no	up	0.0179	0.0196	0.0162	0.018809	0.029636	0.038121	0	0.034126	0	0.02236	0	0	0	0	0	0.04103	0.04979	0.02862	0	0.035358	0	0.04595	0	0	0.059302	0.041496	0.049463	0	0.019291	0.016836	0.031243	0.023378	0.114175	0.043267	0.02402	0.025818	0	0	0	0	0.034887	0	0	0
s__Phocea_unclassified	1.09	0.323	0.5085	no	up	0.0135	0.0183	0.0086	0	0.031488	0	0	0.027301	0	0	0.006961	0	0.132435	0.014242	0.012146	0.018235	0.069705	0.012521	0	0	0.025676	0	0.03344	0	0.041055	0	0.065291	0	0.003215	0	0	0.014877	0	0.050478	0.003431	0.016597	0	0	0	0	0	0	0	0
s__Anaerovibrio_unclassified	-6.29	0.3257	0.5109	no	down	0.0079	0.0002	0.0156	0	0	0	0	0	0	0	0	0	0	0	0	0.003039	0	0	0	0	0	0	0	0	0	0.003192	0	0	0	0	0	0	0	0	0	0	0	0	0.404206	0	0	0	0.007327	0
s__Hydrogenoanaerobacterium_sp._YN3	1.81	0.3257	0.5109	no	up	0.0009	0.0014	0.0004	0	0	0	0	0	0	0	0	0	0	0	0	0.010637	0	0	0	0	0	0	0	0	0	0.011172	0.007914	0.008861	0	0	0	0	0	0	0	0	0	0.004129	0	0	0	0	0	0
s__Streptococcus_parasanguinis	2.46	0.3293	0.5114	no	up	0.2142	0.3626	0.0658	3.3465	0.33526	0	0.357913	0	0.108877	0.862441	0.052208	0.510102	0.132435	0	0	0.050147	0	0.089439	0.064726	0.033751	0.383002	0.07728	0	0	0.028891	0.070225	3.15771	0	0.081986	0.048637	0.119764	0.048882	0	0.03245	0	0.088518	0.109059	0.053675	0.076238	0.035866	0.018274	0	0.120903	0
s__Alistipes_sp._S216	-1.62	0.3295	0.5114	no	down	0.0194	0.0095	0.0293	0	0	0	0.009587	0	0.007777	0	0	0	0	0	0.019087	0	0	0.007155	0	0	0	0	0	0	0.022808	0.009576	0	0.180167	0	0	0	0	0	0.091942	0	0.042415	0.053095	0.013763	0	0.018787	0	0	0	0
s__Blautia_sp.	-0.97	0.3313	0.5114	no	down	0.0036	0.0024	0.0047	0	0	0	0	0.052326	0.005833	0	0	0	0	0	0.006941	0	0	0	0	0	0	0	0	0	0	0	0	0	0	0	0	0	0	0	0	0	0	0	0	0	0	0	0	0
s__Acidaminococcus_massiliensis	-0.95	0.3313	0.5114	no	down	0.0021	0.0014	0.0027	0	0	0	0	0	0.036941	0	0	0	0	0	0	0	0	0	0	0	0	0	0	0	0	0	0	0	0	0	0	0.03188	0	0.023436	0.018873	0	0	0	0	0	0	0	0	0
s__Gemmatimonadota_unclassified	-1.87	0.3313	0.5114	no	down	0.0014	0.0006	0.0022	0	0	0	0	0.006825	0	0	0	0	0	0	0	0	0	0	0	0	0	0.004177	0	0	0	0	0.003957	0	0	0	0	0	0	0	0	0	0	0	0	0	0	0	0	0
s__uncultured_Faecalibacterium_sp.	-1.32	0.3313	0.5114	no	down	0.0007	0.0004	0.001	0	0	0	0	0	0.003888	0	0	0	0	0	0	0	0	0	0	0	0	0	0	0	0.003041	0	0	0.00443	0	0	0	0	0	0	0	0	0	0	0	0	0	0	0	0
s__Peptoniphilus_unclassified	0.22	0.3313	0.5114	no	up	0.0006	0.0007	0.0006	0	0	0	0	0	0	0	0	0	0	0	0	0	0.004979	0	0	0	0	0	0	0	0	0.011172	0	0	0.003215	0	0.015621	0	0	0	0	0	0	0	0	0	0	0	0	0
s__Acidobacteriaceae_(Subgroup_1)_unclassified	0	0.3313	0.5114	no	no	0.0005	0.0005	0.0005	0	0.003705	0	0	0	0	0	0	0	0	0	0	0	0	0	0	0	0	0.004177	0	0	0.006082	0	0	0	0	0	0	0	0.014272	0	0	0	0	0	0	0	0	0	0	0
s__Mucispirillum_unclassified	-0.74	0.3313	0.5114	no	down	0.0004	0.0003	0.0005	0	0	0	0	0	0	0	0	0	0	0.008901	0	0	0	0	0	0	0	0	0	0	0	0	0	0	0	0	0	0	0	0	0	0	0	0	0	0	0	0	0	0
s__Clostridia_unclassified	-0.35	0.3322	0.5118	no	down	0.0554	0.0488	0.0621	0.034484	0.133363	0	0	0	0.332465	0.145337	0.083533	0	0	0	0.074611	0	0	0.186033	0	0	0	0	0	0	0	0.161198	0	0.066455	0	0.099145	0	0.034005	0.025689	0.191094	0	0	0	0.020644	0	0.011955	0	0	0.040301	0.015916
s__Parabacteroides_sp._S229	4.81	0.3342	0.514	no	up	0.0435	0.084	0.003	0	0	0	0.086283	0	0	0	0	0	0	0.08011	0	0	0.76925	0.103749	0	0	0	0	0	0	0	1.22734	0	0	0	0	0	0	0	0	0	0	0	0	0	0	0.041532	0	0	0
s__Alistipes_sp._NML05A004	0.92	0.3354	0.515	no	up	0.0426	0.0557	0.0294	0	0	0	0	0	0	0.212416	0	0	0.011352	0	0.022557	0	0	0.07334	0	0	0.586272	0	0	0	0	0	0	0.44008	0	0.159006	0	0.074386	0	0.138814	0.013726	0.023974	0	0	0.048907	0.018787	0	0	0	0
s__Acidibacter_unclassified	1.7	0.3415	0.5234	no	up	0.0009	0.0013	0.0004	0	0	0	0	0	0	0	0	0	0	0	0.010411	0	0	0	0	0	0	0.012532	0	0	0.007603	0.004788	0	0	0	0	0	0	0	0	0	0	0	0	0	0	0	0	0	0
s__Butyricimonas_unclassified	0.75	0.3467	0.5304	no	up	0.1773	0.2223	0.1324	0.283708	0	0	0.076696	0	1.34153	0	0.106157	0	0.484335	0.019582	0.159634	0	0	0.218231	0	0.020894	0.320952	0	0.090766	0.045126	0.72531	0.98953	0.324476	0.0827	0.260425	0.4527	0	0.070135	0	0.027042	0	0.121713	0.080359	0.028902	0.010069	0.208365	0.006645	0	0	0
s__Collinsella_unclassified	0.14	0.3499	0.5344	no	up	0.5938	0.6232	0.5644	0.935766	0.01667	0.017594	0.0735	0.015925	0.237197	0.231581	0.901465	0.300647	0.015135	0.240329	0.558717	0	0	0.082284	0	0.078753	0.19899	0.027152	2.14016	0.010028	0.019767	0.012768	2.93216	6.85668	0.014468	0.909142	0	2.73952	1.78398	0.156842	0.04804	1.33331	0.00861	0.43215	0.804097	0.201534	0.299028	0.144899	0.923263	0.063663
s__Gemella_unclassified	-0.12	0.3566	0.5437	no	down	0.0025	0.0024	0.0026	0.036051	0	0.007331	0	0	0	0	0.008701	0	0	0	0	0	0	0	0	0	0	0	0	0	0.013685	0	0	0	0	0	0.015621	0.012752	0	0.007211	0	0	0	0.01101	0	0	0	0	0	0
s__Bacteroides_sp._dnLKV2	0.57	0.3573	0.5437	no	up	0.4902	0.5863	0.3941	0.750807	1.56331	0	0.043141	0	3.08551	0	0	0	0	0	0.366116	0	1.8472	0.803163	0.029421	0	1.48922	0	0.238857	0.175491	0	1.17946	1.65008	0	2.08822	0.520044	0	0	0	0.349739	0.01201	1.59333	0	0	0.017261	0	0	0.021165	0	0.053535
s__uncultured_Hydrogenoanaerobacterium_sp.	2.39	0.3579	0.5437	no	up	0.0013	0.0021	0.0004	0	0	0	0	0	0	0	0.003481	0	0	0	0	0.007598	0	0	0.025498	0	0	0	0.019109	0	0	0	0	0	0	0	0	0	0	0.007211	0	0	0	0	0	0	0	0	0	0
s__Klebsiella_pneumoniae	0.74	0.3586	0.5438	no	up	0.3152	0.3946	0.2358	0.484341	0.01667	0.038121	0	0	0	2.06826	0.099196	0	0.145679	1.78734	0.23945	0	0.14439	0.02862	0.449161	3.00386	0.115543	0.745645	0.554149	0.270758	0	0.081397	0.104861	0	0.098061	0.177713	0.385326	0	0	0.198305	0.71545	0.068233	0.035875	0.393614	0	0	0.093031	0.027677	0.232648	0.014469
s__Lachnospiraceae_UCG-010_unclassified	-0.61	0.3617	0.5476	no	down	0.2459	0.1945	0.2974	0.934199	0.194488	0.007331	0.123033	0	0.668818	0.271509	0.066131	0	0.522173	0.021363	0.326208	0.082059	0.861361	0.20571	0	0.151077	0.044933	0	0	0.012535	0.498746	0.134065	0.055398	0.005907	0.027329	0.037413	0	0.212531	0.20266	0.052281	0	1.10832	0.754804	0.078448	0.0187	0.787348	0.121273	0.056983	0.547729	0.072344
s__Bacteroides_unclassified	-0.03	0.3637	0.5487	no	down	7.8324	7.7414	7.9235	3.8716	1.17433	47.6482	2.43988	3.15095	5.13474	19.0312	4.2515	0.2636	6.82798	28.6668	5.11348	0.232502	14.5809	2.81733	0.829672	0.141434	2.1033	6.23042	5.29786	30.6207	1.94632	5.75364	5.11248	0.184597	2.51262	3.08098	0.013018	11.9527	7.73534	1.6261	15.8377	14.8065	7.93979	2.77457	0.149599	4.60283	26.5936	24.7827	12.4952	0.787105
s__Blautia_unclassified	0.42	0.3637	0.5487	no	up	1.9428	2.2223	1.6633	5.86382	1.50774	1.47499	0.763761	1.89739	1.55539	1.6051	2.02743	0.511527	2.11897	2.72907	6.64561	1.94967	0.502875	0.493703	0.694335	0.732883	1.45926	0.620327	4.09401	1.26855	1.15563	0.812372	1.19107	4.09215	1.70884	10.5262	1.7574	1.13704	0.762117	2.82315	0.337994	4.59927	1.62154	1.23314	0.621413	1.48588	0.443558	1.38712	1.78058	1.59013
s__Lachnospiraceae_UCG-003_unclassified	-4.88	0.3745	0.5604	no	down	0.1617	0.0106	0.3127	0	0	0	0	0	0	0	0	0	0.00946	0	0	0	0.084642	0	0	0	0	0	0	0.015042	0	0.025536	0	0	0.152718	0	8.30795	0.017002	0	0	0.015441	0	0.010045	0	0	0.027327	0	0	0	0
s__Tuzzerella_unclassified	4.07	0.3747	0.5604	no	up	0.0312	0.0589	0.0035	0	0	0	0	0	0	0	0	0	0	0.032044	0.00347	0	0	0	0	0	0	0	0	0	0	0	1.30978	0	0.245957	0	0	0	0	0	0	0	0	0	0	0	0.021596	0	0	0
s__Cetobacterium_unclassified	1.74	0.3747	0.5604	no	up	0.0089	0.0137	0.0041	0	0	0	0	0	0	0	0	0	0	0	0.156163	0	0	0	0	0	0	0	0	0.012535	0	0	0	0.146201	0	0.05612	0	0	0	0	0	0	0	0	0	0	0	0	0	0
s__uncultured_Coprococcus_sp.	-1.58	0.3747	0.5604	no	down	0.0052	0.0026	0.0078	0	0	0	0	0	0.027219	0	0	0	0	0	0	0	0	0	0	0	0	0	0	0	0	0	0	0.042827	0	0	0	0	0	0	0	0	0	0.008258	0	0.097351	0	0	0	0.04196
s__Lachnospiraceae_NC2004_group_unclassified	1.81	0.3747	0.5604	no	up	0.0014	0.0021	0.0006	0	0	0	0	0	0	0	0.003481	0	0	0	0.006941	0	0	0	0	0	0	0	0	0	0	0.003192	0	0	0.043404	0	0	0	0	0.014422	0	0	0	0	0	0	0	0	0	0
s__Bradyrhizobium_japonicum	-2.78	0.3779	0.5633	no	down	0.0063	0.0016	0.011	0	0	0	0	0.01365	0	0	0	0	0	0	0	0	0	0	0	0	0	0	0	0	0.013685	0	0.015828	0	0	0	0	0	0.034252	0.016225	0	0	0	0	0	0	0	0	0	0
s__Gemmatimonadaceae_unclassified	1.81	0.3779	0.5633	no	up	0.0009	0.0014	0.0004	0.004702	0	0	0	0	0	0	0	0	0	0	0	0	0	0	0	0.008036	0	0.010443	0	0	0.010644	0	0	0.002954	0	0	0	0	0	0	0.003431	0	0	0	0	0	0	0	0	0
s__Eubacterium]_xylanophilum_group_unclassified	2.03	0.3864	0.5749	no	up	0.0413	0.0663	0.0162	0	0.125954	0	0	0	0.223588	0	0.214055	0	0.011352	0	1.01333	0.153481	0	0	0	0	0	0	0	0.017549	0	0.01596	0	0.005907	0	0.009353	0	0	0	0.160447	0	0	0	0.015139	0.030208	0	0.003323	0	0	0.014469
s__Chujaibacter_unclassified	-0.18	0.387	0.5749	no	down	0.0055	0.0052	0.0059	0.00627	0.033341	0	0	0	0	0	0	0	0	0	0.041644	0	0	0	0	0	0	0.008355	0	0	0	0	0	0.05021	0	0	0	0	0.039961	0.010817	0	0.014753	0	0	0	0.022203	0	0	0	0
s__Muribaculaceae_unclassified	0.23	0.3964	0.5878	no	up	0.1133	0.1223	0.1043	0.014107	0.007409	0	0.0735	0	0.095268	0	0.100936	0.012824	0.051082	0.071209	0.423376	0.021275	0.634818	0	0.029421	0.215365	0.098425	0.016709	0	0.248195	0.006082	0	0.027699	1.081	0.003215	0.071085	0.005207	0.076511	0.019981	0.31188	0.010294	0	0.766284	0.154143	0.766697	0.324503	0	0.047214	0.062284	0.066557
s__uncultured_Roseburia_sp.	0.99	0.4027	0.5962	no	up	0.0313	0.0416	0.0209	0.01254	0	0	0	0	0	0	0.375901	0	0	0.019582	0.173515	0.015196	0.009958	0	0	0	0	0.208864	0	0	0.103398	0	0.019785	0.025105	0.081986	0.078568	0	0.074386	0.005709	0.030647	0	0.02213	0	0	0	0	0	0	0	0.020256
s__Veillonella_unclassified	0.03	0.4079	0.6014	no	up	0.378	0.3817	0.3743	2.12859	0.327851	0.045452	0.025565	5.10977	0.025275	0.20443	0.026104	0.842096	0.018919	0	0	0.03951	0	0.093017	0.89636	0.036966	0.023536	0.052216	0	0.080225	0.016726	0.233018	0.065291	0.00443	0.011253	0	5.44924	0.07226	0.065651	0	0.06005	0	0	0.031654	0.005754	0.015371	0	0.07652	0.115408	0
s__Enterococcus_faecium	0.86	0.4089	0.6014	no	up	0.0029	0.0038	0.0021	0	0	0	0.009587	0	0	0	0	0	0.017027	0	0	0	0	0	0	0.01125	0	0	0	0	0.016726	0.04788	0	0	0	0	0	0	0	0	0	0	0	0	0	0	0	0	0.038469	0.010128
s__uncultured_Lactobacillus_sp.	1.65	0.4097	0.6014	no	up	0.0129	0.0195	0.0062	0	0	0	0	0	0	0	0	0	0	0.484218	0	0	0	0	0.003923	0	0	0	0	0	0	0	0.027699	0	0.009645	0	0	0	0	0.016225	0	0	0	0	0	0	0	0	0	0
s__Lactobacillus_oris	0.71	0.4097	0.6014	no	up	0.0015	0.0018	0.0011	0.004702	0	0	0.015978	0	0	0	0	0	0	0	0	0	0	0	0	0.022501	0	0	0	0	0.006082	0	0	0	0	0	0	0.021253	0	0	0	0	0	0	0	0	0	0	0.009159	0
s__uncultured_Lachnospira_sp.	0.89	0.4097	0.6014	no	up	0.001	0.0013	0.0007	0	0	0	0	0.015925	0.005833	0	0.010442	0	0	0	0	0	0	0	0	0	0	0	0	0	0	0	0.003957	0	0	0	0	0.010627	0	0	0	0	0	0	0	0	0	0	0	0
s__Subdoligranulum_unclassified	0.71	0.4211	0.6171	no	up	1.4211	1.7636	1.0785	3.58005	0.359339	0.118761	2.11872	0.022751	2.02007	3.61107	2.08834	0.396113	0.022703	0	1.55469	0.019755	0.684608	2.1358	0	2.04114	0.318812	0.043861	2.40768	0.035098	1.39892	2.43712	0.023742	6.45352	7.42694	6.29852	0.028639	2.70339	4.85243	0.874346	0.307112	1.88655	1.92432	0.843655	1.00836	1.81893	0.569815	0.470515	1.07164	1.79124
s__Neisseria_unclassified	0.48	0.4239	0.6202	no	up	0.0052	0.006	0.0043	0.01254	0	0.008797	0.01438	0	0.011665	0.003194	0	0	0.015135	0	0	0.012157	0	0	0	0.012858	0	0.022975	0	0.017549	0.012165	0	0.01385	0.005907	0	0	0.007811	0.019128	0	0.005408	0	0.016597	0.00574	0	0.005754	0	0.008306	0.004884	0	0
s__Enterococcus_cecorum	0.72	0.428	0.624	no	up	0.0059	0.0074	0.0045	0	0	0	0	0	0	0	0	0	0	0	0.130136	0	0	0	0	0	0	0	0	0	0	0	0	0.047257	0.003215	0.018707	0	0	0	0	0	0	0	0	0	0	0	0	0	0
s__Alphaproteobacteria_unclassified	1	0.428	0.624	no	up	0.0009	0.0012	0.0006	0	0	0	0	0	0	0	0	0	0	0	0.029498	0	0	0	0	0.003214	0	0	0	0	0	0	0	0	0	0	0	0.004251	0	0.005408	0	0	0	0	0	0	0	0	0	0
s__Holdemania_unclassified	1.2	0.4294	0.625	no	up	0.0213	0.0297	0.0129	0	0.050011	0	0.007989	0	0.01361	0	0.012182	0	0.04919	0.024923	0.015616	0.044069	0.037342	0.008944	0	0	0.087727	0	0.257966	0	0.015206	0.022344	0	0.010337	0.13825	0.007483	0	0.004251	0	0.030647	0	0.025818	0.012915	0.004129	0.005754	0.011955	0	0	0.003664	0.017363
s__Flavonifractor_unclassified	0.15	0.431	0.6256	no	up	0.2989	0.314	0.2838	0.072103	0.151886	0.005865	0.044739	1.46286	0.075825	0.32102	0.024364	0	0.051082	0.071209	0.050319	0.540984	0.848913	0.035776	0.89636	0.019286	1.21962	0.83128	0.425166	0.245688	0.077549	0.146834	0.275013	0	0.503167	0.080438	2.90817	0.023378	0.068505	0.374977	0.080638	0.232361	0.096144	0.016515	0	0.099059	0.031564	0.068379	0.674128	0.010128
s__Fusicatenibacter_unclassified	0.17	0.4312	0.6256	no	up	0.5294	0.5601	0.4986	0.405969	0.307476	0.083573	0.078294	0.031851	1.1296	0.212416	0.408966	0.088342	2.51249	0	1.93469	0.667112	0.181732	0.186033	0	0.154291	0.192571	0.332094	0	0.02507	0.988368	0.108529	0.187959	1.63922	0.178439	3.08846	0.015621	0.703477	0.864874	0.685055	0.068628	1.18393	0.397492	0.382604	0.149599	0.575567	0.068112	0.175833	0.384693	0.19967
s__Senegalimassilia_unclassified	4.45	0.4414	0.6393	no	up	0.0446	0.0853	0.0039	0	0	0	0	0	0	0	0	0.012824	0	0	0	0	0	0	0	0	0.036375	0	0.783452	0	0.003041	0	0	1.46644	0	0	0	0	0	0.048675	0	0	0	0	0.047469	0	0	0	0	0
s__Defluviitaleaceae_UCG-011_unclassified	0.94	0.4437	0.6416	no	up	0.0074	0.0098	0.0051	0	0	0	0	0	0	0	0.024364	0	0	0	0.022557	0.066863	0	0.039353	0	0	0	0	0	0	0	0	0	0.020675	0	0.091662	0	0.004251	0	0.068505	0	0	0	0	0	0	0	0	0	0
s__Muribacter_unclassified	0.39	0.4452	0.6427	no	up	0.0585	0.0664	0.0506	0.114424	0	0.041053	0.135815	0	0.083602	0.054302	0	0.017098	0.158922	0.044505	0.022557	0.098775	0	0	0	0.146255	0	0.127407	0	0.238167	0.145974	0	0.235443	0.026582	0.038581	0.063603	0.096332	0.195528	0	0.088336	0.094364	0.060856	0.035875	0.016515	0.020138	0	0.156159	0	0.084266	0.036172
s__Family_XIII_AD3011_group_unclassified	0.35	0.4463	0.6432	no	up	0.0374	0.0419	0.0329	0	0.01667	0	0.006391	0	0	0.004791	0.033065	0	0	0	0.039908	0.015196	0	0.046508	0	0	0	0	0.463383	0	0.006082	0.181946	0.108818	0.202319	0	0.005612	0	0.014877	0.031398	0.140617	0	0.066389	0.00861	0.017892	0.076238	0.018787	0	0	0.097089	0
s__Christensenellaceae_unclassified	2.54	0.4559	0.6559	no	up	0.0311	0.0531	0.0091	0	0	0	0	0	0	0	0	0	0	0	0.05379	0.004559	0	0.127003	0	0	0.034235	0	0.793006	0	0	0.062245	0	0.203795	0.122175	0.033672	0	0	0	0.16225	0.005147	0	0	0	0.011508	0.006832	0	0	0	0
s__Colidextribacter_unclassified	0.07	0.468	0.6717	no	up	0.147	0.1508	0.1432	0.023512	0.083352	0	0.015978	0	0.06416	0.218804	0.050468	0	0.584607	0.185142	0.024292	0.35863	0.67216	0.02862	0	0.012858	0	0	0	0.022563	0.395347	0.134065	0.858675	0.101898	0.218628	0.018707	0	0.038256	0.105612	0.126194	0	0.746874	0.510856	0	0.002877	0.010247	0.024919	0	0.045797	0.004341
s__Succinivibrio_unclassified	-7.42	0.4684	0.6717	no	down	0.3179	0.0037	0.632	0	0	0.007331	0	0	0.036941	0.004791	0	0	0	0	0	0	0	0	0	0	0.029955	0.020886	0	0	0	0	0	0	0	0	0	0	0	0	0	0.014753	0.007175	0.009634	16.9134	0	0	0.022793	0.073275	0.02315
s__Clostridium_sp._AT4	1.46	0.4769	0.6827	no	up	0.6871	1.0076	0.3667	0.122261	0	1.01754	0.043141	0	0.068048	0.030345	0.069611	0	1.76139	1.06101	0.032968	0.600249	0.438149	0	0	0.077146	0	3.04106	0	18.0781	0.05474	0	0.643017	0	0.06591	0	0	0.13602	0	0.050478	0.677704	0.103271	0.080359	0	0	0	0.49838	0	0	0
s__Bacteroides_finegoldii	-1.39	0.4784	0.6838	no	down	0.1353	0.0747	0.1959	0	0	0.038121	0	0	1.19182	0.114992	0.215795	0	0.026487	0	0.192601	0	0.032363	0.173512	0	0.030537	0	0	0	0	0	0	0	0	0	0	0	0.078636	0	0.068505	0.065197	3.82473	0	0	0	0	0.285738	0.275146	0	0
s__NK4A214_group_unclassified	0.54	0.4913	0.7011	no	up	0.2084	0.2468	0.1701	0.172419	0.009261	0	0	0	0.53661	0.039928	0.328913	0	0	0	0.303651	0	0	1.15734	0	0.059466	0.721072	0	0.152869	0	0.203756	0.501149	0	1.77804	0.464585	0.233833	0.005207	0.720479	0	0.885163	0.058334	0	0.199463	0.262868	0.434414	0.047822	0.049838	0.011397	0	0.64097
s__Bacteroides_intestinalis	1.52	0.5068	0.722	no	up	0.0126	0.0186	0.0065	0	0.01667	0	0	0	0.418011	0	0	0	0.054866	0	0	0.013677	0	0	0	0	0	0	0	0	0	0	0	0	0	0	0	0	0	0.028844	0	0	0.010045	0	0	0.018787	0	0	0	0
s__Muribaculum_sp.	-0.61	0.515	0.7245	no	down	0.0072	0.0057	0.0087	0	0	0	0	0	0	0	0.033065	0	0	0.005341	0.013881	0.024314	0	0	0	0	0	0	0	0.06769	0	0	0	0	0	0.009353	0	0.114767	0	0	0	0	0	0.019268	0	0.006832	0	0.014653	0.025646	0.017363
s__Alistipes_sp._DJF_B185	0.94	0.5218	0.7245	no	up	0.0622	0.0817	0.0427	0	0	0	0.031957	0	0	0	0.06439	0	0.05865	0	0	0	0.341059	0.144891	0	0	0.241784	0	0	0	0	0.285687	0	0	0.63981	0.398451	0.164024	0.03188	0	0.189292	0.008579	0.03135	0	0	0	0	0	0	0	0.005788
s__Lachnospiraceae_ND3007_group_unclassified	0.38	0.5268	0.7245	no	up	0.5273	0.5966	0.458	1.05333	0.255612	0.082107	0.260446	2.28643	2.83664	0.75224	1.7542	0	0.573256	0	2.41359	0.273531	0.164306	0.137736	0.009807	0.062681	0.072749	0.294499	0	0.012535	0.354292	0	0.085076	1.04556	0.080378	1.24773	3.99386	0.950013	0.188388	0.03245	0.126962	0.737654	0.030135	0.379851	0.169738	1.32363	0.023258	0.226303	0.021982	0.668461
s__env.OPS_17_unclassified	-8.59	0.5275	0.7245	no	down	0.058	0.0003	0.1157	0	0	0	0	0	0	0	0	0	0	0	0	0	0	0	0	0	0	0	0	0	0	0	0	0	0	0.009353	0	0	0	0	0	0	0	0	0	0	0	0	0	0
s__uncultured_Victivallis_sp.	4.2	0.5275	0.7245	no	up	0.0214	0.0405	0.0022	0	0	0	0	0	0	0	0	0	0	0	0	0	0	0	0	0	0.126241	0	0	0	0	0	0	0.967289	0	0	0	0	0	0.059492	0	0	0	0	0	0	0	0	0	0
s__Prevotellaceae_unclassified	-2.66	0.5275	0.7245	no	down	0.0176	0.0048	0.0304	0	0	0	0	0	0	0	0	0	0	0	0	0	0.129453	0	0	0	0	0	0	0	0	0	0	0	0	0	0	0	0	0	0	0	0	0	0.375437	0	0	0	0	0
s__Streptococcus_cristatus	1.84	0.5275	0.7245	no	up	0.0039	0.0061	0.0017	0	0	0	0	0	0	0.107007	0	0	0	0	0	0	0	0	0	0	0	0	0	0	0	0	0.057377	0	0	0	0.046864	0	0	0	0	0	0	0	0	0	0	0	0	0
s__uncultured_Anaerovorax_sp.	5.15	0.5275	0.7245	no	up	0.0037	0.0071	0.0002	0	0	0	0	0	0	0	0	0	0	0	0	0	0	0	0	0	0.017117	0	0	0	0	0	0	0.175737	0	0	0	0.004251	0	0	0	0	0	0	0	0	0	0	0	0
s__Parabacteroides_timonensis	-3.17	0.5275	0.7245	no	down	0.0015	0.0003	0.0027	0	0	0	0	0	0	0	0	0	0	0	0	0	0	0.008944	0	0	0	0	0	0	0	0	0	0	0	0	0	0	0	0	0	0.040571	0	0	0	0	0	0	0	0
s__uncultured_Blautia_sp.	4.7	0.5275	0.7245	no	up	0.0014	0.0026	0.0001	0	0	0	0	0	0	0	0	0	0	0	0.06073	0	0	0	0	0	0	0	0	0	0	0	0	0	0	0.009353	0	0	0	0	0	0	0	0	0	0	0	0	0	0
s__OPB41_unclassified	3.46	0.5275	0.7245	no	up	0.0012	0.0022	0.0002	0	0	0	0	0	0	0	0	0	0	0	0.05379	0	0	0	0	0	0	0	0	0	0	0	0	0	0	0.005612	0	0	0	0	0	0	0	0	0	0	0	0	0	0
s__Lactiplantibacillus_unclassified	3	0.5275	0.7245	no	up	0.0009	0.0016	0.0002	0	0	0	0	0	0	0	0	0	0	0	0.019087	0	0	0	0	0	0	0	0	0	0	0	0	0.023628	0	0	0	0	0	0	0	0	0	0	0	0	0	0	0	0
s__Candidatus_Solibacter_unclassified	2.46	0.5275	0.7245	no	up	0.0006	0.0011	0.0002	0	0	0	0	0	0	0	0	0	0	0	0	0	0.009958	0	0	0	0	0.018798	0	0	0	0	0	0	0	0	0	0	0.005709	0	0	0	0	0	0	0	0	0	0	0
s__Mycoplasma_unclassified	1	0.5275	0.7245	no	up	0.0006	0.0008	0.0004	0	0	0	0	0	0	0	0.010442	0	0	0	0.012146	0	0	0	0	0	0	0	0	0	0	0	0	0	0	0	0	0	0	0	0	0	0	0	0	0	0	0	0	0
s__Neobitarella_massiliensis	-3.32	0.5275	0.7245	no	down	0.0006	0.0001	0.001	0	0	0	0	0	0	0	0	0	0	0	0	0	0	0	0	0.003214	0	0	0	0	0	0	0	0	0	0	0	0	0	0	0	0.005532	0	0	0	0	0	0	0	0
s__Harryflintia_unclassified	3.32	0.5275	0.7245	no	up	0.0006	0.001	0.0001	0	0	0	0	0	0	0	0	0	0	0	0.006941	0.019755	0	0	0	0	0	0	0	0	0	0	0	0	0	0	0	0	0	0	0	0	0	0	0	0	0	0	0	0
s__Rhizobiales_Incertae_Sedis_unclassified	3.17	0.5275	0.7245	no	up	0.0005	0.0009	0.0001	0	0	0	0	0	0	0	0	0	0	0	0	0	0	0	0	0	0	0	0	0	0	0	0	0.014768	0	0.009353	0	0	0	0	0	0	0	0	0	0	0	0	0	0
s__Reyranella_unclassified	1.81	0.5275	0.7245	no	up	0.0004	0.0007	0.0002	0	0	0	0	0	0	0	0	0	0	0	0	0	0	0	0	0.012858	0	0	0	0	0	0	0.005936	0	0	0	0	0	0	0	0	0	0	0	0	0	0	0	0	0
s__TM7x_unclassified	-1.32	0.5275	0.7245	no	down	0.0004	0.0002	0.0005	0	0	0	0.006391	0	0	0	0	0	0	0	0	0	0	0	0	0	0	0	0	0	0	0	0	0	0	0	0	0	0	0	0	0	0	0	0	0	0	0.006512	0	0.007234
s__Pirellulaceae_unclassified	2.58	0.5275	0.7245	no	up	0.0004	0.0006	0.0001	0	0	0	0	0	0	0	0	0	0	0	0.010411	0	0	0	0	0	0	0	0	0	0	0	0	0.005907	0	0	0	0	0	0	0	0	0	0	0	0	0	0	0	0
s__Clostridiaceae_unclassified	2.58	0.5275	0.7245	no	up	0.0003	0.0006	0.0001	0	0	0	0	0	0	0	0	0	0	0	0	0	0.007468	0	0	0	0	0	0	0	0	0	0	0	0	0.007483	0	0	0	0	0	0	0	0	0	0	0	0	0	0
s__Subgroup_10_unclassified	1.58	0.5275	0.7245	no	up	0.0002	0.0003	0.0001	0	0	0	0	0	0	0	0	0	0	0	0	0	0	0	0	0	0	0.004177	0	0	0	0	0.003957	0	0	0	0	0	0	0	0	0	0	0	0	0	0	0	0	0
s__Coriobacteriales_Incertae_Sedis_unclassified	1.82	0.5288	0.7245	no	up	0.0055	0.0085	0.0024	0	0	0	0	0	0	0	0	0	0	0	0	0	0	0	0	0	0	0	0.071657	0	0	0	0	0.147678	0	0.011224	0	0	0	0.019831	0.017157	0	0	0.008258	0	0	0	0	0	0
s__Halomonas_unclassified	-2.36	0.5293	0.7245	no	down	0.0132	0.0043	0.022	0.003135	0.005557	0	0.003196	0	0	0	0	0	0.007568	0	0.022557	0.007598	0	0	0	0	0	0	0	0	0	0	0.01385	0.025105	0	0.02806	0.140592	0	0	0	0	0.005532	0.01722	0.008258	0.002877	0	0	0	0.016487	0.005788
s__Paludicola_unclassified	2.54	0.5294	0.7245	no	up	0.015	0.0256	0.0044	0	0.014818	0	0	0	0	0	0.034806	0	0	0	0.039908	0.410297	0	0.010733	0	0	0.047073	0	0	0	0	0.049477	0	0.044303	0	0.039284	0	0.004251	0	0.043267	0	0	0.00574	0.004129	0.0187	0	0	0	0	0.004341
s__Bacteroides_sp._AR29	2.13	0.5391	0.7337	no	up	0.9174	1.4928	0.342	1.63014	0.064829	0.01173	0.08788	6.37925	0.068048	6.19999	0.1253	0.012824	0.546769	0.056967	0.081552	22.7548	0.0946	0.085861	0.041189	0.118933	0.096286	0.162914	0.119429	0.077718	0.329963	0.137257	0.358111	0.010337	0.435649	0.216997	0	0.157273	0.391049	0.122589	0.075491	0.341165	0.04018	0.033031	0.007192	0.029035	0.02658	0.04233	1.78058	0.02315
s__Slackia_unclassified	1.85	0.54	0.7337	no	up	0.0125	0.0195	0.0054	0	0	0	0	0	0	0	0	0	0	0	0	0	0.007468	0.003578	0	0	0	0.006266	0.487269	0	0	0	0	0.005907	0	0.016836	0	0.008501	0	0	0	0	0.004305	0	0.097815	0	0	0	0	0
s__Raoultella_ornithinolytica	0.51	0.5473	0.7337	no	up	0.0042	0.005	0.0035	0.026647	0	0	0.027163	0	0	0	0	0	0	0	0.019087	0	0	0	0	0.027322	0	0	0	0	0.033452	0	0	0	0	0	0	0.034005	0	0	0	0	0	0	0	0	0.028242	0	0.031142	0
s__Coprococcus_catus	0.21	0.55	0.7337	no	up	0.0635	0.0682	0.0588	0.120693	0	0.005865	0	0	0.05055	0	0.189691	0	0.075677	0	0	0	0.027384	0.033987	0	0.020894	0.014978	0	0	0.012535	0.124686	0.067033	0	0.285018	0	0.811867	0	0.048882	0	0.118983	0.032598	0.081142	0	0.0812	0	0.049529	0.01329	0.024421	0	0.141795
s__Christensenellaceae_R-7_group_unclassified	0.42	0.5535	0.7337	no	up	0.3451	0.3951	0.295	1.11132	0	0	0	0	0.381071	0.439206	0.087014	0	0.018919	0	0.29324	0	0.009958	1.62779	0	0.073931	0.079168	0	1.05097	0.035098	0.021288	3.36281	0.023742	1.85926	0.003215	0.188937	0.538936	0.131769	0.308272	0.544438	0.008579	0	0	0.089458	0.061854	0.070024	0	0	0	0.0463
s__Terrisporobacter_unclassified	-0.26	0.5536	0.7337	no	down	0.1304	0.1187	0.142	0	0.322294	0	0	0	0	0	0.238418	0	0.052974	0.037385	0.031233	0	0	0	0	0.019286	0.094146	0.398931	0.56848	0.022563	0	0.122893	0.023742	1.27151	0	0	1.86935	0.03188	0.453845	0.034253	0.056618	0.016597	0.090404	0.038536	0.061854	0.015371	0	0	0.611845	0.052088
s__Clostridioides_unclassified	2.65	0.5563	0.7337	no	up	0.0083	0.0144	0.0023	0	0	0	0	0	0	0	0	0	0	0	0	0	0	0	0.045112	0	0	0	0	0.343462	0	0	0	0	0	0	0	0	0	0	0	0	0	0	0	0	0	0	0	0
s__vadinBE97_unclassified	-3.78	0.5563	0.7337	no	down	0.0051	0.0007	0.0096	0	0	0	0	0	0	0	0	0	0	0	0	0	0	0	0	0	0	0	0	0	0	0	0	0.017721	0	0	0	0	0	0.014422	0	0	0	0	0	0	0	0	0	0
s__Enterococcus_gallinarum	-3.68	0.5563	0.7337	no	down	0.0042	0.0006	0.0077	0	0	0	0	0	0	0	0.015663	0	0	0	0	0	0	0	0	0	0	0	0	0	0	0	0	0	0	0	0.203077	0	0	0	0	0	0	0	0	0	0	0	0	0
s__Hungatella_hathewayi	1.49	0.5563	0.7337	no	up	0.004	0.0059	0.0021	0	0	0	0	0	0	0	0	0	0	0	0	0	0	0	0	0	0	0	0	0	0	0	0.029678	0	0	0.129076	0	0	0	0.057689	0	0	0	0	0	0	0	0	0	0
s__Butyricicoccaceae_unclassified	-0.29	0.5563	0.7337	no	down	0.003	0.0027	0.0033	0	0	0	0	0	0	0	0	0	0	0	0	0	0	0	0	0	0	0	0	0	0	0	0	0.073839	0	0	0	0	0	0	0.08407	0	0	0	0.005754	0	0	0	0	0
s__uncultured_Enterobacter_sp.	1.58	0.5563	0.7337	no	up	0.0022	0.0033	0.0011	0	0	0	0	0	0	0	0	0	0	0	0	0	0	0	0.003923	0	0	0.085634	0	0	0	0	0	0	0	0	0	0	0	0	0	0	0	0	0	0	0	0	0	0
s__CHKCI002_unclassified	2	0.5563	0.7337	no	up	0.0013	0.002	0.0005	0	0	0	0	0	0	0	0.012182	0	0	0	0	0	0	0	0	0	0	0	0	0	0	0	0	0.042827	0	0	0	0	0	0	0	0	0	0	0	0	0	0	0	0.013022
s__Delftia_unclassified	-2.17	0.5563	0.7337	no	down	0.0011	0.0004	0.0018	0	0	0	0	0	0	0	0	0	0	0	0	0	0	0	0	0	0	0	0	0	0	0	0	0.010337	0	0	0	0	0	0	0	0	0.007175	0	0	0	0	0	0	0
s__Fictibacillus_unclassified	1.58	0.5563	0.7337	no	up	0.001	0.0015	0.0005	0	0	0	0	0	0	0	0	0	0	0	0.034703	0	0	0	0	0	0	0	0	0	0	0	0	0	0	0.005612	0	0	0	0	0	0	0	0	0	0	0	0	0	0
s__Paucilactobacillus_unclassified	1.14	0.5563	0.7337	no	up	0.0008	0.0011	0.0005	0	0	0	0	0	0	0	0	0.005699	0	0	0.024292	0	0	0	0	0	0	0	0	0	0	0	0	0	0	0	0.013018	0	0	0	0	0	0	0	0	0	0	0	0	0
s__Sphingomonas_sp._IMER-B2-37	-2.12	0.5563	0.7337	no	down	0.0008	0.0003	0.0013	0	0	0.007331	0	0	0	0	0	0	0	0	0	0	0	0	0	0	0	0	0	0	0	0	0	0	0	0	0	0	0	0	0	0	0	0	0	0	0	0	0	0
s__uncultured_Acidisphaera_sp.	-1	0.5563	0.7337	no	down	0.0007	0.0005	0.001	0	0	0	0	0	0	0	0	0	0	0	0	0	0	0	0	0	0	0	0	0	0	0.012768	0	0	0	0	0	0	0.019981	0	0	0	0	0	0	0	0	0	0	0
s__Prevotella_bivia	1.22	0.5563	0.7337	no	up	0.0005	0.0007	0.0003	0	0	0	0	0	0	0	0	0	0	0	0	0	0	0.007155	0	0	0	0	0	0	0	0	0	0	0.01286	0	0	0	0	0.009014	0	0	0	0	0	0	0	0	0	0
s__Aggregatibacter_unclassified	-1	0.5563	0.7337	no	down	0.0005	0.0003	0.0006	0.007837	0	0	0	0	0	0	0	0	0	0	0	0	0	0	0	0	0	0	0	0	0	0	0	0	0	0	0	0	0	0	0	0	0	0	0	0	0	0	0	0
s__Edaphobacter_unclassified	-1.32	0.5563	0.7337	no	down	0.0004	0.0002	0.0005	0	0.005557	0	0	0	0	0	0	0	0	0	0	0	0	0	0	0	0	0	0	0	0	0	0	0	0	0	0	0	0	0.005408	0	0	0	0	0	0	0	0	0	0
s__Anaerococcus_unclassified	1.58	0.5563	0.7337	no	up	0.0002	0.0003	0.0001	0	0	0	0	0	0	0	0	0	0	0	0	0	0	0	0	0	0	0	0	0	0	0	0	0.00443	0.003215	0	0	0	0	0	0.003431	0	0	0	0	0	0	0	0	0
s__Firmicutes_unclassified	0.08	0.5564	0.7337	no	up	0.95	0.9751	0.9249	0.274303	0.700156	0	0.357913	0.156979	2.84248	0.621277	1.17121	0.007124	1.27706	0.687163	1.94684	2.79914	0.838955	1.45249	0.337361	1.0479	1.17682	0.841723	1.01276	0.40363	0.837832	1.30394	0.937815	1.59492	1.28766	0.413416	1.79125	1.03715	1.00188	3.5046	1.17183	1.97507	0.305652	0.227085	1.16371	1.44489	0.322286	0.3305	0.199674	0.544029
s__Campylobacter_unclassified	-1.65	0.5564	0.7337	no	down	0.0029	0.0014	0.0044	0.00627	0	0	0	0	0.005833	0	0	0	0	0	0.00347	0.009118	0	0	0.003923	0	0	0	0	0	0	0	0	0.010337	0	0	0.054675	0	0	0	0	0.003688	0	0	0	0	0	0	0	0.005788
s__CAG-352_unclassified	2.85	0.5615	0.7393	no	up	0.1565	0.2748	0.0382	0.44829	0	0	0	0	0	0.006388	0	0	0	0	0.005205	0	0.848913	0.633228	0	0.104468	0.207549	0	0	0	0	0	0	5.16429	0	0	0	0	0.313981	0	0	0	0	0	0	0.010247	0.028242	0	0	0
s__Lactobacillus_unclassified	1.26	0.5703	0.7434	no	up	0.0138	0.0194	0.0081	0	0	0	0	0	0	0	0	0	0	0	0.203012	0	0	0	0	0	0	0	0	0	0	0	0	0.180167	0	0.1403	0	0	0	0	0	0	0	0	0	0	0	0	0	0
s__Phreatobacter_unclassified	1.57	0.5703	0.7434	no	up	0.0056	0.0083	0.0028	0	0	0	0	0	0	0	0	0	0	0	0.093698	0	0	0	0	0	0	0	0	0	0	0	0	0.076792	0	0.052379	0	0	0	0	0	0	0	0	0	0	0	0	0	0
s__SepB-3_unclassified	2.07	0.5703	0.7434	no	up	0.0013	0.0021	0.0005	0	0	0	0	0	0	0	0	0	0	0	0.024292	0	0	0	0	0	0	0	0	0	0	0	0	0.019198	0	0.013095	0	0	0	0	0	0	0	0	0	0	0	0	0	0
s__Arthrobacter_sp._108	1.44	0.5703	0.7434	no	up	0.0013	0.0019	0.0007	0	0	0	0	0	0	0	0	0	0	0	0.019087	0	0	0	0	0	0	0	0	0	0.016726	0.014364	0	0	0	0	0	0	0	0	0	0	0	0	0	0	0	0	0	0
s__Acinetobacter_sp._MG-2011-22-CW	-6.89	0.586	0.7434	no	down	0.024	0.0004	0.0475	0	0	0	0	0	0	0	0	0	0	0	0.008676	0	0	0	0	0	0	0	0	0	0	0	0	0.002954	0	0	0	0	0	0	0	0	0	0	0	0	0	0	0	0
s__Parabacteroides_sp._enrichment_culture	0.25	0.586	0.7434	no	up	0.0151	0.0164	0.0138	0	0	0	0	0	0	0	0	0	0	0	0	0	0	0	0	0	0	0	0	0	0.444005	0	0	0	0	0	0	0	0	0	0.030883	0	0	0	0	0	0	0	0	0
s__Klebsiella_sp._enrichment_culture_clone_SRC_DSB1	2.9	0.586	0.7434	no	up	0.0098	0.0172	0.0023	0	0	0	0	0	0	0	0	0	0	0	0	0	0	0	0	0.464481	0	0	0	0	0	0	0	0	0	0	0	0	0	0	0	0	0	0	0.030208	0	0	0	0.032974	0
s__Brevibacillus_unclassified	-5.12	0.586	0.7434	no	down	0.0053	0.0003	0.0104	0.00627	0	0	0	0	0	0	0	0.00285	0	0	0	0	0	0	0	0	0	0	0	0	0	0	0	0	0	0	0	0	0	0	0	0	0	0	0	0	0	0	0	0
s__Parabacteroides_goldsteinii	-0.19	0.586	0.7434	no	down	0.0052	0.0049	0.0056	0	0	0	0	0	0	0	0	0	0.011352	0	0	0	0	0	0	0	0	0	0	0	0	0	0	0	0	0.119722	0	0	0	0	0	0	0	0	0	0	0	0	0	0
s__Anaeroglobus_unclassified	3.4	0.586	0.7434	no	up	0.0041	0.0074	0.0007	0	0	0	0	0	0	0	0	0	0	0	0	0	0	0	0	0	0	0	0	0	0	0	0.19983	0	0	0	0	0	0	0	0	0	0	0	0	0	0	0	0	0
s__Bacteroides_clarus	-4.37	0.586	0.7434	no	down	0.0032	0.0003	0.0062	0	0	0	0	0	0	0	0	0	0	0	0	0.003039	0	0	0	0	0	0	0	0	0.004562	0	0	0	0	0	0	0	0	0	0	0	0	0	0	0	0	0	0	0
s__Rhodospirillales_unclassified	2.24	0.586	0.7434	no	up	0.0031	0.0052	0.0011	0	0	0	0	0	0	0	0	0	0	0	0	0	0	0.139525	0	0	0	0	0	0	0	0	0	0	0	0	0	0	0	0	0	0	0	0	0	0.025619	0	0	0	0
s__Victivallaceae_unclassified	-1.12	0.586	0.7434	no	down	0.0019	0.0012	0.0026	0	0	0	0	0	0	0	0	0	0	0	0	0	0	0	0	0	0	0	0	0	0	0	0	0.002954	0	0.029931	0	0	0	0.070308	0	0	0	0	0	0	0	0	0	0
s__Bacteroides_rodentium	0	0.586	0.7434	no	no	0.0014	0.0014	0.0014	0	0	0	0	0	0	0	0	0	0	0	0.019087	0	0	0	0	0	0.019257	0	0	0	0	0	0	0	0	0	0	0	0	0	0	0	0	0	0	0	0	0	0.038469	0
s__Acinetobacter_sp.	0.68	0.586	0.7434	no	up	0.0013	0.0016	0.001	0	0	0	0	0	0	0.020762	0	0	0	0	0.022557	0	0	0	0	0	0	0	0	0	0	0	0	0	0	0	0	0	0	0	0	0	0	0	0	0	0	0	0	0
s__Lachnoclostridium_pacaense	0.35	0.586	0.7434	no	up	0.0013	0.0014	0.0011	0	0	0	0	0	0	0	0	0	0	0	0	0	0	0	0	0.019286	0	0	0	0	0	0	0	0	0.019291	0	0	0	0	0	0	0	0	0	0	0	0	0	0	0
s__Pseudoflavonifractor_unclassified	-1.09	0.586	0.7434	no	down	0.0013	0.0008	0.0017	0	0	0	0	0	0	0	0	0	0	0	0.010411	0	0	0	0	0.01125	0	0	0	0	0	0	0	0	0	0	0	0	0	0.046872	0	0	0	0	0	0	0	0	0	0
s__Actinobacillus_unclassified	-1	0.586	0.7434	no	down	0.0012	0.0008	0.0016	0.010972	0	0	0.009587	0	0	0	0	0	0	0	0	0	0	0	0	0	0	0	0	0	0	0	0	0	0	0	0	0	0.042816	0	0	0	0	0	0	0	0	0	0	0
s__Loigolactobacillus_unclassified	0	0.586	0.7434	no	no	0.0005	0.0005	0.0005	0	0	0	0	0	0	0	0	0	0	0	0.013881	0	0	0	0	0	0	0	0	0	0	0	0	0	0	0	0	0	0	0	0	0	0	0.006881	0	0	0	0	0	0
s__Parvibacter_unclassified	-0.58	0.586	0.7434	no	down	0.0005	0.0004	0.0006	0	0	0	0	0	0	0	0	0	0	0	0	0	0	0	0	0	0	0	0	0	0	0	0	0.010337	0	0	0	0	0	0.005408	0	0	0	0.009634	0	0	0	0	0	0
s__Bacteroides_bouchesdurhonensis	-0.42	0.586	0.7434	no	down	0.0004	0.0003	0.0004	0	0	0	0	0	0	0	0	0	0	0	0	0	0	0	0	0	0	0	0	0	0	0	0	0	0	0.009353	0	0	0	0	0	0	0	0	0	0	0.003323	0	0	0
s__Streptococcus_varani	0	0.586	0.7434	no	no	0.0004	0.0004	0.0004	0	0	0	0	0	0	0	0	0	0	0	0	0	0	0	0	0	0	0	0	0.005014	0	0	0	0.005907	0	0	0	0	0	0	0	0	0	0	0	0	0	0	0	0
s__Actinomycetaceae_unclassified	-0.42	0.586	0.7434	no	down	0.0004	0.0003	0.0004	0	0	0	0	0	0	0	0	0	0	0	0	0	0	0	0	0	0	0	0	0	0	0	0	0	0	0.007483	0	0	0	0	0	0	0	0	0	0	0	0	0	0
s__Ezakiella_unclassified	0.42	0.586	0.7434	no	up	0.0003	0.0004	0.0003	0	0	0	0	0	0	0	0	0	0	0	0	0	0	0	0	0	0	0	0	0	0	0.009576	0	0	0	0	0	0	0	0	0.005147	0	0	0	0	0	0	0	0	0
s__Selenomonas_unclassified	0.58	0.586	0.7434	no	up	0.0003	0.0003	0.0002	0.004702	0	0	0	0	0	0	0	0	0	0	0	0.003039	0	0	0	0	0	0	0	0	0	0	0	0	0	0	0	0	0	0	0	0	0	0	0	0	0	0	0	0
s__Monoglobus_unclassified	-0.01	0.5915	0.7458	no	down	0.1867	0.1861	0.1874	0.192796	0.157442	0	0.068707	0.0182	0.017498	0.202833	0.102677	0	0.240275	0.016022	0.161369	0.072942	0.216585	0.041142	0.01373	0.012858	0.32951	1.26572	0.10032	0	0.434882	0.03192	0.051441	0.962859	0.025721	0.286211	0.632664	0.316671	0.744991	0.036056	0.018873	0.049792	0.018655	0.063309	0.005754	0.102475	0.006645	0.063495	0.054956	0
s__Catenibacterium_unclassified	-0.1	0.5927	0.7458	no	down	0.137	0.1324	0.1416	0	0	0	0	0	0.017498	0	0	0	0	0.010681	0.008676	0	0	0	0	0.658952	0.258901	0	0	0	0	0	0	2.6139	0.00643	0	0	0	0	0.023436	0.013726	0	0	0	3.1157	0	0	0	0.016487	0
s__Paraprevotella_unclassified	0.3	0.5927	0.7458	no	up	0.0844	0.0931	0.0757	0.14107	0	0	0	0	0	0	0	0	0	0	0.522279	0	0	0	0.003923	0.017679	0	0	0	1.63458	0	0	0	0.047257	0	0.147782	0	0	0	0.063097	0	0	0	0	0	0.058069	0.435252	0	0	0
s__Roseburia_sp._831b	-2.23	0.5939	0.7458	no	down	0.0131	0.0046	0.0216	0	0	0	0	0	0	0	0	0	0	0.026703	0	0	0	0	0	0	0	0	0	0	0.097316	0	0	0	0	0	0	0.048882	0	0	0	0	0	0	0	0	0	0	0.179523	0
s__Lentilactobacillus_unclassified	3	0.5939	0.7458	no	up	0.0018	0.0032	0.0004	0	0	0	0	0	0	0	0	0	0	0	0	0	0	0	0	0	0	0.008355	0	0	0	0	0.009893	0.069409	0	0	0	0.008501	0	0	0.003431	0	0	0	0	0	0	0	0	0
s__C2U_unclassified	1.58	0.5939	0.7458	no	up	0.0016	0.0024	0.0008	0	0	0	0	0	0	0	0	0	0	0	0.029498	0	0	0	0	0	0	0	0	0	0	0	0	0.013291	0	0.022448	0	0	0	0	0	0	0	0	0	0	0	0	0	0
s__uncultured_Hespellia_sp.	1.32	0.5939	0.7458	no	up	0.0014	0.002	0.0008	0	0	0	0	0	0.019442	0	0	0	0	0	0	0	0	0	0	0	0	0	0	0	0	0.012768	0	0	0	0.022448	0	0	0	0.016225	0	0	0	0	0	0.005124	0	0	0	0
s__Megasphaera_unclassified	0.08	0.5967	0.7482	no	up	0.135	0.1388	0.1312	0.357378	0	0	0.594392	0	2.25532	0	0	0.05272	0	0	0	0	0	0	0.019614	0.025715	0.209688	0.020886	0	0	0	0.003192	0.009893	0	0	0.19829	0	1.16254	0	0.625563	0	0.007377	0	0	1.20111	0	0	0	0	0.008681
s__Erysipelatoclostridium_sp._SNUG30386	0.04	0.6018	0.7536	no	up	0.406	0.4112	0.4009	0.789993	0	0	0.161381	0.766693	0.365517	0.13256	0.306289	0	1.08786	0.016022	0.839811	0	0.838955	0.148469	0.241252	0.496625	0.06847	2.00092	0	0	0	0.121297	1.35726	0.047257	1.10922	0.205773	0.057278	0.286917	0.22835	0.472327	0.60736	0.580902	0.881083	0.158271	0.073361	0.370617	1.94701	0.613787	0.384693	0.232948
s__Citrobacter_freundii	1.62	0.6037	0.7541	no	up	0.0702	0.106	0.0344	0	0	0	0	0.050051	0.054439	0	0.057429	0	0	0	0.156163	0	0	0.041142	0	0	0	0.267346	2.2357	0	0	0	0	0	0	0	0	0	0	0.036056	0	0	0	0	0	0	0.232577	0	0	0
s__Lactobacillus_gasseri	1.12	0.604	0.7541	no	up	0.025	0.0343	0.0158	0	0	0.129025	0	0	0.303301	0.162905	0	0	0	0	0	0	0	0	0	0	0	0.330005	0	0	0	0	0	0	0	0	0	0	0	0	0	0.252646	0.097579	0	0.076238	0	0	0	0	0
s__Coprobacillus_unclassified	-2.2	0.6068	0.7565	no	down	0.0201	0.0072	0.033	0.004702	0	0	0.004793	0	0.034996	0	0	0	0	0.00356	0	0	0	0	0	0.003214	0.057771	0	0	0	0	0.020748	0	0.031012	0.011253	0.022448	0	0	0	0	0.006863	0	0	0	0	0	0	0	0.009159	0
s__Eggerthella_unclassified	1.01	0.6081	0.7569	no	up	0.0154	0.0206	0.0102	0.020377	0	0.007331	0.007989	0.075077	0	0.019165	0	0	0.032163	0.007121	0	0	0.022405	0	0	0	0.1348	0	0	0	0.024329	0	0.031656	0.00443	0.170402	0	0	0	0	0	0.013726	0.009221	0.066009	0	0	0	0.003323	0.011397	0.018319	0
s__Dialister_unclassified	-0.83	0.6097	0.7569	no	down	1.3782	0.9908	1.7657	0.047023	0.718678	0.008797	5.38308	1.9975	0.033052	0	0.193171	4.99986	0.051082	0.012462	2.72939	2.58335	0.007468	0.897968	0.025498	1.01414	0.492126	0.016709	0	0.010028	2.67468	0.036708	0.069248	1.76918	0.01286	0.967132	0.400948	1.50047	0.079922	0.028844	0.017157	0.016597	0.00287	9.18525	4.6232	3.89746	0.019935	0.040702	0.20517	6.9219
s__Anaerostipes_unclassified	-1.27	0.6097	0.7569	no	down	0.3283	0.1925	0.4641	0.609737	0.061125	0.268313	0.186946	0.122853	0.031108	0.02236	0.081793	0.048445	0.223248	0.010681	0.645475	0.022794	0.114516	0.030409	0.678644	0	0.659021	0	0	0.172984	0.218961	0.493169	0.138496	0.159492	0.07234	0.123464	0	0.114767	2.80299	0.090139	0	0.403865	0.152109	0.027525	0.185561	0.257895	0.016613	3.4092	0.102585	0.0463
s__uncultured_Pyramidobacter_sp.	3	0.6143	0.7595	no	up	0.0144	0.0256	0.0032	0	0	0	0	0	0.132208	0	0	0	0	0.023143	0	0	0	0.29336	0	0	0.014978	0.219307	0	0	0.007603	0	0	0	0	0	0	0	0	0.03245	0	0	0	0	0	0	0	0	0.005496	0
s__Faecalimonas_umbilicata	-0.53	0.6146	0.7595	no	down	0.1039	0.085	0.1227	0.098749	0.58902	0.114363	0	0.389034	0	0	0.069611	0	0.194869	0.019582	0	0	0.052279	0.033987	0	0	0	0.043861	0	0	0.194632	0.009576	0.409552	0	0.077163	0	0	0	0	0	0	0.012909	0.132019	0	0	0	0	0.014653	0	0
s__Betaproteobacteria_unclassified	-4.24	0.6179	0.7595	no	down	0.0169	0.0017	0.0321	0	0	0	0	0	0	0	0	0	0	0	0.038173	0	0	0	0	0	0	0	0	0	0	0	0	0.008861	0	0	0	0	0	0	0.003431	0	0	0	0	0	0	0	0	0
s__Peptostreptococcaceae_unclassified	-0.97	0.6179	0.7595	no	down	0.0042	0.0028	0.0055	0	0.033341	0	0	0	0	0	0	0	0	0	0	0	0	0	0	0	0	0	0	0.042619	0	0	0	0	0	0	0	0	0	0	0	0	0	0	0	0	0.068112	0	0	0
s__FukuN57_unclassified	1.4	0.6179	0.7595	no	up	0.002	0.0029	0.0011	0	0	0	0	0	0	0	0	0	0	0	0.031233	0	0	0	0	0	0	0	0	0	0	0	0	0.033966	0	0.013095	0	0	0	0	0	0	0	0	0	0	0	0	0	0
s__Lactococcus_sp._ARa2	-1	0.6179	0.7595	no	down	0.0013	0.0009	0.0018	0	0	0	0.011185	0	0	0	0	0	0	0	0	0	0	0	0	0	0	0	0	0	0.012165	0	0	0	0	0	0	0.019128	0	0	0	0	0	0	0	0	0.006645	0	0.021982	0
s__TM7a_unclassified	0.74	0.6179	0.7595	no	up	0.0004	0.0005	0.0003	0	0	0.004399	0	0	0	0	0	0	0	0	0	0.003039	0	0	0	0	0	0	0	0	0.006082	0	0	0	0	0	0	0	0	0.005408	0	0	0	0	0	0	0	0	0	0
s__Streptococcus_equinus	1.33	0.622	0.7634	no	up	0.0437	0.0625	0.0249	1.23985	0	0	0	0.354908	0	0	0	0	0	0	0	0	0	0	0	0	0	0.020886	0	0	0	0.014364	0	0	0.057872	0	0.637871	0	0	0	0	0.014753	0	0	0	0	0	0.009768	0	0
s__Klebsiella_granulomatis	2.06	0.6248	0.7647	no	up	0.035	0.0564	0.0135	0.479639	0	0	0	0.015925	0	0	0	0	0	0.671141	0	0	0	0	0	0	0	0	0	0.355997	0	0	0	0	0	0	0	0	0	0	0.133825	0	0	0	0	0	0	0	0	0
s__uncultured_Anaerotruncus_sp.	-1.97	0.6248	0.7647	no	down	0.003	0.0012	0.0047	0	0	0	0	0	0	0	0	0	0	0	0.020822	0	0	0.008944	0	0.003214	0	0	0	0	0	0	0	0	0	0	0	0	0	0.073914	0	0	0	0	0	0	0	0	0	0
s__UCG-010_unclassified	-0.71	0.6297	0.7696	no	down	0.1166	0.0886	0.1445	0	0.007409	0	0	0	0	0	0	0	0	0	0.015616	0	0	0	0	0	0.044933	0	0.30096	0	0	0.37666	0	1.6023	0	0.044896	0	0.012752	0	0.252389	0	0	0	0.088081	1.0026	0.035866	0	0	0	0.020256
s__Alistipes_sp.	0.45	0.6365	0.7769	no	up	0.0283	0.0326	0.0239	0	0	0	0	0	0	0.041525	0	0	0.003784	0	0	0	0	0.119848	0	0	0.158336	0	0.291406	0	0.021288	0.146834	0	0.017721	0	0.080438	0	0.019128	0	0	0	0.049792	0.007175	0.005505	0.024454	0.029035	0	0	0	0
s__Oxalobacter_unclassified	-0.68	0.6409	0.7808	no	down	0.0075	0.0058	0.0093	0	0	0	0	0	0.003888	0	0	0	0	0	0.020822	0	0	0.123426	0	0	0	0	0	0	0	0	0	0	0	0.007483	0	0	0	0.041464	0	0	0	0	0.066169	0	0	0	0	0
s__Cellulosilyticum_unclassified	-0.43	0.6424	0.7808	no	down	0.0057	0.0049	0.0066	0	0	0	0	0	0	0	0.008701	0	0	0	0	0.123089	0	0	0	0	0	0	0	0	0	0	0	0	0	0	0.148403	0	0	0.023436	0	0	0	0	0	0	0	0	0	0
s__Rhizobiaceae_unclassified	0.53	0.6424	0.7808	no	up	0.0011	0.0013	0.0009	0	0	0	0	0	0	0	0	0	0	0	0.005205	0	0	0	0	0	0	0	0	0	0	0	0	0.014768	0	0.014965	0	0	0	0	0	0	0	0	0	0	0	0	0	0
s__UCG-002_unclassified	1.07	0.6466	0.7848	no	up	1.3474	1.8272	0.8676	0.322894	0.083352	0.016128	0.202924	0	1.32403	0.100618	0.448992	0	0.022703	0.046286	2.2019	0.004559	0.024895	4.60253	0	0.216972	3.01481	0.01462	5.33607	0	0.247852	4.67952	0.023742	9.61825	9.57785	7.20392	0.057278	0.541954	0.11132	5.23707	0.104658	0.833548	0.453456	0.689513	1.53771	1.00425	0.038209	0.003256	0.115408	0.677142
s__Tannerellaceae_unclassified	1.6	0.6533	0.7918	no	up	0.052	0.0782	0.0258	0.084642	0	0	0	0	0	0	0.057429	0	0	0	0.031233	0	0.062237	0.751288	0	0	0.736049	0	0.329623	0	0.059302	0	0	0	0	0	0	0.008501	0	0.052281	0	0.204699	0	0	0.005754	0	0	0	0	0
s__Anaerofilum_sp._Marseille-P3374	1.82	0.6601	0.7978	no	up	0.0178	0.0278	0.0079	0	0	0	0	0	0	0	0	0	0	0	0	0.117011	0	0	0	0	0	0	0.057326	0	0	0	0	0.00443	0.546571	0.024319	0	0	0	0.055886	0	0	0.130584	0	0	0.003416	0	0	0	0
s__Bordetella_pseudohinzii	0.74	0.6601	0.7978	no	up	0.0012	0.0015	0.0009	0.009405	0	0	0.009587	0	0	0.004791	0	0	0	0	0	0	0	0	0	0.006429	0	0	0	0	0.009123	0	0	0	0	0	0	0.010627	0	0	0.003431	0	0	0	0	0	0.006645	0	0	0
s__Bacteroides_faecis	0.97	0.6672	0.8	no	up	0.0216	0.0286	0.0146	0	0	0	0	0	0.680484	0	0	0	0	0	0	0	0	0.041142	0	0	0	0	0	0	0	0.049477	0	0	0	0	0	0.051007	0	0	0	0	0	0	0	0	0	0	0.34256	0
s__Fournierella_unclassified	1.18	0.6672	0.8	no	up	0.0018	0.0025	0.0011	0	0	0	0	0	0	0	0	0	0	0	0	0	0.04979	0	0	0	0	0	0	0	0	0	0	0.00443	0.01286	0	0	0	0	0.016225	0	0	0	0	0	0	0	0	0	0
s__Dielma_unclassified	-0.19	0.6672	0.8	no	down	0.0007	0.0007	0.0008	0.01254	0	0	0	0	0	0	0	0	0	0	0	0	0	0	0	0	0.006419	0	0	0	0	0	0	0	0	0	0	0	0	0	0	0	0	0	0	0	0	0	0	0
s__Gemmatimonas_unclassified	-0.26	0.6672	0.8	no	down	0.0006	0.0005	0.0006	0	0	0	0	0	0	0	0	0	0	0	0	0.003039	0	0	0	0.01125	0	0	0	0	0	0	0	0	0	0	0	0	0	0	0	0	0	0	0	0	0	0	0	0
s__Nitrospira_unclassified	0.32	0.6672	0.8	no	up	0.0004	0.0005	0.0004	0	0	0	0	0	0	0	0	0	0	0	0	0.003039	0	0	0	0	0	0	0	0	0.009123	0	0	0	0	0	0	0	0	0	0	0	0	0	0	0	0	0	0	0
s__Victivallis_unclassified	1.82	0.6674	0.8	no	up	0.0468	0.0729	0.0207	0	0	0	0	0	0	0	0	0	0	0	0	0	0	0.021465	0	0	0.228946	0	0	0	0	0	0	1.71306	0	0.005612	0	0	0	0.463314	0	0	0	0	0	0	0	0	0	0
s__Bacteroides_sp._2011_Ileo_VSA_D8	4.17	0.6795	0.8133	no	up	0.276	0.523	0.029	0.020377	0	0	0	3.56501	0	0	0	0	0	0	0.019087	5.03146	0	0	5.48604	0	0	0	0	0	0	0	0	0	0	0	0	0	0	0	0	0	0	0	0	0	0	0	0	0
s__Desulfovibrionaceae_unclassified	-1.91	0.6821	0.8143	no	down	0.0122	0.0051	0.0192	0	0	0	0.011185	0	0.029164	0	0	0	0.034055	0.014242	0.008676	0	0	0	0.005884	0.003214	0.010698	0	0	0.020056	0	0	0	0	0	0	0	0	0	0.027042	0	0.003688	0.321437	0.005505	0	0.005124	0	0	0	0
s__Fusobacterium_unclassified	-0.75	0.6822	0.8143	no	down	0.879	0.6547	1.1034	0.029781	0.053716	11.4993	0.01438	2.43203	0.023331	0.443997	0.175768	0	0.660285	0.087231	0	0.012157	1.61567	0	0.011768	0	0	0.03133	0	0.007521	0.031932	0.028728	0.484736	0.002954	0	0.029931	0.010414	0.044631	0.028544	0.041464	0.082354	0.035039	10.2659	0	0.053223	0	0.009968	0.16932	0.097089	0
s__Eubacterium]_coprostanoligenes_group_unclassified	-0.16	0.6843	0.8157	no	down	1.0798	1.0218	1.1378	0.037619	0.613099	0.008797	0.933131	0.034126	0.052494	0.284286	0.887543	0	0.015135	0	0.82246	0.591132	3.05211	1.29329	0	0.726455	0.374444	0.096078	3.62585	0.027577	0.038014	0.529877	0.520349	5.61914	6.67299	0.731429	0.557161	0.195528	0.068505	6.19254	0.075491	0.035039	0.322872	0.791357	1.46866	0.333043	0.428607	0.004884	0.082434	0.567179
s__Klebsiella_oxytoca	0.74	0.6864	0.8171	no	up	0.0179	0.0224	0.0134	0	0	0	0	0	0	0	0.090495	0.022798	0	0	0	0.047108	0.089621	0	0	0	0.06847	0	0	0.220618	0	0.067033	0	0	0	0	0	0	0.094194	0	0	0	0	0.013763	0	0	0	0	0	0
s__Bacteroides_nordii	1.36	0.6891	0.8192	no	up	0.0041	0.0059	0.0023	0.023512	0	0	0	0.006825	0	0	0.020883	0	0	0	0	0	0	0	0	0	0	0	0	0	0	0	0.108818	0	0	0	0	0	0	0	0	0	0	0	0	0	0	0	0	0
s__UCG-005_unclassified	1.49	0.6986	0.8289	no	up	0.3452	0.5093	0.181	0.004702	0.109284	0	0	0	0.103045	0.014374	0.097456	0	0	0	0.782551	0.013677	0	1.23247	0.011768	0	0.175454	0	4.50007	0	0.004562	2.82495	0	3.29321	0.009645	0.574293	0	0.046757	0	1.88751	0.010294	0.02213	0	0.294522	0.132338	0.128093	0	0	0	0.282143
s__Enterobacter_sp._NJ-64	-1.29	0.6992	0.8289	no	down	0.0119	0.0069	0.0169	0	0	0	0	0	0	0	0.033065	0	0	0	0	0	0	0	0.052958	0	0.047073	0	0	0	0	0.052669	0	0	0	0	0	0	0.131301	0	0	0.036883	0	0	0	0	0	0.017909	0	0
s__Desulfovibrio_unclassified	0.98	0.7023	0.8315	no	up	0.1688	0.2239	0.1137	0	0	0	0	0	0.563829	0	0.207093	0	0	0	0.022557	0	0	0.468661	0	0.014465	0.06633	0.033418	2.16405	0.005014	0	0.126085	1.5472	0.691132	0	0.134688	0	0.340049	0	0.852713	0.01201	0	0.01148	0	0.128023	0	0.008306	0	0.05862	0.020256
s__Acidothermus_unclassified	0.32	0.711	0.8406	no	up	0.0009	0.001	0.0008	0	0	0.002932	0	0	0	0	0	0	0	0	0	0.007598	0	0	0	0	0	0	0	0	0.012165	0	0.003957	0	0	0	0	0.010627	0	0	0	0	0	0	0	0	0	0	0	0
s__Prevotellaceae_NK3B31_group_unclassified	-6.84	0.7179	0.8455	no	down	0.0577	0.001	0.1143	0	0	0	0.011185	0	0	0	0	0	0	0	0	0	0	0	0	0.003214	0	0	0	0	0.012165	0	0	0	0	0	0	0	0	0	0	0	0	0	0	0	1.27918	0	0	0
s__Howardella_unclassified	3.73	0.7179	0.8455	no	up	0.0057	0.0106	0.0008	0	0	0	0	0	0	0	0	0	0	0	0	0	0	0	0	0	0	0	0.109874	0	0	0.175562	0	0	0	0	0	0.008501	0	0	0	0	0	0	0.005754	0	0	0	0	0
s__Bacteroides_plebeius	1.14	0.719	0.8455	no	up	0.4314	0.5937	0.2692	0	0	0	0	0	0	0	0	0.202331	0	12.8247	0	0	0	0	0	0	0	0	0	0	0	2.98774	0	0	0.014468	0	0	0.040381	0	0	0	0	0.344397	0	0	0	5.63004	0	0	0
s__Family_XIII_UCG-001_unclassified	-1.03	0.7193	0.8455	no	down	0.0194	0.0128	0.0261	0.004702	0	0	0	0	0.038885	0	0.057429	0	0	0	0.072876	0.031912	0	0.023254	0.003923	0	0	0	0	0	0	0.014364	0	0.078269	0.019291	0	0	0.029754	0	0.081125	0	0.127245	0.02009	0.068814	0.174053	0.145173	0	0	0	0.014469
s__Haemophilus_unclassified	-1.46	0.72	0.8455	no	down	0.2296	0.1226	0.3367	0.851124	0.303771	0.189138	0.428218	0.125128	0.005833	0.277898	0.020883	0.019948	0	0.053406	0	0	0	0	0.16868	0.128576	0.023536	0.025064	0	0.020056	0.057781	0.513917	0.085076	0.008861	0	0.003741	6.62866	0.03613	0.459554	0	0.02402	0.023974	0.012915	0.152766	0.054661	0.017079	0	0.100941	0.032974	0.068004
s__Actinobacteriota_unclassified	-2.58	0.7332	0.8587	no	down	0.0084	0.0024	0.0144	0	0	0	0	0	0	0	0	0	0	0	0	0	0.019916	0	0	0.01125	0	0.022975	0	0	0	0	0	0	0	0.009353	0	0	0	0	0	0	0	0	0	0	0.011629	0	0	0
s__Bacteroides_sp._S254	0.7	0.7332	0.8587	no	up	0.0053	0.0065	0.004	0	0	0	0.012783	0	0	0	0	0	0.098381	0	0	0	0	0	0	0	0	0	0	0	0	0.063841	0	0	0	0	0	0	0	0.036056	0	0.02213	0	0	0	0	0	0	0	0
s__CAG-56_unclassified	0.36	0.7371	0.8621	no	up	0.0766	0.0862	0.067	0	0	0	0.409044	0	0	0.303451	0.508162	0	0	0	0	0	0	0.060819	0.011768	0	0.023536	0.04595	0	0	0.281305	0.075013	0	0.125526	0.07234	0.409675	0	0.17215	0.211223	0.099153	0	0.582746	0	0.097715	0	0.054653	0.048177	0.027677	0.111744	0.062216
s__Elsterales_unclassified	0	0.739	0.8632	no	no	0.0011	0.0011	0.0011	0.003135	0	0	0	0	0	0	0	0	0	0	0	0	0	0.007155	0	0	0	0.016709	0	0	0	0.003192	0	0	0	0	0	0	0.011417	0	0	0.003688	0.00287	0	0	0	0	0	0	0
s__UCG-009_unclassified	-1.85	0.7483	0.8724	no	down	0.0117	0.0051	0.0184	0	0.020375	0	0	0	0	0.003194	0.012182	0	0	0	0	0	0	0.003578	0	0.003214	0	0	0	0	0	0	0	0.005907	0	0.089792	0	0	0	0.156842	0.017157	0	0	0.079824	0.021577	0	0	0	0	0
s__Ruminococcus_unclassified	0.84	0.7489	0.8724	no	up	1.3018	1.6693	0.9343	2.77595	1.45588	0.007331	0.222098	0.029576	0.12832	2.82529	5.21736	0.004275	0.018919	1.03608	5.40498	0.021275	0.024895	1.78878	0	0.306975	0.032095	0.041773	0.26752	0.072704	1.01118	0.4006	1.03278	0.973196	19.5335	0.437735	1.56474	3.6279	0.051379	1.35749	0.089217	0.007377	0.00861	0.679879	0.094938	0.211781	0.10466	0.009768	2.28434	0.590329
s__Latilactobacillus_unclassified	-0.89	0.755	0.8756	no	down	0.0185	0.013	0.0241	0.028214	0	0.013196	0	0.020475	0	0.020762	0	0.012824	0.022703	0	0.038173	0.03799	0.014937	0.008944	0.009807	0	0	0.01462	0	0	0	0.009576	0.059355	0.031012	0	0.007483	0.249941	0.012752	0.008563	0.003606	0.027451	0.003688	0.074619	0.050922	0.007192	0	0	0	0.032974	0
s__Acidaminococcus_unclassified	-0.4	0.7557	0.8756	no	down	0.0395	0.0341	0.045	0.028214	0	0	0	0	0	0	0	0	0	0	0	0	0	0	0	0	0.73391	0	0	0	0	0.004788	0	0	0	0.153394	0	0.216781	0	0	0	0	0	0	0	0	0	0	0	0
s__Alistipes_sp._Marseille-P2431	-1.41	0.7557	0.8756	no	down	0.0084	0.0046	0.0122	0	0	0	0	0	0	0	0	0	0.011352	0	0	0	0	0	0	0	0	0	0	0	0	0.098953	0	0	0	0.013095	0	0	0	0.31188	0	0.009221	0	0	0	0.003416	0	0	0	0
s__Acidobacteriota_unclassified	-0.17	0.7557	0.8756	no	down	0.0008	0.0008	0.0009	0	0	0	0	0	0	0	0	0	0	0	0	0.004559	0	0	0	0.003214	0	0	0	0	0.009123	0	0	0	0	0.003741	0	0	0.005709	0	0.013726	0	0	0	0	0	0	0	0	0
s__Acidobacteriales_unclassified	-0.22	0.7586	0.8762	no	down	0.0013	0.0012	0.0014	0.003135	0	0	0	0	0	0	0	0	0	0	0	0	0	0	0	0.006429	0	0.008355	0	0	0	0.004788	0.009893	0	0	0	0	0.012752	0	0	0.003431	0	0	0	0	0	0	0	0	0
s__Veillonellaceae_unclassified	2.97	0.7592	0.8762	no	up	0.016	0.0283	0.0036	0.009405	0.024079	0	0	0	0	0	0	0	0	0	0	0.723338	0	0.003578	0	0	0	0	0	0	0	0	0	0.002954	0	0	0	0	0	0	0	0	0	0	0	0	0	0	0.010991	0
s__Atopobiaceae_unclassified	0.54	0.7592	0.8762	no	up	0.0027	0.0032	0.0022	0	0	0	0.003196	0	0	0	0.005221	0	0	0	0	0	0	0	0	0	0	0	0	0	0	0	0	0.038396	0	0.039284	0	0.010627	0	0.007211	0	0	0	0	0.024454	0.015371	0	0	0	0.002894
s__Ruminococcus]_gauvreauii_group_unclassified	-1.54	0.7645	0.8811	no	down	0.0322	0.0165	0.0479	0	0.062977	0	0.057522	0	0	0	0.06439	0	0	0	0	0.021275	0	0.012521	0	0.014465	0.010698	0	0	0	0	0.012768	0	0.144724	0	0.044896	0	0.057383	0	0.014422	0	0	0	0.177539	0.021577	0	0.01329	0	0	0.290824
s__uncultured_Citrobacter_sp.	-0.74	0.7783	0.8958	no	down	0.009	0.0067	0.0112	0	0	0	0	0	0	0	0	0	0	0	0.038173	0	0	0	0.088263	0	0	0.037596	0	0	0	0.017556	0	0	0	0	0	0	0	0	0	0	0	0	0	0	0.20932	0	0	0
s__Eubacterium]_ventriosum_group_unclassified	-1.14	0.7801	0.8967	no	down	0.1765	0.1102	0.2428	0.556444	0.177817	0	0.02237	0.00455	0	0.552601	0.06265	0	0.228924	0	0.131871	0.060785	0.054769	0.046508	0	0.036966	0.012838	0.04595	0	0.030084	0.401429	0.02394	0.112775	0.002954	0	0.409675	0	0.023378	0.456699	0.407427	0.006863	0.324568	0.01148	0.056427	0	0.042698	0	1.02895	0.518419	0.387765
s__GCA-900066575_unclassified	-0.18	0.7843	0.9003	no	down	0.0153	0.0144	0.0163	0	0	0	0	0	0	0.068676	0.102677	0	0	0	0	0.047108	0	0.032198	0	0	0.025676	0	0	0	0	0.076609	0	0.014768	0.00643	0.014965	0	0.021253	0	0.023436	0	0.020285	0	0.031654	0.031646	0.112722	0	0	0	0.109963
s__RF39_unclassified	-0.36	0.8153	0.9335	no	down	0.0292	0.0256	0.0328	0.007837	0	0	0	0	0	0	0	0	0	0	0.022557	0	0	0	0	0.003214	0	0	0.143314	0	0	0.481997	0	0	0	0.031801	0	0	0	0.018028	0	0	0	0	0.161107	0	0	0	0	0.005788
s__Aeriscardovia_unclassified	0.14	0.8153	0.9335	no	up	0.0171	0.018	0.0163	0	0.059272	0	0	0	0	0	0	0	0	0	0	0	0.146879	0	0.035305	0	0.111263	0	0	0	0	0.132469	0	0	0	0	0	0	0.151282	0	0	0	0	0	0	0.042698	0	0	0	0
s__Lachnospiraceae_UCG-001_unclassified	0.52	0.8472	0.9687	no	up	0.0277	0.0326	0.0227	0	0.127806	0	0.044739	0	0.157483	0	0.222756	0	0	0	0	0.086618	0	0.019677	0	0	0	0	0	0	0.112522	0.073417	0	0	0	0.035543	0	0.048882	0	0.059492	0	0.081142	0	0.028902	0	0.025619	0.029903	0	0.012823	0.008681
s__Faecalitalea_unclassified	2.6	0.8516	0.9725	no	up	0.059	0.1013	0.0167	0	0	0	0.043141	0	0	0	0.013922	0	0.037839	0.005341	0	0	0.017426	0	0	0	0.051352	0	0	1.82511	0.031932	0	0.427359	0	0.281323	0	0	0	0	0	0.061765	0	0.021525	0.034407	0	0	0.041532	0	0	0
s__Fusobacteriotaceae_unclassified	6.86	0.8626	0.9837	no	up	0.2459	0.4876	0.0042	0	0	13.0828	0	0	0.009721	0.01118	0	0	0	0	0	0	0	0	0	0	0	0.012532	0	0	0.028891	0.020748	0	0	0	0	0	0	0.028544	0	0	0.011065	0.00861	0	0.007192	0	0	0	0	0
s__Bacteroides_sp._4072	-0.07	0.8639	0.9839	no	down	0.2077	0.2025	0.2129	0	0	0	0.027163	1.76772	0	0.404069	0	0	0	0	0	0	0.599965	0.075129	0	0	0	0.332094	0	0	1.11305	0	1.14754	0	0	0	0	0	0.225495	0	0	0	0	0	0.023015	0	0	0.179089	2.41257	0.039066
s__SC-I-84_unclassified	-0.62	0.8682	0.9875	no	down	0.0016	0.0013	0.002	0	0	0	0	0	0	0	0	0	0	0	0	0.010637	0	0	0	0.006429	0	0.004177	0	0	0.003041	0	0.009893	0	0	0	0	0	0	0	0	0	0	0	0	0	0.011629	0	0	0
s__Chloroplast_unclassified	-0.77	0.8695	0.9877	no	down	0.0084	0.0062	0.0106	0	0	0	0	0	0.005833	0	0	0	0	0.023143	0.019087	0	0	0	0	0	0.014978	0	0	0	0	0.011172	0	0.038396	0.027329	0.02806	0	0	0	0.050478	0.04804	0.003688	0	0	0	0	0	0	0	0
s__Alloprevotella_unclassified	-5.92	0.8748	0.9881	no	down	0.1819	0.0059	0.3579	0.007837	0	0	0	0	0	0	0.008701	0	0.007568	0	0	0	0	0.003578	0	0	0.017117	0	0	0.010028	0	0	0.007914	0.048734	0	0.048637	0.010414	0.017002	0	0	0.01201	0	8.54535	0	1.01699	0.018787	0	0	0	0
s__Clostridia_vadinBB60_group_unclassified	-1.39	0.8771	0.9881	no	down	0.0768	0.0424	0.1112	0	0	0	0	0	0	0	0.010442	0	0	0	0.006941	0.062304	0	0.051875	0	0	0.051352	0	0.023886	0	0	0.012768	0	0.860961	0	0.063603	0	0	0	0.131603	0	0	0	0.05918	0.719228	0.04099	0	0	0.003664	0
s__uncultured_Porphyromonas_sp.	0.82	0.8808	0.9881	no	up	0.0035	0.0044	0.0025	0	0	0	0	0	0	0	0	0	0.00946	0	0.005205	0.007598	0	0.053663	0	0.009643	0	0	0	0.012535	0	0	0.017807	0	0	0.003741	0	0.012752	0	0.010817	0.003431	0	0	0	0	0	0.008306	0	0.009159	0
s__uncultured_Eubacterium_sp.	1.58	0.8865	0.9881	no	up	0.001	0.0015	0.0005	0	0	0	0.007989	0	0	0	0	0	0	0	0	0	0	0	0	0.025715	0	0	0	0	0	0	0	0.005907	0	0	0	0	0	0.005408	0	0.003688	0	0	0	0	0	0	0	0
s__Gardnerella_unclassified	1.26	0.8865	0.9881	no	up	0.0008	0.0012	0.0005	0	0	0	0	0	0	0	0	0	0	0	0	0	0	0	0	0	0	0	0	0	0	0	0	0.010337	0.016076	0.005612	0	0	0	0	0.005147	0	0	0	0	0	0	0	0	0
s__Oscillospira_unclassified	1.38	0.8866	0.9881	no	up	0.0081	0.0117	0.0045	0	0	0	0.009587	0	0	0	0.006961	0	0	0.258131	0.005205	0	0	0	0	0	0	0	0	0	0	0	0	0.023628	0	0.013095	0	0.010627	0	0.025239	0	0	0.0287	0	0	0.006832	0	0	0	0
s__Eubacterium]_oxidoreducens_group_unclassified	1.35	0.8887	0.9881	no	up	0.0016	0.0023	0.0009	0	0	0	0	0	0	0	0	0	0	0	0.027762	0	0	0.003578	0	0	0	0	0	0	0	0	0	0.007384	0	0.022448	0	0	0	0.007211	0	0	0	0	0	0	0	0	0	0.002894
s__Ralstonia_unclassified	-4.78	0.8963	0.9881	no	down	0.717	0.0504	1.3837	0.128531	0.042602	0.063046	0.009587	0.050051	0.011665	0.156517	0.005221	0.029922	0	0.014242	0.298445	0.016716	0.024895	0.010733	0.02746	0.008036	0.010698	0.037596	0	0	0	0.020748	0.037592	0.222993	0.004823	0.129076	0.445208	0	0.065651	0	0.020588	0.023974	0.130584	0.05918	0.113638	0.011955	0	0.019537	0.018319	0.04196
s__Eubacterium]_eligens_group_unclassified	-0.02	0.9104	0.9881	no	down	1.3934	1.383	1.4038	4.01267	0.090761	0.023459	2.04042	0	1.55345	2.17686	3.0977	0	0.100272	0.030264	1.5651	0	0.806592	0.751288	12.9452	2.2533	0.089866	0.156648	0	0.042619	2.46332	0.670327	0.063312	0.386916	1.45324	0.568681	0	1.747	0.085631	0	0.015441	2.82337	0.414711	0.96752	0.132338	0.888115	1.73602	0.058611	0	1.50042
s__Leuconostoc_unclassified	-1.91	0.9105	0.9881	no	down	0.5066	0.213	0.8002	0.391862	0.103727	0.189138	0.030359	0.170629	0.019442	0.084647	0.052208	0.178108	0.529741	0.012462	0.702735	0.191472	0.166795	0.100172	0.096109	0.030537	0.171174	0.043861	0.320069	0.100281	0.066905	0.207482	0.682587	0.692609	0.041797	0.374132	4.09019	0.178526	0.065651	0.055886	0.274513	0.033194	0.486461	0.60556	0.024454	0.076856	0.034887	0.144899	0.214329	0.094048
s__Candidatus_Stoquefichus_unclassified	2.43	0.9108	0.9881	no	up	0.0099	0.0167	0.0031	0	0	0	0	0.179729	0	0	0	0	0	0.142417	0	0	0	0	0	0	0	0	0	0	0.007603	0	0	0	0.122175	0	0	0.012752	0	0	0	0	0	0	0	0	0	0	0	0
s__Sneathia_unclassified	-0.1	0.9108	0.9881	no	down	0.003	0.0029	0.0031	0	0	0	0	0	0	0	0	0	0	0	0	0	0	0.005366	0	0	0.010698	0	0	0	0	0	0	0.059071	0.003215	0	0	0	0	0.023436	0.022304	0	0	0	0	0	0	0	0	0
s__Beijerinckiaceae_unclassified	1.36	0.9116	0.9881	no	up	0.0025	0.0036	0.0014	0	0	0	0	0	0	0	0	0	0	0	0.036438	0	0	0	0	0	0	0	0	0	0	0	0	0.044303	0	0.016836	0	0	0	0	0	0	0	0	0	0	0	0	0	0
s__Holdemanella_unclassified	0.04	0.9242	0.9881	no	up	0.0643	0.0653	0.0633	0	0	0	0	0	0	0	0	0.113989	0	0	0	0.004559	0	0	0	0	0.040654	0	0.955429	0	0	0	0	0.243668	0	0.404063	0	0	0	0.178475	0	0	0	0	0.345229	0	0	0.003256	0.003664	0
s__Gordonibacter_unclassified	0.04	0.9288	0.9881	no	up	0.0039	0.004	0.0039	0.00627	0	0	0	0	0	0.006388	0	0	0	0	0	0	0	0	0	0	0.012838	0	0.076434	0	0	0	0	0	0.00643	0	0	0	0	0	0	0	0	0	0	0	0	0	0	0
s__Mediterraneibacter_sp._KCTC_15684	0.86	0.9331	0.9881	no	up	0.0031	0.004	0.0022	0	0	0	0	0	0	0	0	0	0	0	0	0	0	0.012521	0	0	0	0	0	0	0	0.009576	0	0	0.043404	0.043025	0	0	0	0.009014	0	0.016597	0	0	0	0	0	0	0	0
s__Burkholderia-Caballeronia-Paraburkholderia_unclassified	-0.12	0.9331	0.9881	no	down	0.0013	0.0012	0.0013	0	0	0.005865	0	0	0	0.004791	0	0	0	0	0	0	0	0	0	0	0	0	0	0	0.007603	0	0	0.014768	0	0	0	0	0	0.007211	0	0	0	0	0	0	0	0	0	0
s__Oscillospirales_unclassified	-1.5	0.9368	0.9881	no	down	0.0034	0.0018	0.0051	0	0	0	0	0	0	0	0	0	0	0	0.031233	0	0	0	0	0	0	0	0	0	0	0	0	0.002954	0	0.013095	0	0	0	0.086533	0	0	0	0	0	0	0	0	0	0
s__Saccharimonadaceae_unclassified	-1	0.9368	0.9881	no	down	0.0006	0.0004	0.0008	0	0	0	0	0	0	0	0	0	0	0	0	0	0	0	0	0	0	0	0	0	0.003041	0.004788	0.003957	0	0	0	0	0	0	0.012619	0	0	0	0	0	0	0	0.006512	0	0
s__Peptococcaceae_unclassified	0.42	0.9374	0.9881	no	up	0.0049	0.0056	0.0042	0	0	0	0	0	0	0	0.003481	0	0	0	0.008676	0	0.057258	0.023254	0	0	0	0	0	0.007521	0	0.028728	0	0	0	0.022448	0	0.004251	0	0.030647	0	0	0.00574	0	0.004315	0.011955	0	0	0	0
s__Bacteroides_coprophilus	1.8	0.9393	0.9881	no	up	0.0611	0.0949	0.0273	0	0	0	0	0	0	0	0	0	0	0	0	0	0	0	0	0	0	0	0	0	0	1.8035	0	0	0	0.757618	0	0	0	0	0	0	0	0	0	0	0	0	0	0.733571
s__Bacteroides_stercoris	-4.21	0.9393	0.9881	no	down	0.0301	0.0031	0.0572	0	0	0	0	0	0	0.017568	0	0	0	0	0	0	0.067216	0	0	0	0	0	0	0	0	0	0	0	0	0	0	0	0	0	0	0	0.130584	0	0	0	0	0	0	0
s__Bacteroides_sp._HGA0250	-2.19	0.9393	0.9881	no	down	0.0165	0.0059	0.027	0	0	0	0.060717	0	0	0	0	0	0	0.099692	0	0	0	0	0	0	0	0	0	0	0	0	0	0	0	0	0	0.597212	0	0	0	0	0	0	0	0	0	0	0	0
s__Parabacteroides_sp._J1502	1.43	0.9393	0.9881	no	up	0.0153	0.0224	0.0083	0	0	0	0	0	0	0	0	0	0	0	0	0	0.201648	0	0	0	0	0	0	0	0	0.403792	0	0	0	0	0	0	0	0	0	0	0	0	0	0	0	0	0	0
s__Frisingicoccus_unclassified	4.26	0.9393	0.9881	no	up	0.0051	0.0096	0.0005	0	0	0	0	0	0	0	0	0	0	0	0.183926	0.075981	0	0	0	0	0	0	0	0	0	0	0	0	0	0	0	0	0.005709	0	0	0	0.00861	0	0	0	0	0	0	0
s__Rhodanobacter_sp._PAMC_26557	0.84	0.9393	0.9881	no	up	0.0048	0.0061	0.0034	0	0	0	0	0	0	0	0	0	0	0	0.090228	0	0	0	0	0	0	0	0	0	0	0	0	0.075316	0	0	0	0	0	0	0	0	0	0	0	0	0	0	0	0
s__Bacillus_selenatarsenatis	2.32	0.9393	0.9881	no	up	0.0042	0.007	0.0014	0	0	0	0	0	0	0	0	0	0	0	0.091963	0	0	0	0	0	0	0	0	0	0	0	0	0.095991	0	0	0	0	0	0	0	0	0	0	0	0	0	0	0	0
s__Harryflintia_acetispora	-0.81	0.9393	0.9881	no	down	0.0005	0.0004	0.0007	0	0	0	0	0	0	0	0	0	0	0	0	0	0	0.003578	0	0	0	0	0	0	0	0	0	0	0.00643	0	0	0	0	0.012619	0	0	0	0	0	0	0	0	0	0
s__Methyloversatilis_unclassified	-4.81	0.9451	0.9881	no	down	0.1537	0.0106	0.2968	0.028214	0	0.01173	0	0	0	0.076661	0	0.011399	0	0	0.0642	0.004559	0	0	0	0.004822	0	0	0	0	0	0.00798	0.007914	0.04135	0	0.02806	0.031243	0	0	0	0	0	0.05453	0.01101	0.012946	0	0	0	0	0.005788
s__Bacteroidaceae_unclassified	-3.57	0.9491	0.9881	no	down	0.0875	0.0136	0.1614	0	0	0.008797	0	0	0	0.006388	0	0	0	0	0	0	0	0	0	0	0.062051	0.004177	0	0	0	0	0	0.286495	0	0	0	0.021253	0	0	0	0	4.27339	0	0.047469	0.005124	0	0	0	0
s__Bittarella_massiliensis	0	0.9491	0.9881	no	no	0.0018	0.0018	0.0018	0	0	0	0	0.00455	0	0	0	0	0	0	0	0	0.009958	0	0	0	0.004279	0	0	0	0.007603	0	0	0	0.022506	0	0	0	0	0.025239	0	0	0.00861	0	0	0.003416	0	0	0	0
s__Parabacteroides_distasonis	-1	0.9504	0.9881	no	down	0.4642	0.3094	0.619	0.985924	0	0.01173	0	1.11933	0	0	0.114859	0.028497	0.073785	0.455735	0.074611	0.013677	0	0.053663	0	0	0	0.900205	0.13376	0.73205	2.03908	0.18035	1.1238	0	0	0.312401	0	0.106265	0.125592	0.450694	0.020588	0	1.00306	0.039912	0	0	0	0	1.0808	0.04196
s__Ruminococcus]_torques_group_unclassified	1.14	0.9517	0.9881	no	up	1.2865	1.768	0.8049	0.065833	0.516782	0	0.40425	0.461836	0.149706	0.015971	0.393303	0.021373	4.33631	0.24923	0.432052	0.829712	1.02567	1.88895	0.731602	0.265188	18.5917	6.50403	0.396503	4.1065	0.222003	1.3614	0.953643	1.34387	0.017683	2.45057	0	0.707728	0.425301	0.813052	0.398044	0.103271	0.667269	0.780347	0.33516	0.076856	0.49838	2.57237	2.02055	0.442747
s__Peptostreptococcus_unclassified	2.49	0.9621	0.9881	no	up	0.0017	0.0028	0.0005	0.023512	0	0	0	0	0	0	0	0	0	0	0	0	0	0.003578	0	0	0	0	0	0	0	0	0	0.047257	0	0	0	0	0	0	0.006863	0	0	0	0	0	0	0	0	0
s__Fenollaria_unclassified	-0.68	0.9621	0.9881	no	down	0.0013	0.001	0.0016	0	0	0	0	0	0	0	0	0	0	0	0	0	0	0	0	0	0	0	0	0	0	0.020748	0.003957	0.002954	0	0	0	0	0	0	0	0	0	0	0	0	0	0	0	0
s__Intestinimonas_unclassified	1.24	0.9631	0.9881	no	up	0.0527	0.0741	0.0313	0	0.04075	0	0	0	0	0.023957	0.304549	0	0.00946	0	0.031233	0.205148	0.009958	0.012521	0	0	0.9329	0	0.128983	0.030084	0	0.247383	0	0	0	0.024319	0	0.029754	0	0.115378	0	0.118025	0.035875	0.005505	0.258922	0.015371	0	0	0	0.008681
s__Phascolarctobacterium_faecium	1.05	0.9696	0.9881	no	up	0.0166	0.0224	0.0108	0	0	0	0	0	0	0	0	0	0.035947	0.567888	0	0	0	0	0	0	0	0	0	0	0	0	0	0	0	0	0	0	0	0	0	0	0	0	0	0	0	0	0	0
s__Coprobacter_fastidiosus	-0.76	0.9696	0.9881	no	down	0.0058	0.0043	0.0073	0	0	0	0	0	0	0	0	0	0	0.030264	0	0	0	0	0	0	0	0	0	0	0	0	0	0	0	0.08605	0	0	0	0	0	0.134622	0	0	0	0	0	0	0	0
s__KF-JG30-C25_unclassified	0.93	0.9696	0.9881	no	up	0.0015	0.0019	0.001	0	0	0	0	0	0	0	0	0	0	0	0.036438	0	0	0	0	0	0	0	0	0	0	0	0	0.014768	0	0	0	0	0	0	0	0	0	0	0	0	0	0	0	0
s__Actinomyces_hongkongensis	0.74	0.9696	0.9881	no	up	0.0012	0.0015	0.0009	0	0	0	0	0	0	0	0	0	0	0	0	0	0	0	0	0	0	0	0	0	0	0	0	0.025105	0	0.014965	0	0	0	0	0	0	0	0	0	0	0	0	0	0
s__Enterorhabdus_unclassified	-1.19	0.9696	0.9881	no	down	0.0012	0.0007	0.0016	0	0	0	0	0	0	0	0.003481	0	0	0	0	0	0	0	0	0	0	0	0	0	0	0	0	0.014768	0	0	0	0	0	0.009014	0	0.035039	0	0	0	0	0	0	0	0
s__Afipia_genosp._6	-0.49	0.9696	0.9881	no	down	0.0006	0.0005	0.0007	0	0	0	0	0	0	0	0	0	0	0	0	0	0	0	0	0	0	0	0	0	0	0	0	0.007384	0	0.005612	0	0	0	0	0	0	0	0	0	0	0	0	0	0
s__Nostocaceae_unclassified	0.81	0.9696	0.9881	no	up	0.0006	0.0007	0.0004	0	0	0	0	0	0	0	0	0	0	0	0.013881	0	0	0	0	0	0	0	0	0	0	0	0	0.005907	0	0	0	0	0	0	0	0	0	0	0	0	0	0	0	0
s__uncultured_Prevotella_sp.	-3.12	0.9738	0.9881	no	down	0.0122	0.0025	0.0218	0	0	0	0	0	0	0	0	0	0.003784	0.005341	0	0	0.004979	0	0	0	0.008559	0	0	0	0	0.025536	0	0.010337	0.004823	0.003741	0.007811	0	0	0.005408	0.02402	0	0	0	0	0	0	0	0	0
s__Schlegelella_unclassified	-7.24	0.9789	0.9881	no	down	0.0152	0.0002	0.0302	0	0	0	0	0	0	0	0	0	0	0	0	0	0	0	0	0	0	0	0	0	0	0	0	0.005907	0	0	0	0	0	0	0	0	0	0	0	0	0	0	0	0
s__KD4-96_unclassified	-7.85	0.9789	0.9881	no	down	0.0116	0.0001	0.0231	0	0	0	0	0	0	0	0	0	0	0	0	0	0	0	0	0.003214	0	0	0	0	0	0	0	0	0	0	0	0	0	0	0	0	0	0	0	0	0	0	0	0
s__Parabacteroides_sp._dnLKV8	4.46	0.9789	0.9881	no	up	0.0092	0.0176	0.0008	0	0	0	0	0	0	0	0	0	0	0	0	0	0.475491	0	0	0	0	0	0	0	0	0	0	0	0	0	0	0	0	0	0	0	0	0	0	0	0	0	0	0
s__Geobacillus_stearothermophilus	-7.37	0.9789	0.9881	no	down	0.0083	0.0001	0.0165	0	0	0	0	0	0	0	0	0	0	0	0.00347	0	0	0	0	0	0	0	0	0	0	0	0	0	0	0	0	0	0	0	0	0	0	0	0	0	0	0	0	0
s__Roseburia_sp._11SE38	1.67	0.9789	0.9881	no	up	0.0071	0.0108	0.0034	0	0	0	0	0	0	0	0	0	0	0	0	0	0	0	0	0	0	0	0	0	0.290428	0	0	0	0	0	0	0.091388	0	0	0	0	0	0	0	0	0	0	0	0
s__Aeribacillus_unclassified	-6.97	0.9789	0.9881	no	down	0.0063	0.0001	0.0125	0	0	0.002932	0	0	0	0	0	0	0	0	0	0	0	0	0	0	0	0	0	0	0	0	0	0	0	0	0	0	0	0	0	0	0	0	0	0	0	0	0	0
s__Citrobacter_farmeri	4.89	0.9789	0.9881	no	up	0.0061	0.0119	0.0004	0	0	0	0	0	0	0	0	0	0	0	0	0	0	0	0	0	0	0	0.320069	0	0	0	0	0	0	0	0	0	0	0	0	0	0	0	0	0	0	0	0	0
s__Bacteroides_salyersiae	3.43	0.9789	0.9881	no	up	0.0053	0.0097	0.0009	0	0	0	0	0	0	0	0	0	0	0	0	0	0.261396	0	0	0	0	0	0	0	0	0	0	0	0	0	0	0.023378	0	0	0	0	0	0	0	0	0	0	0	0
s__Blautia_sp._N6H1-15	1.14	0.9789	0.9881	no	up	0.0039	0.0053	0.0024	0	0	0	0	0	0	0	0	0	0	0	0	0	0	0	0	0	0	0	0	0.1429	0	0	0	0	0	0	0	0	0	0	0	0	0	0	0	0	0	0	0	0
s__Clostridium]_aldenense	1.61	0.9789	0.9881	no	up	0.0034	0.0052	0.0017	0	0	0	0	0	0	0	0	0	0	0	0	0	0	0	0.141221	0	0	0	0	0	0	0	0	0	0	0	0	0	0	0	0	0	0	0	0	0	0	0	0	0
s__Coprococcus_sp.	2.73	0.9789	0.9881	no	up	0.003	0.0053	0.0008	0	0	0	0	0	0	0	0	0	0	0	0	0	0	0	0	0	0	0	0	0.1429	0	0	0	0	0	0	0	0	0	0	0	0	0	0	0	0	0	0	0	0
s__DTU014_unclassified	-1.84	0.9789	0.9881	no	down	0.0027	0.0012	0.0043	0	0	0	0	0	0	0	0	0	0	0	0	0	0	0	0	0	0	0	0	0	0	0	0	0	0	0.031801	0	0	0	0.115378	0	0	0	0	0	0	0	0	0	0
s__Enterobacter_cancerogenus	2.29	0.9789	0.9881	no	up	0.0023	0.0039	0.0008	0	0	0	0	0	0	0	0	0	0	0	0	0	0	0	0.103954	0	0	0	0	0	0	0	0	0	0	0	0	0	0	0	0	0	0	0	0	0	0	0	0	0
s__Parabacteroides_faecis	1.29	0.9789	0.9881	no	up	0.0016	0.0022	0.0009	0	0	0	0	0	0	0	0	0	0	0	0	0	0	0	0	0	0	0	0	0	0	0.060649	0	0	0	0	0	0	0	0	0	0	0.024395	0	0	0	0	0	0	0
s__Pseudoramibacter_unclassified	-2.32	0.9789	0.9881	no	down	0.0015	0.0005	0.0025	0	0	0	0	0	0	0	0	0	0	0	0	0	0	0	0	0	0	0.012532	0	0	0	0	0	0	0	0	0.067692	0	0	0	0	0	0	0	0	0	0	0	0	0
s__Jatrophihabitans_unclassified	-2.66	0.9789	0.9881	no	down	0.0011	0.0003	0.0019	0	0.009261	0	0	0	0	0	0	0	0	0	0	0	0	0	0	0	0	0	0	0	0	0	0	0	0	0	0	0	0.051379	0	0	0	0	0	0	0	0	0	0	0
s__Prevotella_lascolaii	-2.17	0.9789	0.9881	no	down	0.0011	0.0004	0.0018	0	0	0	0	0	0	0	0.010442	0	0	0	0	0	0	0	0	0	0	0	0	0	0	0	0	0	0	0	0	0	0	0	0.04804	0	0	0	0	0	0	0	0	0
s__Collinsella_intestinalis	0.15	0.9789	0.9881	no	up	0.001	0.001	0.0009	0	0	0	0	0	0	0	0	0	0	0	0	0	0	0	0	0	0	0	0	0.027577	0	0	0	0	0	0	0	0	0	0	0	0	0	0	0	0	0	0	0	0
s__Olsenella_sp.	1.49	0.9789	0.9881	no	up	0.0009	0.0014	0.0005	0	0	0	0	0	0	0	0	0	0	0	0	0	0	0	0	0	0	0	0.038217	0	0	0	0	0	0	0	0	0	0	0	0	0	0	0	0.012946	0	0	0	0	0
s__Massilia_unclassified	3.09	0.9789	0.9881	no	up	0.0009	0.0017	0.0002	0	0	0	0	0	0	0	0	0	0	0	0	0	0	0	0	0	0	0	0	0	0	0	0	0.04578	0	0	0	0	0	0	0	0	0	0	0	0	0	0	0	0
s__Olsenella_scatoligenes	4	0.9789	0.9881	no	up	0.0009	0.0016	0.0001	0	0	0	0	0	0	0	0	0	0	0	0	0	0	0	0	0	0	0	0	0	0	0	0	0	0	0.043025	0	0	0	0	0	0	0	0	0	0	0	0	0	0
s__Paenisporosarcina_unclassified	1.7	0.9789	0.9881	no	up	0.0008	0.0013	0.0004	0	0	0	0	0	0	0	0	0	0	0	0.034703	0	0	0	0	0	0	0	0	0	0	0	0	0	0	0	0	0	0	0	0	0	0	0	0	0	0	0	0	0
s__Merdibacter_unclassified	1.46	0.9789	0.9881	no	up	0.0008	0.0011	0.0004	0	0	0	0	0	0	0	0	0	0	0	0	0	0	0	0	0	0	0	0	0	0	0	0	0	0.030544	0	0	0	0	0.010817	0	0	0	0	0	0	0	0	0	0
s__Prevotella_sp._HGBC15	-2.7	0.9789	0.9881	no	down	0.0007	0.0002	0.0013	0	0	0	0	0	0	0	0	0	0	0	0	0	0	0	0	0	0	0.006266	0	0	0	0	0	0	0	0	0.033846	0	0	0	0	0	0	0	0	0	0	0	0	0
s__Streptococcus_anginosus	0.68	0.9789	0.9881	no	up	0.0007	0.0008	0.0005	0	0	0	0	0	0	0	0	0	0	0	0	0	0	0	0	0	0	0	0	0	0	0	0	0	0.020898	0	0	0	0	0	0	0.014753	0	0	0	0	0	0	0	0
s__uncultured_Rhodobacter_sp.	0.22	0.9789	0.9881	no	up	0.0006	0.0007	0.0006	0	0	0	0	0	0	0	0	0	0	0	0	0	0	0	0	0	0	0	0	0	0	0	0	0	0	0.018707	0	0	0	0	0	0	0	0	0	0	0	0	0	0
s__Sanguibacteroides_unclassified	0.68	0.9789	0.9881	no	up	0.0006	0.0008	0.0005	0	0	0	0	0	0	0	0	0	0	0	0	0	0	0	0	0	0	0	0	0	0	0	0	0	0	0.022448	0	0	0	0.012619	0	0	0	0	0	0	0	0	0	0
s__Lactobacillus_manihotivorans	0.22	0.9789	0.9881	no	up	0.0006	0.0007	0.0006	0	0	0	0	0	0	0	0	0	0	0	0.019087	0	0	0	0	0	0	0	0	0	0	0	0	0	0	0	0.015621	0	0	0	0	0	0	0	0	0	0	0	0	0
s__uncultured_Atopobium_sp.	-1	0.9789	0.9881	no	down	0.0006	0.0004	0.0008	0	0	0	0	0	0	0	0	0	0	0	0	0	0	0	0	0	0	0	0	0	0	0	0.011871	0	0	0	0	0	0	0	0	0	0	0	0	0	0	0	0	0
s__Murimonas_unclassified	0.58	0.9789	0.9881	no	up	0.0005	0.0006	0.0004	0	0	0	0	0	0	0	0	0	0	0	0.017351	0	0	0	0	0	0	0	0	0	0	0	0	0	0	0	0	0	0	0	0	0	0	0	0	0	0	0	0	0
s__Ruthenibacterium_lactatiformans	0.58	0.9789	0.9881	no	up	0.0005	0.0006	0.0004	0	0	0	0	0	0	0	0	0	0	0	0	0	0	0	0	0	0.014978	0	0	0	0	0	0	0	0	0	0	0	0	0	0	0	0	0	0	0	0	0	0	0
s__Brevibacterium_unclassified	-3.17	0.9789	0.9881	no	down	0.0005	0.0001	0.0009	0	0	0	0	0	0	0	0	0	0	0	0.00347	0	0	0	0	0	0	0	0	0	0	0	0	0	0	0	0.023432	0	0	0	0	0	0	0	0	0	0	0	0	0
s__Gardnerella_vaginalis	-1	0.9789	0.9881	no	down	0.0005	0.0003	0.0006	0	0	0	0	0	0	0	0	0	0	0	0	0	0	0	0	0	0	0	0	0	0	0	0	0	0	0.009353	0	0	0	0	0	0	0	0	0	0	0	0	0	0
s__Acidipila-Silvibacterium_unclassified	1.81	0.9789	0.9881	no	up	0.0005	0.0007	0.0002	0	0	0	0	0	0	0	0	0	0	0	0	0	0	0	0	0	0	0	0	0	0	0	0	0.019198	0	0	0	0	0	0	0	0	0	0	0	0	0	0	0	0
s__Sphingomonas_melonis	-0.32	0.9789	0.9881	no	down	0.0004	0.0004	0.0005	0	0	0	0	0	0	0	0	0	0	0	0	0	0	0	0	0	0	0	0	0	0.010644	0	0	0	0	0	0.013018	0	0	0	0	0	0	0	0	0	0	0	0	0
s__Rhizobiales_unclassified	-0.74	0.9789	0.9881	no	down	0.0004	0.0003	0.0005	0	0.009261	0	0	0	0	0	0	0	0	0	0	0	0	0	0	0	0	0	0	0	0	0	0	0	0	0	0	0	0.014272	0	0	0	0	0	0	0	0	0	0	0
s__Terracidiphilus_unclassified	0.42	0.9789	0.9881	no	up	0.0004	0.0004	0.0003	0	0	0	0	0	0	0	0	0	0	0	0	0	0	0	0	0	0	0	0	0	0	0	0.011871	0	0	0	0	0	0	0	0	0	0	0	0	0	0	0	0	0
s__Oribacterium_unclassified	2.58	0.9789	0.9881	no	up	0.0004	0.0006	0.0001	0	0	0	0	0	0	0.015971	0	0	0	0	0	0	0	0	0	0	0	0	0	0	0	0	0	0	0	0	0	0	0	0	0	0	0	0	0	0	0	0	0	0
s__Porphyromonas_unclassified	0	0.9789	0.9881	no	no	0.0003	0.0003	0.0003	0	0	0	0	0	0	0	0	0	0	0	0	0	0	0	0	0	0	0	0	0	0	0.00798	0	0	0	0	0	0	0	0	0	0	0	0	0	0	0	0	0	0
s__Streptococcus_iniae	0	0.9789	0.9881	no	no	0.0003	0.0003	0.0003	0	0	0	0	0	0	0	0	0	0	0	0	0	0	0	0	0	0	0	0	0.007521	0	0	0	0	0	0	0	0	0	0	0	0	0	0	0	0	0	0	0	0
s__uncultured_Olsenella_sp.	0.58	0.9789	0.9881	no	up	0.0003	0.0003	0.0002	0	0	0	0	0	0	0	0	0	0	0	0	0	0	0	0	0	0	0	0	0	0	0	0	0	0.008038	0	0	0	0	0	0	0	0	0	0	0	0	0	0	0
s__Raoultibacter_unclassified	-0.58	0.9789	0.9881	no	down	0.0002	0.0002	0.0003	0	0	0	0	0	0	0	0	0	0	0	0	0	0	0	0	0	0	0	0	0	0.004562	0	0	0	0	0	0	0	0	0	0	0	0	0	0	0	0	0	0.007327	0
s__Alcaligenes_unclassified	-1.58	0.9789	0.9881	no	down	0.0002	0.0001	0.0003	0	0	0.002932	0	0	0	0	0	0	0	0	0	0	0	0	0	0	0	0	0	0	0	0	0	0	0	0	0	0	0	0	0	0	0.00861	0	0	0	0	0	0	0
s__Novosphingobium_capsulatum	1.58	0.9789	0.9881	no	up	0.0002	0.0003	0.0001	0.007837	0	0	0	0	0	0	0	0	0	0	0	0	0	0	0	0	0	0	0	0	0	0	0	0	0	0	0	0	0	0	0	0	0	0	0	0	0	0	0	0.002894
s__Bacillus_unclassified	-1.58	0.9789	0.9881	no	down	0.0002	0.0001	0.0003	0	0	0	0	0	0	0	0	0	0	0	0	0	0	0	0	0	0	0	0	0	0	0.003192	0	0	0	0	0	0	0	0	0	0	0	0	0	0	0	0	0	0
s__Amb-16S-1323_unclassified	0	0.9789	0.9881	no	no	0.0002	0.0002	0.0002	0	0	0	0	0	0	0	0	0	0	0	0	0	0	0	0	0	0	0.004177	0	0	0	0	0	0	0	0	0	0	0	0	0	0	0	0	0	0	0	0	0	0
s__Ilumatobacteraceae_unclassified	1	0.9789	0.9881	no	up	0.0002	0.0002	0.0001	0	0	0	0	0	0	0	0	0	0	0	0	0	0	0	0	0	0	0	0	0	0	0	0	0.005907	0	0	0	0	0	0	0	0	0	0	0	0	0	0	0	0
s__Pir4_lineage_unclassified	-1	0.9789	0.9881	no	down	0.0002	0.0001	0.0002	0	0	0	0	0	0	0	0	0	0	0	0	0	0	0	0	0	0	0	0	0	0	0	0	0.002954	0	0	0	0	0	0	0	0	0	0	0	0	0	0	0	0
s__Geodermatophilaceae_unclassified	1	0.9789	0.9881	no	up	0.0002	0.0002	0.0001	0	0	0	0	0	0	0	0	0	0	0	0	0	0	0	0	0	0	0	0	0	0	0	0	0	0	0.005612	0	0	0	0	0	0	0	0	0	0	0	0	0	0
s__PeM15_unclassified	0	0.9789	0.9881	no	no	0.0001	0.0001	0.0001	0	0	0	0	0	0	0	0	0	0	0	0.00347	0	0	0	0	0	0	0	0	0	0	0	0	0	0	0	0	0	0	0	0	0	0	0	0	0	0	0	0	0
s__Lapidilactobacillus_unclassified	0	0.9789	0.9881	no	no	0.0001	0.0001	0.0001	0	0	0	0	0	0	0.003194	0	0	0	0	0	0	0	0	0	0	0	0	0	0	0	0	0	0	0	0	0	0	0	0	0	0	0.00287	0	0	0	0	0	0	0
s__Bacteroidota_unclassified	-0.37	0.979	0.9881	no	down	0.0894	0.0781	0.1006	0	0.164851	0	0.025565	0.238881	0.559941	0.046316	0.043507	0	0.052974	0.126395	0.157898	0.112452	0.136922	0.187822	0	0	0.008559	0	0	0	0.103398	0.011172	0.015828	0.036919	0.014468	0.065473	0	0.029754	0	0.118983	0.162992	0.079298	0.093274	0.056427	0.276183	1.13064	0.016613	0.011397	0.036637	0.04196
s__Vibrio_unclassified	-1.69	0.9861	0.9931	no	down	0.0602	0.0285	0.0918	0.029781	0.012966	0.016128	0.003196	0.020475	0	0.033539	0.006961	0.015674	0.034055	0	0.138812	0.022794	0.014937	0.003578	0.015691	0.003214	0.006419	0.010443	0	0	0.006082	0.009576	0.03957	0.180167	0	0.145912	0.27077	0.017002	0.005709	0.005408	0.013726	0	0.081794	0.038536	0.010069	0	0	0.019537	0.023814	0.011575
s__Candidatus_Soleaferrea_unclassified	0.39	0.9874	0.9931	no	up	0.0019	0.0021	0.0016	0	0	0	0	0	0	0	0	0	0	0	0	0	0	0	0	0	0	0	0	0	0	0.041496	0	0.002954	0.011253	0	0	0	0	0.034253	0	0	0.004305	0	0.005754	0	0	0	0	0
s__Crossiella_unclassified	0	0.9874	0.9931	no	no	0.0006	0.0006	0.0006	0	0	0.002932	0	0	0	0	0	0	0	0	0	0	0	0	0	0.008036	0	0	0	0	0	0	0.005936	0	0	0	0	0	0	0	0	0	0	0	0	0.006832	0.004984	0	0	0
s__Lacticaseibacillus_unclassified	-0.11	0.9898	0.9944	no	down	0.0054	0.0052	0.0056	0.017242	0	0	0.025565	0	0	0	0	0	0	0	0.019087	0	0	0	0	0.036966	0	0	0	0	0.041055	0	0	0	0	0	0.018225	0.051007	0	0	0	0	0	0	0	0	0.033225	0	0.031142	0
s__Ruminococcus]_gnavus_group_unclassified	0.02	0.9931	0.9965	no	up	1.6213	1.6349	1.6078	0.017242	1.97451	1.36062	0.115044	12.3422	0.079714	0.681967	0.824893	0.078368	7.52043	1.52208	0	4.54822	0.099579	0.057241	4.58771	0.101254	0.051352	0.687163	0.353509	5.73606	0.26914	0.025536	0.544091	0	0.536926	0.02806	0.04426	0.979767	0.114175	0.355147	0.386034	0.154907	2.28594	0.044041	0.007192	0.097351	0.802392	0.047214	1.53511	0.017363
s__Eubacterium]_brachy_group_unclassified	-0.54	1	1	no	down	0.0038	0.0031	0.0045	0	0	0	0	0	0	0	0	0	0	0	0	0	0	0.007155	0	0	0.042794	0	0	0	0	0	0	0	0.016076	0.016836	0	0	0	0.086533	0	0	0	0	0	0	0	0	0	0
s__Sphingopyxis_unclassified	0	1	1	no	no	0.0008	0.0008	0.0008	0	0.012966	0	0	0	0	0	0	0	0	0	0	0	0	0	0.009807	0	0	0	0	0	0	0	0	0	0	0	0	0	0.017126	0	0	0	0	0	0	0.005124	0	0	0	0
s__JG30-KF-AS9_unclassified	-0.42	1	1	no	down	0.0004	0.0003	0.0004	0	0	0	0	0	0	0	0	0	0	0	0.005205	0	0	0	0	0	0	0	0	0	0.003041	0	0	0	0	0	0	0	0.008563	0	0	0	0	0	0	0	0	0	0	0
[truncated: 13 more columns]
